# Supplementary material for: LncRNA BANCR Promotes Endometrial Stromal Cell Proliferation and Invasion in Endometriosis via the miR-15a-5p/TRIM59 Axis
Source: Int J Genomics. 2022 Oct 10;2022:9083822. doi: 10.1155/2022/9083822 (PMC9576446; doi:10.1155/2022/9083822)
Supplement: Supplementary Materials — Table S1: The downstream miRNAs of lncRNA BANCR were predicted on the RNA22 database. Table S2: The target genes of miR-15a-5p were predicted on the StarBase database. Table S3: The target genes of miR-15a-5p were predicted on the miRWalk database. [file 9083822.f1.zip › Supplementary table 1.xlsx]

## Sheet: Supplementary table 1
Supplementary table 1 The downstream miRNAs of lncRNA BANCR were predicted on the RNA22.
miRNA identifier	leftmost position of predicted target site	folding energy (in-Kcal/mol), includes contribution from linker	predicted target site	targeting miRNA	base pairing-lncRNA	base pairing-miRNA	base pairs in putative heteroduplex	span of target	p-value
hsa_let_7b_5p	150	-12.4	GATCTCTGGCTGCTGCTCA	TGAGGTAGTAGGTTGTGTGGTT	((((.(.(.((((((((((	))).))))))).)...).))))	16	19	0.0346
hsa_let_7d_5p	134	-16.4	ACTATAGCAAACCTGTGATCTCT	AGAGGTAGTAGGTTGCATAGTT	......((((.((((..((((((	))))))..))))))))......	14	23	0.0346
hsa_let_7e_5p	1	-14.8	TTCAGGGCGATCATCTTGCCCA	TGAGGTAGGAGGTTGTATAGTT	......((((((.(((((((((	)).)))))))))))))......	15	22	0.0416
hsa_let_7e_5p	134	-12.2	ACTATAGCAAACCTGTGATCTCT	TGAGGTAGGAGGTTGTATAGTT	......((((.(((.(.(((((.	.))))).).)))))))......	13	23	0.0346
hsa_let_7i_3p	1	-17.4	TTCAGGGCGATCATCTTGCCCAG	CTGCGCAAGCTACTGCCTTGCT	..(((((((.....(((((.(((	))).)))))....)))))))..	15	23	0.0416
hsa_let_7i_5p	148	-12	GTGATCTCTGGCTGCTGCTCA	TGAGGTAGTAGTTTGTGCTGTT	.....(.(..(((((((((((	))).))))))))..).).....	13	21	0.0346
hsa_miR_103a_3p	147	-15.3	TGTGATCTCTGGCTGCTGCT	AGCAGCATTGTACAGGGCTATGA	......((((((((((((((	)))))))..)).)))))......	14	20	0.0346
hsa_miR_103a_3p	274	-16.6	CAGTTTCCCAGTTCATGCTGCT	AGCAGCATTGTACAGGGCTATGA	......(((.((.(((((((((	))))))).)).)).)))......	14	22	0.0416
hsa_miR_107	149	-17.1	TGATCTCTGGCTGCTGCT	AGCAGCATTGTACAGGGCTATCA	((((((((((((((((((	)))))))..)).)))))..))))	18	18	0.0346
hsa_miR_107	274	-16.6	CAGTTTCCCAGTTCATGCTGCT	AGCAGCATTGTACAGGGCTATCA	......(((.((.(((((((((	))))))).)).)).)))......	14	22	0.0416
hsa_miR_1180_3p	280	-14.9	CCCAGTTCATGCTGCTGAGAAG	TTTCCGGCTCGCGTGGGTGTGT	....(..(((((.((((.((((	))))))))..)))))..)....	14	22	0.0416
hsa_miR_1182	395	-12	TTTACTGCACCAGGCTTTC	GAGGGTCTTGGGAGGGATGTGAC	.(((((.(.((((((((((	))))).)))))...).).)))).	16	19	0.253
hsa_miR_1193	147	-14.2	TGTGATCTCTGGCTGCTGCTC	GGGATGGTAGACCGGTGACGTGC	.....((.(((((((((((((	))).)))))).)))).)).....	15	21	0.0346
hsa_miR_1199_3p	143	-16.2	AACCTGTGATCTCTGGCTGCT	TGCGGCCGGTGCTCAACCTGC	......(((.(.((((((((.	.)))))))).).)))......	12	21	0.0346
hsa_miR_1200	290	-14.3	GCTGCTGAGAAGTTCAGAG	CTCCTGAGCCATTCTGAGCCTC	...(((.((((((((((((	)).))))))..)))).)))...	15	19	0.0416
hsa_miR_1207_5p	275	-18.8	AGTTTCCCAGTTCATGCTGCTG	TGGCAGGGAGGCTGGGAGGGG	...(((((((((..(.(((((.	.))))).).)))))))))...	15	22	0.0416
hsa_miR_1207_5p	363	-17.2	ATATACGCAAGTCATCCCTGGCA	TGGCAGGGAGGCTGGGAGGGG	.....(.((.(((.((((((.((	)).))))))))))).).....	14	23	0.0068
hsa_miR_1224_5p	274	-12.5	CAGTTTCCCAGTTCATGC	GTGAGGACTCGGGAGGTGG	....((((((((((.(((	))).))))).)))))....	13	18	0.0416
hsa_miR_1225_5p	397	-12.6	TACTGCACCAGGCTTTCTTCAT	GTGGGTACGGCCCAGTGGGGGG	..((.(((..((((.(.(((((	))))).).))))..))).))..	15	22	0.253
hsa_miR_1226_5p	359	-12	TTGTATATACGCAAGTCATCCCTGGC	GTGAGGGCATGCAGGCCTGGATGGGG	..........((..(.(((((((.((	)).)))).))))..))..........	12	26	0.0068
hsa_miR_1227_5p	374	-20.4	TCATCCCTGGCACCAC	GTGGGGCCAGGCGGTGG	.((((((((((.(((.	.))).)))))).)))).	13	16	0.0068
hsa_miR_1228_5p	1	-14.7	TTCAGGGCGATCATCTTGCCCAG	GTGGGCGGGGGCAGGTGTGTG	..((.(.(.....(((((((((.	.)))))))))...).).))..	13	23	0.0416
hsa_miR_1228_5p	148	-15.9	GTGATCTCTGGCTGCTGCTCAG	GTGGGCGGGGGCAGGTGTGTG	......((((.((.(((((((.	.))))))).))))))......	13	22	0.0346
hsa_miR_1228_5p	397	-17	TACTGCACCAGGCTTTCTTCAT	GTGGGCGGGGGCAGGTGTGTG	(((.(((((..(((..((((((	))))).)..))).))))))))	17	22	0.253
hsa_miR_1229_5p	147	-16.7	TGTGATCTCTGGCTGCTGCTCAG	GTGGGTAGGGTTTGGGGGAGAGCG	(((..(((((((((.(((((((.	.)))))))))))..)))))..)))	19	23	0.0346
hsa_miR_1229_5p	395	-14.1	TTTACTGCACCAGGCTTTCTTCAT	GTGGGTAGGGTTTGGGGGAGAGCG	....((.(.(((((((((.(((((	))))).))))))))).).))....	17	24	0.253
hsa_miR_1231	369	-15.9	GCAAGTCATCCCTGGCAC	GTGTCTGGGCGGACAGCTGC	(((.(((..(((.(((((	))))).)))..)))...)))	14	18	0.0068
hsa_miR_1233_3p	328	-18.4	CTGCAAAGAGCACAGGACTCC	TGAGCCCTGTCCTCCCGCAG	((((...(((.(((((.(((.	.))).))))).)))..))))	15	21	0.0466
hsa_miR_1238_5p	397	-17.3	TACTGCACCAGGCTTTCTTCAT	GTGAGTGGGAGCCCCAGTGTGTG	(((.((((..((((..((((((	))))).)..))))...)))))))	17	22	0.253
hsa_miR_1249_5p	417	-15.6	ATTGTGATGATGTTCTCTCTCTT	AGGAGGGAGGAGATGGGCCAAGTT	....((.(.((.(((((((((((	))))))))))).)).)..))....	16	23	0.0135
hsa_miR_1249_5p	419	-13.9	TGTGATGATGTTCTCTCTCTTTTCT	AGGAGGGAGGAGATGGGCCAAGTT	...........((((.(((((((((	)))))))))))))...........	13	25	0.0135
hsa_miR_124_5p	321	-13.3	CTCACCTCTGCAAAGAGCACA	CGTGTTCACAGCGGACCTTGAT	.(((..(((((...((((((.	.))))))...)))))...))).	14	21	0.0466
hsa_miR_1250_5p	247	-13.5	AGCAACCACATATCAGCTTGG	ACGGTGCTGGATGTGGCCTTT	.....((((((.((((((((.	.))).))))))))))).....	14	21	0.0645
hsa_miR_1251_5p	287	-12.2	CATGCTGCTGAGAAGTTCAGAGT	ACTCTAGCTGCCAAAGGCGCT	..((((..((.(.((((.(((((	))))))))).)))..))))..	16	23	0.0416
hsa_miR_1253	417	-12.4	ATTGTGATGATGTTCTCTCTCT	AGAGAAGAAGATCAGCCTGCA	.......((((.((((.(((((	))))))))).)))).......	13	22	0.0135
hsa_miR_1266_5p	278	-16.5	TTCCCAGTTCATGCTGCTGAGA	CCTCAGGGCTGTAGAACAGGGCT	..(((.((((..(((.(((((.	.))))))))....)))).)))..	15	22	0.0416
hsa_miR_1268a	5	-15.1	GGGCGATCATCTTGCCCA	CGGGCGTGGTGGTGGGGG	...(.((((((.(((((.	.))))).)))))).)...	12	18	0.0416
hsa_miR_1268a	249	-15.1	CAACCACATATCAGCTTG	CGGGCGTGGTGGTGGGGG	(..((((.((((((((((	))))).)))))))))..)	15	18	0.0645
hsa_miR_1268b	3	-15.1	CAGGGCGATCATCTTGCCCA	CGGGCGTGGTGGTGGGGGTG	.....(.((((((.(((((.	.))))).)))))).).....	12	20	0.0416
hsa_miR_1268b	247	-17.1	AGCAACCACATATCAGCTTG	CGGGCGTGGTGGTGGGGGTG	.((..((((.((((((((((	))))).)))))))))..)).	16	20	0.0645
hsa_miR_1268b	393	-13.2	GATTTACTGCACCAGGCTTT	CGGGCGTGGTGGTGGGGGTG	.(((..(..(((((.((((.	.)))).)))))..)..))).	13	20	0.253
hsa_miR_1273f	397	-16.1	TACTGCACCAGGCTTTCTTC	GGAGATGGAGGTTGCAGTG	(((((((((...((.(((((	))))).)).)).)))))))	16	20	0.253
hsa_miR_1273g_5p	234	-16	ATTGGAATCAGCTAGCAACCACA	GGTGGTTGAGGCTGCAGTAAGT	........(((((..(((((((.	.))))))).)))))........	12	23	0.0645
hsa_miR_1275	6	-15.4	GGCGATCATCTTGCCCAG	GTGGGGGAGAGGCTGTC	((((..(.((((.((((.	.)))).)))))..))))	13	18	0.0416
hsa_miR_1275	368	-14.5	CGCAAGTCATCCCTGGC	GTGGGGGAGAGGCTGTC	.(((.(((.(((((.((	)).)))))..)))))).	13	17	0.0068
hsa_miR_1285_3p	151	-16.8	ATCTCTGGCTGCTGCTCAGA	TCTGGGCAACAAAGTGAGACCT	...(((.(((..((((((((	))))))))....))).)))...	14	20	0.0346
hsa_miR_1288_3p	202	-12.8	ACTCTGGATCAATATTCTA	TGGACTGCCCTGATCTGGAGA	.(((..(((((.((.((((	)))).))...)))))..))).	14	19	0.303
hsa_miR_1289	325	-17.8	CCTCTGCAAAGAGCACAGGACTCCA	TGGAGTCCAGGAATCTGCATTTT	....((((..((...(.((((((((	)))))))).)...))))))....	15	25	0.0466
hsa_miR_1293	396	-12	TTACTGCACCAGGCTTTCTT	TGGGTGGTCTGGAGATTTGTGC	.(((..(.(((((((.(((.	.))).))))))).)....))).	14	20	0.253
hsa_miR_1294	364	-12.7	TATACGCAAGTCATCCCTGGCA	TGTGAGGTTGGCATTGTTGTCT	.....((((((((..(((.(((	))).))).)))).)))).....	14	22	0.0068
hsa_miR_1294	399	-13.2	CTGCACCAGGCTTTCTTCATT	TGTGAGGTTGGCATTGTTGTCT	..(((.((((((..((((((.	.))))))..))).))).)))..	15	21	0.253
hsa_miR_129_5p	161	-16.4	GCTGCTCAGAAGAAACAAGAGG	CTTTTTGCGGTCTGGGCTTGC	((.(((((((.....(((((((	)))))))...)))))))..))	16	22	0.0346
hsa_miR_129_5p	316	-14.1	TGAATCTCACCTCTGCAAAGAG	CTTTTTGCGGTCTGGGCTTGC	.....((((...((((((((((	))))))))))..)))).....	14	22	0.0466
hsa_miR_129_5p	280	-15.6	CCCAGTTCATGCTGCTGAGAAG	CTTTTTGCGGTCTGGGCTTGC	...((((((.(((((.((((((	))))))))))).))))))...	17	22	0.0416
hsa_miR_1303	137	-15.5	ATAGCAAACCTGTGATCTCTGGC	TTTAGAGACGGGGTCTTGCTCT	..(((((..((.((.(((((((.	.))))))))).))..)))))..	16	23	0.0346
hsa_miR_1304_5p	150	-14.3	GATCTCTGGCTGCTGCTCAGA	TTTGAGGCTACAGTGAGATGTG	....(((.((((..(((((((	))))).))..)))).)))....	14	21	0.0346
hsa_miR_1321	366	-12.7	TACGCAAGTCATCCCTG	CAGGGAGGTGAATGTGAT	..((((..(((((((((	))))))..))).))))..	13	17	0.0068
hsa_miR_1321	423	-12.2	ATGATGTTCTCTCTCTT	CAGGGAGGTGAATGTGAT	((.(((((((((((((.	.))))))).)))))).))	15	17	0.0135
hsa_miR_1322	1	-12.6	TTCAGGGCGATCATC	GATGATGCTGCTGATGCTG	.(((((((.((((((	))))))))).)))).....	13	15	0.0416
hsa_miR_134_5p	322	-15.3	TCACCTCTGCAAAGAGCACA	TGTGACTGGTTGACCAGAGGGG	((.(((((((((..((((((	)))).))..)))..))))))))	17	20	0.0466
hsa_miR_138_5p	242	-14.7	CAGCTAGCAACCACATATCAGCT	AGCTGGTGTTGTGAATCAGGCCG	..(((.(....((((((((((((	)))))))).))))...).)))..	16	23	0.0645
hsa_miR_138_5p	387	-16.3	CACATTGATTTACTGCACCAGGCT	AGCTGGTGTTGTGAATCAGGCCG	.......((((((.(((((((.((	))))))))).)))))).......	15	24	0.253
hsa_miR_139_3p	398	-15.7	ACTGCACCAGGCTTTCTTCA	TGGAGACGCGGCCCTGTTGGAGT	(((.((.((((((.((((((	))))))...)).)))).)).)))	17	20	0.253
hsa_miR_143_3p	1	-12.2	TTCAGGGCGATCATCTTG	TGAGATGAAGCACTGTAGCTC	..(((.((..(((((((.	.))))))).)).)))......	12	18	0.0416
hsa_miR_143_5p	144	-13.4	ACCTGTGATCTCTGGCTGCTGCTCA	GGTGCAGTGCTGCATCTCTGGT	(((.(.(((...((((.(((((.(.	.).))))))))).))).).)))	17	25	0.0346
hsa_miR_1469	276	-19.5	GTTTCCCAGTTCATGCTGCTGAG	CTCGGCGCGGGGCGCGGGCTCC	....(((.((((.(((.((((((	)))))))))))))..)))....	16	23	0.0416
hsa_miR_146a_3p	286	-14.1	TCATGCTGCTGAGAAGTTCAGAGT	CCTCTGAAATTCAGTTCTTCAG	.......((((((...(((((((.	.))))))).)))))).......	13	24	0.0416
hsa_miR_147a	241	-15.2	TCAGCTAGCAACCACATAT	GTGTGTGGAAATGCTTCTGC	.(((..((((.((((((((	))))))))...)))).))).	15	19	0.0645
hsa_miR_147b	242	-12.2	CAGCTAGCAACCACATAT	GTGTGCGGAAATGCTTCTGCTA	.(((.((((.((.(((((	))))).))...))))...))).	14	18	0.0645
hsa_miR_149_3p	423	-12.2	ATGATGTTCTCTCTCTTTTC	AGGGAGGGACGGGGGCTGTGC	.....((((((((((((((.	.)))))))).)))))).....	14	20	0.0135
hsa_miR_1587	6	-13.9	GGCGATCATCTTGCCCAG	TTGGGCTGGGCTGGGTTGGG	..(((((.(((.((((((	)))))).)))...)))))..	14	18	0.0416
hsa_miR_15a_5p	146	-12.1	CTGTGATCTCTGGCTGCTGCTC	TAGCAGCACATAATGGTTTGTG	....((((..((..(((((((.	.)))))))..))..))))....	13	22	0.0346
hsa_miR_15b_5p	147	-16	TGTGATCTCTGGCTGCTGCTC	TAGCAGCACATCATGGTTTACA	(((((.((.(((.(((((((.	.)))))))..))).)).)))))	17	21	0.0346
hsa_miR_16_5p	147	-12.9	TGTGATCTCTGGCTGCTGCTC	TAGCAGCACGTAAATATTGGCG	(((.(......(((((((((.	.))))))).))......).)))	13	21	0.0346
hsa_miR_1827	152	-13.1	TCTCTGGCTGCTGCTCA	TGAGGCAGTAGATTGAAT	..((...((((((((((	))).)))))))...))..	12	17	0.0346
hsa_miR_182_3p	232	-12	CTATTGGAATCAGCTAGCAACCA	TGGTTCTAGACTTGCCAACTA	....(((....((((((.(((((	))))))))).))..)))....	14	23	0.0645
hsa_miR_182_5p	145	-15.6	CCTGTGATCTCTGGCTGCTGCTCAGA	TTTGGCAATGGTAGAACTCACACT	..(((((..((((.((..(((.((((	)))))))..))))))..)))))..	18	26	0.0346
hsa_miR_18a_3p	166	-14.9	TCAGAAGAAACAAGAGGGAGG	ACTGCCCTAAGTGCTCCTTCTGG	.((((((...((..((((((.	.)).))))...))...)))))).	14	21	0.0346
hsa_miR_1908_3p	144	-13.8	ACCTGTGATCTCTGGCTGCTGC	CCGGCCGCCGGCTCCGCCCCG	....(((....(((((.((((.	.)))).)))))...)))....	12	22	0.0346
hsa_miR_1908_5p	273	-12.4	ACAGTTTCCCAGTTCATGCTG	CGGCGGGGACGGCGATTGGTC	......((((.((((.(((((	))))).)))))).))......	13	21	0.0416
hsa_miR_1908_5p	366	-14.4	TACGCAAGTCATCCCTGGCA	CGGCGGGGACGGCGATTGGTC	.((.((.(((.((((((.(.	.).)))))).)))...)))).	14	20	0.0068
hsa_miR_1909_3p	146	-22.2	CTGTGATCTCTGGCTGCTGCT	CGCAGGGGCCGGGTGCTCACCG	..((((.((((((((.((((.	.)))).))))))).).))))..	16	21	0.0346
hsa_miR_1909_5p	326	-13.5	CTCTGCAAAGAGCACAGGACTCC	TGAGTGCCGGTGCCTGCCCTG	....(((..(.((((.((((((.	.)))).)).))))))))....	14	23	0.0466
hsa_miR_1911_5p	145	-15.1	CCTGTGATCTCTGGCTGCTGCTCA	TGAGTACCGCCATGTCTGTTGGG	((((.(((...((((.(.((((((	))))))).)))).)))...))))	18	24	0.0346
hsa_miR_195_5p	144	-16.7	ACCTGTGATCTCTGGCTGCTG	TAGCAGCACAGAAATATTGGC	.((....((.(((((((((((	))))))).)))).))...)).	15	21	0.0346
hsa_miR_196b_3p	277	-12.6	TTTCCCAGTTCATGCTGCTGA	TCGACAGCACGACACTGCCTTC	.....((((((.(((((.(((	))).))))).)).)))).....	14	21	0.0416
hsa_miR_197_5p	1	-13.6	TTCAGGGCGATCATCTTGCCCA	CGGGTAGAGAGGGCAGTGGGAGG	((((..((..((.(((.((((.	.)))))))))..))..))))...	15	22	0.0416
hsa_miR_197_5p	419	-13.8	TGTGATGATGTTCTCTCTCTTT	CGGGTAGAGAGGGCAGTGGGAGG	........(((((((((((((.	.))).))))))))))........	13	22	0.0135
hsa_miR_198	190	-16.27	GAATAATGTAAAACTCTGGATC	GGTCCAGAGGGGAGATAGGTTC	((((.........(((((((((	))))))))).........))))	13	22	0.303
hsa_miR_198	142	-17.7	AAACCTGTGATCTCTGGCT	GGTCCAGAGGGGAGATAGGTTC	.(((((((..(((((((((	)).)))))))....))))))).	16	19	0.0346
hsa_miR_198	367	-14.8	ACGCAAGTCATCCCTGGCACC	GGTCCAGAGGGGAGATAGGTTC	..((..(((.(((((((.(((	))))))).)))..)))..))..	15	21	0.0068
hsa_miR_199a_3p	278	-12.6	TTCCCAGTTCATGCTGCTGA	ACAGTAGTCTGCACATTGGTTA	...(((((.((.(((((((.	.))))))).))...)))))...	14	20	0.0416
hsa_miR_199b_3p	278	-12.6	TTCCCAGTTCATGCTGCTGA	ACAGTAGTCTGCACATTGGTTA	...(((((.((.(((((((.	.))))))).))...)))))...	14	20	0.0416
hsa_miR_202_3p	278	-15.7	TTCCCAGTTCATGCTGCT	AGAGGTATAGGGCATGGGAA	(((((((((((((((.((	)).))))).)))).))))))	17	18	0.0416
hsa_miR_210_3p	2	-14	TCAGGGCGATCATCTTGCCCAG	CTGTGCGTGTGACAGCGGCTGA	((((.((..((((..(((.(((	))).))).))))..))..))))	16	22	0.0416
hsa_miR_210_3p	322	-18.2	TCACCTCTGCAAAGAGCACAG	CTGTGCGTGTGACAGCGGCTGA	(((((.(((((....((((((	))))))...)).))).)).)))	16	21	0.0466
hsa_miR_2110	151	-12.4	ATCTCTGGCTGCTGCTCAG	TTGGGGAAACGGCCGCTGAGTG	..(((((((((.(.(((((	))))).)..))))))..)))..	15	19	0.0346
hsa_miR_2110	397	-13.5	TACTGCACCAGGCTTTCTTCAT	TTGGGGAAACGGCCGCTGAGTG	((((.((...(((((((((((.	.)))))))..))))..))))))	17	22	0.253
hsa_miR_2113	148	-12.1	GTGATCTCTGGCTGCTGCTCAGAA	ATTTGTGCTTGGCTCTGTCAC	(((((....((((...((.((((.	.)))).))..))))..)))))	15	24	0.0346
hsa_miR_2115_3p	137	-13	ATAGCAAACCTGTGATCTCTGGCTG	CATCAGAATTCATGGAGGCTAG	..(((....((((((..(((((.((	)))))))..))))))..)))..	16	25	0.0346
hsa_miR_2117	321	-16.3	CTCACCTCTGCAAAGAGCACA	TGTTCTCTTTGCCAAGGACAG	....(((..((((((((.(((	))).))))))))..)))....	14	21	0.0466
hsa_miR_211_3p	140	-16.2	GCAAACCTGTGATCTCTGG	GCAGGGACAGCAAAGGGGTGC	(((..(((.((.((((((.	.))))))...)).)))..)))	14	19	0.0346
hsa_miR_214_3p	145	-17.7	CCTGTGATCTCTGGCTGCTGC	ACAGCAGGCACAGACAGGCAGT	.((((..(((.((.((((((.	.)))))).)).)))...)))).	15	21	0.0346
hsa_miR_214_3p	277	-13	TTTCCCAGTTCATGCTGCTGA	ACAGCAGGCACAGACAGGCAGT	....((.(((..((((((((.	.))))).)))..))).))....	13	21	0.0416
hsa_miR_222_5p	279	-13.8	TCCCAGTTCATGCTGCTGAG	CTCAGTAGCCAGTGTAGATCCT	........((((((((((((	)))))))))..)))........	12	20	0.0416
hsa_miR_2278	145	-14.9	CCTGTGATCTCTGGCTGCTGCTC	GAGAGCAGTGTGTGTTGCCTGG	((.(..((..(..((((((.(((	)))))))))..).))..)..))	15	23	0.0346
hsa_miR_22_3p	144	-12.6	ACCTGTGATCTCTGGCTGCTG	AAGCTGCCAGTTGAAGAACTGT	((..((..((.(((((.(((.	.))).)))))..))...)).))	14	21	0.0346
hsa_miR_2392	426	-12.4	ATGTTCTCTCTCTTTTCTA	TAGGATGGGGGTGAGAGGTG	...((((((((((.(((((	))))).))))).)))))...	15	19	0.0135
hsa_miR_2467_3p	145	-25.6	CCTGTGATCTCTGGCTGCTGCT	AGCAGAGGCAGAGAGGCTCAGG	((((.(.((((((.((.(((((	))))))).))))))..).))))	18	22	0.0346
hsa_miR_2467_3p	422	-12.9	GATGATGTTCTCTCTCTTTTCT	AGCAGAGGCAGAGAGGCTCAGG	..(((.((.(((((((((((((	)).))))).)))))))))))..	18	22	0.0135
hsa_miR_25_5p	139	-12.4	AGCAAACCTGTGATCTCTGGCT	AGGCGGAGACTTGGGCAATTG	......((((.(.((((((.((	)).))))))).))))......	13	22	0.0346
hsa_miR_27b_3p	281	-13.4	CCAGTTCATGCTGCTGAGAA	TTCACAGTGGCTAAGTTCTGC	.(((..(..((..(((.(((	))).)))..))...)..))).	12	20	0.0416
hsa_miR_2861	328	-19.4	CTGCAAAGAGCACAGGACTCC	GGGGCCTGGCGGTGGGCGG	((((..(..((.((((.((((	))))))))))..)..))))	15	21	0.0466
hsa_miR_2861	392	-17.2	TGATTTACTGCACCAGGCTTT	GGGGCCTGGCGGTGGGCGG	...((((((((..((((((((	))))))))))))))))...	16	21	0.253
hsa_miR_296_3p	392	-14.7	TGATTTACTGCACCAGGCTTTC	GAGGGTTGGGTGGAGGCTCTCC	.......((.((((..((((((	))))))..)))).)).......	12	22	0.253
hsa_miR_298	144	-18.2	ACCTGTGATCTCTGGCTGCTGCT	AGCAGAAGCAGGGAGGTTCTCCCA	......(((((((.(((.(((((	))))).)))..)))))))......	15	23	0.0346
hsa_miR_29b_2_5p	369	-13.4	GCAAGTCATCCCTGGCACCAC	CTGGTTTCACATGGTGGCTTAG	..((((((((..(((.((((.	.)))).)))...))))))))..	15	21	0.0068
hsa_miR_29b_3p	143	-12.2	AACCTGTGATCTCTGGCTGCTG	TAGCACCATTTGAAATCAGTGTT	((((((...((..(((.(((((	))))))))...))...))).)))	16	22	0.0346
hsa_miR_3064_5p	284	-12.2	GTTCATGCTGCTGAGAAGTTCAGA	TCTGGCTGTTGTGGTGTGCAA	...(((((..(.....(((.((((	)))))))...)..)))))...	13	24	0.0416
hsa_miR_3064_5p	320	-14.3	TCTCACCTCTGCAAAGAGCACAGG	TCTGGCTGTTGTGGTGTGCAA	...(((..(..(((..(((.((((	))))))).)))..).)))...	14	24	0.0466
hsa_miR_3065_3p	143	-15.4	AACCTGTGATCTCTGGCTGCTGC	TCAGCACCAGGATATTGTTGGAG	..((....(((.((((.(((((.	.))))))))))))......))..	14	23	0.0346
hsa_miR_3065_3p	278	-14	TTCCCAGTTCATGCTGCTGA	TCAGCACCAGGATATTGTTGGAG	((((((((((.((.((((((	)))))).)).)).))))..))))	18	20	0.0416
hsa_miR_30d_3p	281	-14.2	CCAGTTCATGCTGCTGAGAA	CTTTCAGTCAGATGTTTGCTGC	.((((.(((.(((((((((.	.)))))).))))))...)))).	16	20	0.0416
hsa_miR_3115	240	-16.7	ATCAGCTAGCAACCACATAT	ATATGGGTTTACTAGTTGGT	(((((((((.((((.(((((	)))))))))..)))))))))	18	20	0.0645
hsa_miR_3116	391	-13.6	TTGATTTACTGCACCAGGCT	TGCCTGGAACATAGTAGGGACT	....(((((((..((((((.	.))))))....)))))))....	13	20	0.253
hsa_miR_3122	3	-18	CAGGGCGATCATCTTGCCCAGA	GTTGGGACAAGAGGACGGTCTT	.(((.((.((.((((((((((.	.))))).))))).)))).))).	17	22	0.0416
hsa_miR_3127_5p	150	-12.2	GATCTCTGGCTGCTGCTCAGAA	ATCAGGGCTTGTGGAATGGGAAG	..((((...(..(.((((.((.	.)).))))..)..)...))))..	12	22	0.0346
hsa_miR_3127_5p	277	-18	TTTCCCAGTTCATGCTGCTGAG	ATCAGGGCTTGTGGAATGGGAAG	.((((((.((((((((.((((.	.)))))))..))))).)))))).	18	22	0.0416
hsa_miR_3128	1	-13.04	TTCAGGGCGATCATCTTGCCCAGA	TCTGGCAAGTAAAAAACTCTCAT	...((((.......((((((.(((	))))))))).......))))...	13	24	0.0416
hsa_miR_3129_5p	145	-20.2	CCTGTGATCTCTGGCTGCTGC	GCAGTAGTGTAGAGATTGGTTT	.....((((((((((((((((	)))))))).)))))))).....	16	21	0.0346
hsa_miR_3129_5p	278	-14.5	TTCCCAGTTCATGCTGCTGA	GCAGTAGTGTAGAGATTGGTTT	...((((((((((((((((.	.))))))))).)).)))))...	16	20	0.0416
hsa_miR_3132	1	-16.2	TTCAGGGCGATCATCTTGCCCA	TGGGTAGAGAAGGAGCTCAGAGGA	(((.((((..((.(((((((((	)))))).))).)).)))).)))..	18	22	0.0416
hsa_miR_3132	144	-23.5	ACCTGTGATCTCTGGCTGCTGCTCA	TGGGTAGAGAAGGAGCTCAGAGGA	.(((.(((.((((..((.(((((((	)))))))))..)))).))).))).	19	25	0.0346
hsa_miR_3135a	366	-15.5	TACGCAAGTCATCCCTGGCA	TGCCTAGGCTGAGACTGCAGTG	((((((.(((.(((((((((	)))).)))..)))))))).)))	18	20	0.0068
hsa_miR_3137	151	-16.9	ATCTCTGGCTGCTGCTCAGA	TCTGTAGCCTGGGAGCAATGGGGT	(((((..(((.(((((((((	)))).)))..)).)))...)))))	17	20	0.0346
hsa_miR_3137	324	-14.8	ACCTCTGCAAAGAGCACAGG	TCTGTAGCCTGGGAGCAATGGGGT	((((((((..((.(((((((	))))).))))....)))..)))))	17	20	0.0466
hsa_miR_3141	148	-15.4	GTGATCTCTGGCTGCTGCTC	GAGGGCGGGTGGAGGAGGA	....((((((.(((((.(((	)))))))).))))))....	14	20	0.0346
hsa_miR_3141	394	-14.8	ATTTACTGCACCAGGCTTTC	GAGGGCGGGTGGAGGAGGA	.....((.((((..((((((	)))))).)))).)).....	12	20	0.253
hsa_miR_3150a_3p	2	-15.4	TCAGGGCGATCATCTTGCCCAG	CTGGGGAGATCCTCGAGGTTGG	((((..(((..(((((.(((((	))))))))))..)))...))))	17	22	0.0416
hsa_miR_3150a_3p	148	-15.4	GTGATCTCTGGCTGCTGCTCAG	CTGGGGAGATCCTCGAGGTTGG	..((((((.((...((.(((((	))))).))..))..))))))..	15	22	0.0346
hsa_miR_3150b_3p	148	-14.7	GTGATCTCTGGCTGCTGCTCA	TGAGGAGATCGTCGAGGTTGG	..((((((.(((..((.((((	)))).))...)))))))))..	15	21	0.0346
hsa_miR_3150b_3p	414	-13.2	TTCATTGTGATGATGTTCTCT	TGAGGAGATCGTCGAGGTTGG	.......(((((((.(((((.	.))))).))))))).......	12	21	0.0135
hsa_miR_3153	424	-16.5	TGATGTTCTCTCTCTTTTCTA	GGGGAAAGCGAGTAGGGACATTT	.(((((((((((.(((((((.	.))))))).)))..)))))))).	18	21	0.0135
hsa_miR_3154	425	-14.2	GATGTTCTCTCTCTTTTCTA	CAGAAGGGGAGTTGGGAGCAGA	..(((((((.(((((((((.	.)))).)))))..)))))))..	16	20	0.0135
hsa_miR_3156_3p	167	-12.5	CAGAAGAAACAAGAGGGAG	CTCCCACTTCCAGATCTTTCT	..(((((...(((.(((((	))))).))).....)))))..	13	19	0.0346
hsa_miR_3170	287	-15.4	CATGCTGCTGAGAAGTTCAG	CTGGGGTTCTGAGACAGACAGT	..(((((((.((((.(((((	))))).)))).)).))).))..	16	20	0.0416
hsa_miR_3174	142	-18.3	AAACCTGTGATCTCTGGCTGCTG	TAGTGAGTTAGAGATGCAGAGCC	....((((.((((((((((((((	)))).))))))))))))))....	18	23	0.0346
hsa_miR_3175	1	-15.1	TTCAGGGCGATCATCTTGCCCA	CGGGGAGAGAACGCAGTGACGT	.(((..(((.((.((((.(((.	.))))))))).)))..)))...	15	22	0.0416
hsa_miR_3175	417	-17.3	ATTGTGATGATGTTCTCTCTCTT	CGGGGAGAGAACGCAGTGACGT	.......((.((((((((((((.	.)))))))))))))).......	14	23	0.0135
hsa_miR_3178	8	-13.7	CGATCATCTTGCCCA	GGGGCGCGGCCGGATCG	(((((.((.(((((.	.))))).))...)))))	12	15	0.0416
hsa_miR_3178	149	-20.7	TGATCTCTGGCTGCTGCTCA	GGGGCGCGGCCGGATCG	((((((..((((((.((((.	.))))))))))))))))	16	20	0.0346
hsa_miR_3182	157	-15.9	GGCTGCTGCTCAGAAGA	GCTTCTGTAGTGTAGTC	((((((.(((((((((.	.)))))).)))))))))	15	17	0.0346
hsa_miR_3184_5p	144	-13.5	ACCTGTGATCTCTGGCTGCTGCTCA	TGAGGGGCCTCAGACCGAGCTTTT	....((....(((((..(((.((((	)))).))).)))))....))....	14	25	0.0346
hsa_miR_3185	392	-17.2	TGATTTACTGCACCAGGCTTTCTTCA	AGAAGAAGGCGGTCGGTCTGCGG	......((((.(((..(((((((((.	.))))))))))))))))......	16	26	0.253
hsa_miR_3186_3p	144	-12.9	ACCTGTGATCTCTGGCTGCTGC	TCACGCGGAGAGATGGCTTTG	....((.((((((..((((((.	.)).)))))))))).))....	14	22	0.0346
hsa_miR_3187_5p	1	-19	TTCAGGGCGATCATCTTGCCCAGA	CCTGGGCAGCGTGTGGCTGAAGG	.....(((.(.(((.((((((((.	.)))))))).)))).))).....	15	24	0.0416
hsa_miR_3187_5p	280	-21.8	CCCAGTTCATGCTGCTGAGA	CCTGGGCAGCGTGTGGCTGAAGG	((((((((((((((((.((.	.)).))))))))).)))))..))	18	20	0.0416
hsa_miR_3188	391	-15.6	TTGATTTACTGCACCAGGCTTTC	AGAGGCTTTGTGCGGATACGGGG	........((((((.(((((((.	.))))))).))))))........	13	23	0.253
hsa_miR_3190_5p	4	-13.8	AGGGCGATCATCTTGCCCAGA	TCTGGCCAGCTACGTCCCCA	.(((.(((....(((.(((((	))))).)))....)))))).	14	21	0.0416
hsa_miR_3192_3p	291	-17.7	CTGCTGAGAAGTTCAGAG	CTCTGATCGCCCTCTCAGCTC	..(((((((.((((((((	))))))..))..)))))))..	15	18	0.0416
hsa_miR_3192_5p	1	-18	TTCAGGGCGATCATCTTGCCCAGA	TCTGGGAGGTTGTAGCAGTGGAA	((((..((...((.(((.((((((	))))))))).))..))..)))).	17	24	0.0416
hsa_miR_3192_5p	285	-16.1	TTCATGCTGCTGAGAAGTTCAGA	TCTGGGAGGTTGTAGCAGTGGAA	(((.((((((((.((..((((((	))))))...)).)))))))))))	19	23	0.0416
hsa_miR_3194_5p	146	-14.5	CTGTGATCTCTGGCTGCTGCT	GGCCAGCCACCAGGAGGGCTG	..((..((.((((..((((((	)).))))..))))))..))..	14	21	0.0346
hsa_miR_3195	143	-15.1	AACCTGTGATCTCTGGCTGCT	CGCGCCGGGCCCGGGTT	((((((.(...((((((.((.	.)))))))).)))))))	15	21	0.0346
hsa_miR_3196	148	-15.2	GTGATCTCTGGCTGCTGCT	CGGGGCGGCAGGGGCCTC	(.(..(((((.(((((.(.	.).))))))))))..).)	13	19	0.0346
hsa_miR_3198	327	-22.6	TCTGCAAAGAGCACAGGACTCCAT	GTGGAGTCCTGGGGAATGGAGA	(((.((.......(((((((((((	))))))))))).....)).)))	16	24	0.0466
hsa_miR_31_5p	1	-16.6	TTCAGGGCGATCATCTTGCCC	AGGCAAGATGCTGGCATAGCT	......((.(.(((((((((.	.))))))))).).))......	12	21	0.0416
hsa_miR_3202	422	-17.3	GATGATGTTCTCTCTCTTTTCTA	TGGAAGGGAGAAGAGCTTTAAT	..(((.(((((.(((((((((((	)))))))))))))))).)))..	19	23	0.0135
hsa_miR_323a_5p	244	-12.1	GCTAGCAACCACATATCAGCT	AGGTGGTCCGTGGCGCGTTCGC	((.(((..((((..((((.((	)).))))..))))...))).))	15	21	0.0645
hsa_miR_323b_5p	243	-14.7	AGCTAGCAACCACATATCAGCTT	AGGTTGTCCGTGGTGAGTTCGCA	.((.(((.(((((....((((((	))))))...)))))..))).)).	16	23	0.0645
hsa_miR_323b_5p	368	-13.2	CGCAAGTCATCCCTGGCACCA	AGGTTGTCCGTGGTGAGTTCGCA	.((((.(((((.(.((((((.	.)).)))).).))))).)).)).	16	21	0.0068
hsa_miR_326	294	-12.5	CTGAGAAGTTCAGAGT	CCTCTGGGCCCTTCCTCCAG	(((.(((((((((((.	.))))))))..)))...)))	14	16	0.0416
hsa_miR_328_5p	146	-21.1	CTGTGATCTCTGGCTGCTGCTCA	GGGGGGGCAGGAGGGGCTCAGGG	((.(((.((((..(((((.(((.	.))).)))))..)))).))).))	17	23	0.0346
hsa_miR_330_5p	151	-14.7	ATCTCTGGCTGCTGCTCAGAAGA	TCTCTGGGCCTGTGTCTTAGGC	.(((..(((.((.(((((((.((	)))))))))..)))))..))).	17	23	0.0346
hsa_miR_340_3p	164	-12.4	GCTCAGAAGAAACAAGAGGGA	TCCGTCTCAGTTACTTTATAGC	(((..((((.(((.(((.(((	))).)))..))).))))..)))	16	21	0.0346
hsa_miR_34a_5p	277	-15.2	TTTCCCAGTTCATGCTGCTG	TGGCAGTGTCTTAGCTGGTTGT	....((((((.((((((((.	.))))))))...))))))....	14	20	0.0416
hsa_miR_34c_5p	148	-17.9	GTGATCTCTGGCTGCTGCTC	AGGCAGTGTAGTTAGCTGATTGC	(..(((.((((((((((((.	.))))))..))))))..)))..)	16	20	0.0346
hsa_miR_3616_3p	144	-13.8	ACCTGTGATCTCTGGCTGCTGCTCA	CGAGGGCATTTCATGATGCAGGC	.(((((.(((..(((.((((.(((.	.)))))))..))).)))))))).	18	25	0.0346
hsa_miR_3619_5p	145	-19	CCTGTGATCTCTGGCTGCTGC	TCAGCAGGCAGGCTGGTGCAGC	.((((.(((((((.((((((.	.)))))).))))..))))))).	17	21	0.0346
hsa_miR_3619_5p	275	-18.3	AGTTTCCCAGTTCATGCTGCTGA	TCAGCAGGCAGGCTGGTGCAGC	......(((((...(((((((((	)))))).))).)))))......	14	23	0.0416
hsa_miR_3651	138	-16.5	TAGCAAACCTGTGATCTCTGGCTGCTG	CATAGCCCGGTCGCTGGTACATGA	......(((.((((((...(((((.((	))))))).)))))).)))......	16	27	0.0346
hsa_miR_3655	283	-13.2	AGTTCATGCTGCTGAGAAGT	GCTTGTCGCTGCGGTGTTGCT	(((..((((((((((.((((	)))).)))..))))))).)))	17	20	0.0416
hsa_miR_3659	149	-12.5	TGATCTCTGGCTGCTGCTCA	TGAGTGTTGTCTACGAGGGCA	((..(((.(((.((.(((((	))))))).)))...)))..))	15	20	0.0346
hsa_miR_3663_5p	244	-15.8	GCTAGCAACCACATATCAGC	GCTGGTCTGCGTGGTGCTCGG	...((((.((((..((((((	))))))....))))))))...	14	20	0.0645
hsa_miR_3664_3p	278	-14.3	TTCCCAGTTCATGCTGCTGAGA	TCTCAGGAGTAAAGACAGAGTT	......(((..((((.((((((	)))))).))))..)))......	13	22	0.0416
hsa_miR_3670	131	-13.9	GCGACTATAGCAAACCTGTGATCTCT	AGAGCTCACAGCTGTCCTTCTCTA	.........(((...((((((.((((	)))).)))))).))).........	13	26	0.0346
hsa_miR_3675_5p	330	-16	GCAAAGAGCACAGGACTCCATG	TATGGGGCTTCTGTAGAGATTTC	.........(((((((((((((	))))))).)))))).........	13	22	0.0466
hsa_miR_3677_5p	397	-20.8	TACTGCACCAGGCTTTCTTCATTG	CAGTGGCCAGAGCCCTGCAGTG	(((((((...((((((..((((((	))))))..)))))).)))))))	19	24	0.253
hsa_miR_3679_5p	395	-13.3	TTTACTGCACCAGGCTTTCTTCA	TGAGGATATGGCAGGGAAGGGGA	((..((...((..(((.((((((	))))))...)))..)).))..))	15	23	0.253
hsa_miR_3689a_3p	1	-15.2	TTCAGGGCGATCATCTTGCCCAG	CTGGGAGGTGTGATATCGTGGT	.(((.((..((((((((.(((((	)))))))).))))).)).))).	18	23	0.0416
hsa_miR_3689b_3p	1	-13.6	TTCAGGGCGATCATCTTGCCCAG	CTGGGAGGTGTGATATTGTGGT	.(((.((..((((((((.(((((	)))))))).))))).)).))).	18	23	0.0416
hsa_miR_3689c	1	-13.6	TTCAGGGCGATCATCTTGCCCAG	CTGGGAGGTGTGATATTGTGGT	.(((.((..((((((((.(((((	)))))))).))))).)).))).	18	23	0.0416
hsa_miR_370_3p	388	-15.4	ACATTGATTTACTGCACCAGGC	GCCTGCTGGGGTGGAACCTGGT	.......((((((.((.(((((	))))).)).)))))).......	13	22	0.253
hsa_miR_377_5p	1	-15.4	TTCAGGGCGATCATCT	AGAGGTTGCCCTTGGTGAATTC	...(((((((((.(((	))))))))))))..........	12	16	0.0416
hsa_miR_378b	289	-15.5	TGCTGCTGAGAAGTTCAGA	ACTGGACTTGGAGGCAGAA	..(((((...((((((((.	.))))))))...)))))..	13	19	0.0416
hsa_miR_378c	281	-15.1	CCAGTTCATGCTGCTGAGAAGTTCAGA	ACTGGACTTGGAGTCAGAAGAGTGG	(((.(((...(((((...((((((((.	.))))))))..)).)))..))))))	19	27	0.0416
hsa_miR_378g	152	-19.1	TCTCTGGCTGCTGCTCAGA	ACTGGGCTTGGAGTCAGAAG	..(((((((.(.((((((.	.))))))..).)))))))..	14	19	0.0346
hsa_miR_378h	286	-12.8	TCATGCTGCTGAGAAGTTCAGA	ACTGGACTTGGTGTCAGATGG	((((.(((.((..((((((((.	.))))))))..)).)))))))	17	22	0.0416
hsa_miR_379_5p	145	-14	CCTGTGATCTCTGGCTGCTG	TGGTAGACTATGGAACGTAGG	((((((.(((.((((((((.	.))))).))).))).))))))	17	20	0.0346
hsa_miR_3911	196	-14.4	TGTAAAACTCTGGATCAATATT	TGTGTGGATCCTGGAGGAGGCA	(((....(((((((((.((((.	.)))).))))).))))...)))	16	22	0.303
hsa_miR_3911	237	-14.3	GGAATCAGCTAGCAACCACATA	TGTGTGGATCCTGGAGGAGGCA	.(..((..((((...(((((((	)))))))...))))..))..).	14	22	0.0645
hsa_miR_3911	396	-13.1	TTACTGCACCAGGCTTTCTTCATT	TGTGTGGATCCTGGAGGAGGCA	...((.(.(((((...(((.(((.	.))).))).))))).).))...	14	24	0.253
hsa_miR_3917	141	-14.3	CAAACCTGTGATCTCTGGC	GCTCGGACTGAGCAGGTGGG	(..((((((....((((((	)).))))....))))))..)	13	19	0.0346
hsa_miR_3928_3p	395	-14.5	TTTACTGCACCAGGCTTTCTTC	GGAGGAACCTTGGAGCTTCGGC	......((.(((((.(((((((	))))))).))))).))......	14	22	0.253
hsa_miR_3929	390	-12.9	ATTGATTTACTGCACCAGGCTTT	GAGGCTGATGTGAGTAGACCACT	.....((((((.(((..((((((	))))))...))))))))).....	15	23	0.253
hsa_miR_3940_5p	3	-17.2	CAGGGCGATCATCTTGCCCAG	GTGGGTTGGGGCGGGCTCTG	((((((.....(((.(((((.	.))))).)))....))))))	14	21	0.0416
hsa_miR_3940_5p	236	-15.2	TGGAATCAGCTAGCAACCACAT	GTGGGTTGGGGCGGGCTCTG	.(((..(.(((..(((((.(((	)))))))).))).)..))).	15	22	0.0645
hsa_miR_3944_3p	146	-13.4	CTGTGATCTCTGGCTGCTGCTCAGAA	TTCGGGCTGGCCTGCTGCTCCGG	(((.((.(...((((...((((.(((	))))))).))))....).)))))	17	26	0.0346
hsa_miR_3944_5p	149	-17.5	TGATCTCTGGCTGCTGCTCA	TGTGCAGCAGGCCAACCGAGA	.......((((((((((.((	)).)))))).)))).......	12	20	0.0346
hsa_miR_3960	145	-26.3	CCTGTGATCTCTGGCTGCTGCT	GGCGGCGGCGGAGGCGGGGG	(((.((.((((((.((((((((	)))))))))))))))).)))	19	22	0.0346
hsa_miR_410_5p	368	-13.1	CGCAAGTCATCCCTGGCACCA	AGGTTGTCTGTGATGAGTTCG	((.((.(((((.(.((((((.	.)).)))).).))))).))))	16	21	0.0068
hsa_miR_421	277	-15.7	TTTCCCAGTTCATGCTGCTGAG	ATCAACAGACATTAATTGGGCGC	...(((((((.((((((.(((.	.))).))).))).)))))))...	16	22	0.0416
hsa_miR_423_5p	145	-17	CCTGTGATCTCTGGCTGCTGCTCA	TGAGGGGCAGAGAGCGAGACTTT	...((..((.((..(((((.((((	)))).)))))..)).)).))...	15	24	0.0346
hsa_miR_423_5p	420	-14.6	GTGATGATGTTCTCTCTCTTTT	TGAGGGGCAGAGAGCGAGACTTT	.......((((((((((((((.	.)))))).)))))))).......	14	22	0.0135
hsa_miR_4253	150	-14.6	GATCTCTGGCTGCTGCTCA	AGGGCATGTCCAGGGGGT	..(((((((..(((((((.	.))))).)))))))))..	14	19	0.0346
hsa_miR_4257	139	-12.2	AGCAAACCTGTGATCTCTGG	CCAGAGGTGGGGACTGAG	..((..(((...((((((((	)))))))).)))..))..	13	20	0.0346
hsa_miR_4265	153	-14.6	CTCTGGCTGCTGCTCAGAA	CTGTGGGCTCAGCTCTGGG	(((.(((((..(((((.(.	.).))))).)))))..)))	14	19	0.0346
hsa_miR_4269	144	-12.8	ACCTGTGATCTCTGGCTGC	GCAGGCACAGACAGCCCTGGC	.((.((..(((.((.((((	)))).)).)))..))...)).	13	19	0.0346
hsa_miR_4270	140	-17.2	GCAAACCTGTGATCTCTGG	TCAGGGAGTCAGGGGAGGGC	((...(((.((((((((((	))))))).))).)))...))	15	19	0.0346
hsa_miR_4271	399	-14.9	CTGCACCAGGCTTTCTTC	GGGGGAAGAAAAGGTGGGG	((.((((...((((((((	))))))))....)))).))	14	18	0.253
hsa_miR_4277	141	-14.6	CAAACCTGTGATCTCTGGCTGC	GCAGTTCTGAGCACAGTACAC	.....(((((..(((.((((((	))))))..)))))))).....	14	22	0.0346
hsa_miR_4279	169	-12.5	GAAGAAACAAGAGGGAG	CTCTCCTCCCGGCTTC	((((...(..(((((((	))).))))..).))))	12	17	0.0346
hsa_miR_4285	148	-14.6	GTGATCTCTGGCTGCTGC	GCGGCGAGTCCGACTCAT	((((..((.(((((((((	))))).)))).)).))))	15	18	0.0346
hsa_miR_4293	146	-12	CTGTGATCTCTGGCTG	CAGCCTGACAGGAACAG	((((..(.((.(((((	))))).)).)...))))	12	16	0.0346
hsa_miR_4298	4	-16.1	AGGGCGATCATCTTGCCCAG	CTGGGACAGGAGGAGGAGGCAG	..(.(..((.((((((((((	))))).))))).))...).)..	14	20	0.0416
hsa_miR_4298	149	-16.5	TGATCTCTGGCTGCTGCTCAG	CTGGGACAGGAGGAGGAGGCAG	....((((..((.((((((((	))))).))).))..))))....	14	21	0.0346
hsa_miR_4298	423	-13.1	ATGATGTTCTCTCTCTTTTCTAA	CTGGGACAGGAGGAGGAGGCAG	.((.(.(((((.((((((((((.	.))))).)))))))))).))).	18	23	0.0135
hsa_miR_4303	155	-15.8	CTGGCTGCTGCTCAGAA	TTCTGAGCTGAGGACAG	(((.((...((((((((	))))))))...)).)))	13	17	0.0346
hsa_miR_4303	291	-13.9	CTGCTGAGAAGTTCAGAG	TTCTGAGCTGAGGACAG	(((((....(((((((((	)))))))))..)).)))	14	18	0.0416
hsa_miR_4304	151	-13.9	ATCTCTGGCTGCTGC	CCGGCATGTCCAGGGCA	..((((((((((((.	.))))).).))))))..	12	15	0.0346
hsa_miR_4306	397	-13.2	TACTGCACCAGGCTTTCTT	TGGAGAGAAAGGCAGTA	((((((......((((((.	.))))))....))))))	12	19	0.253
hsa_miR_4309	333	-14	AAGAGCACAGGACTCCAT	CTGGAGTCTAGGATTCCA	..(((..(.((((((((.	.)))))))).)..)))..	12	18	0.0466
hsa_miR_4311	425	-12.7	GATGTTCTCTCTCTTTT	GAAAGAGAGCTGAGTGTG	.(..(((.(((((((((	)))))))))..)))..).	13	17	0.0135
hsa_miR_4316	402	-16.9	CACCAGGCTTTCTTCATT	GGTGAGGCTAGCTGGTG	((((((.((..(((((((	)))))))..))))))))	15	18	0.253
hsa_miR_4322	152	-14.8	TCTCTGGCTGCTGCTCAGAA	CTGTGGGCTCAGCGCGTGGGG	((((((((((..(((((.(.	.).))))).)))).)).))))	16	20	0.0346
hsa_miR_4419a	400	-12.7	TGCACCAGGCTTTCTTCA	TGAGGGAGGAGACTGCA	((((.....(((((((((	)))))))))....))))	13	18	0.253
hsa_miR_4420	326	-13.2	CTCTGCAAAGAGCACAGGAC	GTCACTGATGTCTGTAGCTGAG	(((.((..(((.((((((((	))).))).)))))...)).)))	16	20	0.0466
hsa_miR_4428	421	-16.4	TGATGATGTTCTCTCTCTTTT	CAAGGAGACGGGAACATGGAGC	...(.(((((((((((((((.	.))))))).)))))))).)...	16	21	0.0135
hsa_miR_4433a_3p	276	-16.7	GTTTCCCAGTTCATGCTGCTGA	ACAGGAGTGGGGGTGGGACAT	...(((((.(((.((((.(((.	.))).))))))).)))))...	15	22	0.0416
hsa_miR_4433b_3p	144	-16.1	ACCTGTGATCTCTGGCTGCTG	CAGGAGTGGGGGGTGGGACGT	((.(.(.((((((.(((.(((	))).))).)))))).).).))	16	21	0.0346
hsa_miR_4433b_3p	276	-17.4	GTTTCCCAGTTCATGCTGCTG	CAGGAGTGGGGGGTGGGACGT	...(((((.(((..(((.(((	))).)))..))).)))))...	14	21	0.0416
hsa_miR_4441	368	-13.1	CGCAAGTCATCCCTGG	ACAGGGAGGAGATTGTA	.((((.((.((((((.	.)))))).))..)))).	12	16	0.0068
hsa_miR_4443	334	-12.1	AGAGCACAGGACTCCAT	TTGGAGGCGTGGGTTTT	(((((.((.(.(((((.	.))))).).)).)))))	13	17	0.0466
hsa_miR_4447	335	-13.6	GAGCACAGGACTCCATG	GGTGGGGGCTGTTGTTT	((((((((..((((((.	.)))))).))).)))))	14	17	0.0466
hsa_miR_4449	368	-14.9	CGCAAGTCATCCCTGGCACC	CGTCCCGGGGCTGCGCGAGGCA	.((..((((.((((((.((.	.)).)))))).)).))...)).	14	20	0.0068
hsa_miR_4451	277	-14.7	TTTCCCAGTTCATGCTG	TGGTAGAGCTGAGGACA	..(((((((((.((((.	.)))))))))).)))..	13	17	0.0416
hsa_miR_4451	149	-13.4	TGATCTCTGGCTGCTGCTC	TGGTAGAGCTGAGGACA	((.((((.((((.(((((.	.))))))))))))).))	15	19	0.0346
hsa_miR_4452	285	-13.5	TTCATGCTGCTGAGAAGTTCAG	TTGAATTCTTGGCCTTAAGTGAT	.((((...((..((((.(((((	)))))))))..)).....)))).	15	22	0.0416
hsa_miR_4463	247	-12.2	AGCAACCACATATCAGCTT	GAGACTGGGGTGGGGCC	.((..((((...(((((((	))).)))).)))).)).	13	19	0.0645
hsa_miR_4465	278	-18.4	TTCCCAGTTCATGCTGCTGAG	CTCAAGTAGTCTGACCAGGGGA	(((((.(.(((.(((((((((	))).)))))).))).).)))))	18	21	0.0416
hsa_miR_4468	151	-15.2	ATCTCTGGCTGCTGCTCA	AGAGCAGAAGGATGAGAT	(((((...((.((((((.	.)))))).))...)))))	13	18	0.0346
hsa_miR_4469	166	-18.5	TCAGAAGAAACAAGAGGGAGG	GCTCCCTCTAGGGTCGCTCGGA	((.((.((..(.((((((((.	.)))))))).)..))..)).))	15	21	0.0346
hsa_miR_4481	277	-13.4	TTTCCCAGTTCATGCT	GGAGTGGGCTGGTGGTT	..(((((((((((.((	)).))))))))).))..	13	16	0.0416
hsa_miR_4486	9	-17.1	GATCATCTTGCCCAGA	GCTGGGCGAGGCTGGCA	..(((((((((((((.	.)))))))))).)))..	13	16	0.0416
hsa_miR_4489	142	-18.6	AAACCTGTGATCTCTGGCTGCT	TGGGGCTAGTGATGCAGGACG	...(((((.(((.((((((.(.	.).)))))).))))))))...	15	22	0.0346
hsa_miR_4489	368	-15.4	CGCAAGTCATCCCTGGCACCA	TGGGGCTAGTGATGCAGGACG	.......((((.(((((.(((	))).))))).)))).......	12	21	0.0068
hsa_miR_4491	234	-14.1	ATTGGAATCAGCTAGCAACCACATA	AATGTGGACTGGTGTGACCAAA	..(((..((((((((...((((((.	.)))))).))))).))))))..	17	25	0.0645
hsa_miR_4498	3	-14.6	CAGGGCGATCATCTTGCCCA	TGGGCTGGCAGGGCAAGTGCTG	(((.((..((..((.(((((	))))).))...))...)).)))	14	20	0.0416
hsa_miR_4498	282	-17.3	CAGTTCATGCTGCTGAGAAGTTCA	TGGGCTGGCAGGGCAAGTGCTG	((((.(.((((.(((...((((((	))))))..))))))).).))))	18	24	0.0416
hsa_miR_449a	144	-12.3	ACCTGTGATCTCTGGCTGCTGCTC	TGGCAGTGTATTGTTAGCTGGT	(((.((...(....((.((((((.	.))))))))...)...)).)))	14	24	0.0346
hsa_miR_449c_3p	230	-15.2	CTCTATTGGAATCAGCTAGCAA	TTGCTAGTTGCACTCCTCTCTGT	.......(((..((((((((((	))))))))))...))).......	13	22	0.0645
hsa_miR_4505	275	-19.5	AGTTTCCCAGTTCATGCTG	AGGCTGGGCTGGGACGGA	....((((((((((.(((.	.)))))))))))))....	13	19	0.0416
hsa_miR_4506	399	-14.4	CTGCACCAGGCTTTCTTCATTG	AAATGGGTGGTCTGAGGCAA	.(((..((((((...((((((.	.)))))).))))))..))).	15	22	0.253
hsa_miR_4507	154	-15.3	TCTGGCTGCTGCTCAG	CTGGGTTGGGCTGGGCTGGG	((..((((((((((((	))))))..)))..)))..))	14	16	0.0346
hsa_miR_4508	4	-12.9	AGGGCGATCATCTTGC	GCGGGGCTGGGCGCGCG	.(.(((..((((((((	)))))).))..))).).	12	16	0.0416
hsa_miR_4508	147	-14.6	TGTGATCTCTGGCTGCTGC	GCGGGGCTGGGCGCGCG	((((...((..(((.((((	)))))))..))..))))	13	19	0.0346
hsa_miR_4510	420	-12.4	GTGATGATGTTCTCTCTCTTT	TGAGGGAGTAGGATGTATGGTT	......((((((((((((((.	.))))))).)))))))......	14	21	0.0135
hsa_miR_4514	144	-12.9	ACCTGTGATCTCTGGCTGC	ACAGGCAGGATTGGGGAA	..((.(((((.(((.(((.	.))).)))))))).))..	13	19	0.0346
hsa_miR_4516	401	-13	GCACCAGGCTTTCTTCA	GGGAGAAGGGTCGGGGC	((.((.(.((((((((.	.)))))))).).)).))	13	17	0.253
hsa_miR_4516	428	-13.9	GTTCTCTCTCTTTTCTA	GGGAGAAGGGTCGGGGC	(((((..(((((((((.	.)))))))))..)))))	14	17	0.0135
hsa_miR_4518	135	-17.4	CTATAGCAAACCTGTGATCTCTGGC	GCTCAGGGATGATAACTGTGCTGAGA	....((((....(((.(((((((((	)).))))))).)))....))))....	16	25	0.0346
hsa_miR_4518	362	-20.9	TATATACGCAAGTCATCCCTGGC	GCTCAGGGATGATAACTGTGCTGAGA	......((((.((((((((((((	)).))))))))))...))))......	16	23	0.0068
hsa_miR_4519	150	-15.9	GATCTCTGGCTGCTGCTC	CAGCAGTGCGCAGGGCTG	...(((((((.((((((.	.)))))))).)))))...	13	18	0.0346
hsa_miR_4524a_5p	277	-20.7	TTTCCCAGTTCATGCTGCTGA	ATAGCAGCATGAACCTGTCTCA	.....(((((((((((((((.	.)))))))))))).))).....	15	21	0.0416
hsa_miR_4524b_5p	278	-14.5	TTCCCAGTTCATGCTGCTGA	ATAGCAGCATAAGCCTGTCTC	....(((((.(((((((((.	.))))))))).)).)))....	14	20	0.0416
hsa_miR_4525	1	-13.5	TTCAGGGCGATCATCTTGCCC	GGGGGGATGTGCATGCTGGTT	.((((.(((..((((((.(((	))))))))))))...))))..	16	21	0.0416
hsa_miR_4526	147	-16	TGTGATCTCTGGCTGCTGCTCAGA	GCTGACAGCAGGGCTGGCCGCT	.(((..(.....((((((.((((.	.))))))))))....)..))).	14	24	0.0346
hsa_miR_4531	402	-15.1	CACCAGGCTTTCTTCAT	ATGGAGAAGGCTTCTGA	....(((((((((((((	)))))))))))))....	13	17	0.253
hsa_miR_4537	145	-14	CCTGTGATCTCTGGCTGCTGCTCA	TGAGCCGAGCTGAGCTTAGCTG	....(((.(((.((((.(.(((((	))))).)))))))).)))....	16	24	0.0346
hsa_miR_455_3p	142	-13.1	AAACCTGTGATCTCTGGCTGC	GCAGTCCATGGGCATATACAC	.....((((.(((.(((((((	)))).))).))))))).....	14	21	0.0346
hsa_miR_4632_5p	395	-19.3	TTTACTGCACCAGGCTTTCTTC	GAGGGCAGCGTGGGTGTGGCGGA	((..(..(((((.(((.(((((	))))).))).).))))..)..))	16	22	0.253
hsa_miR_4638_3p	288	-18.4	ATGCTGCTGAGAAGTTCAGA	CCTGGACACCGCTCAGCCGGCCG	..(((((((((..((((((.	.))))))....))))).))))..	15	20	0.0416
hsa_miR_4638_5p	280	-16.4	CCCAGTTCATGCTGCTGAGA	ACTCGGCTGCGGTGGACAAGT	....((((((((.((((((.	.)))))).)).))))))....	14	20	0.0416
hsa_miR_4640_5p	366	-25	TACGCAAGTCATCCCTGGCACCA	TGGGCCAGGGAGCAGCTGGTGGG	..(((.(((..((((((((.(((	)))))))))))...))).)))..	17	23	0.0068
hsa_miR_4647	1	-14.7	TTCAGGGCGATCATCTTG	GAAGATGGTGCTGTGCTGAGGAA	(((((.(((((((((((.	.))))))))..))).)))))...	16	18	0.0416
hsa_miR_4649_5p	1	-20.8	TTCAGGGCGATCATCTTGCCCA	TGGGCGAGGGGTGGGCTCTCAGAG	...(((((.(((.(((((((((	)))))))))))).).)))).....	17	22	0.0416
hsa_miR_4649_5p	146	-17.3	CTGTGATCTCTGGCTGCTGCTCA	TGGGCGAGGGGTGGGCTCTCAGAG	((.(((...((.(((.(((((((	))))).)).))).))...))).))	17	23	0.0346
hsa_miR_4649_5p	418	-12.6	TTGTGATGATGTTCTCTCTCTTTTCTA	TGGGCGAGGGGTGGGCTCTCAGAG	...(((.((.((((.(((.(((.((((	)))).)))))).)))))))))...	19	27	0.0135
hsa_miR_4651	244	-12	GCTAGCAACCACATATCAGCTTG	CGGGGTGGGTGAGGTCGGGC	(((....(((.(((.(((.((((	)))).)))))).)))..)))	16	23	0.0645
hsa_miR_4653_3p	133	-14.2	GACTATAGCAAACCTGTGATCTCTG	TGGAGTTAAGGGTTGCTTGGAGA	......(((((.(((.(((.((((.	.))))))).))))))))......	15	25	0.0346
hsa_miR_4653_3p	366	-15.4	TACGCAAGTCATCCCTGGCACCA	TGGAGTTAAGGGTTGCTTGGAGA	....(((((.((((.((((.(((	))).)))).)))).)))))....	16	23	0.0068
hsa_miR_4653_3p	327	-17.1	TCTGCAAAGAGCACAGGACTCCA	TGGAGTTAAGGGTTGCTTGGAGA	(((.(((..(((....(((((((	)))))))....)))..))).)))	16	23	0.0466
hsa_miR_4653_5p	150	-17.7	GATCTCTGGCTGCTGCTCAGAAGA	TCTCTGAGCAAGGCTTAACACC	.......((((..((((((((.((	)))))))))).)))).......	14	24	0.0346
hsa_miR_4653_5p	290	-14	GCTGCTGAGAAGTTCAGAGT	TCTCTGAGCAAGGCTTAACACC	.....((((..((((((((.	.))))))))....)))).....	12	20	0.0416
hsa_miR_4655_5p	138	-18.4	TAGCAAACCTGTGATCTCTGGCTG	CACCGGGGATGGCAGAGGGTCG	..((...(((((.((((((((.((	)))))))))).)))).).))..	17	24	0.0346
hsa_miR_4656	244	-14.3	GCTAGCAACCACATATCAGCTTG	TGGGCTGAGGGCAGGAGGCCTGT	((..((..((.....(((((((.	.))))))).....))..))..))	13	23	0.0645
hsa_miR_4656	147	-15.1	TGTGATCTCTGGCTGCTGCTCA	TGGGCTGAGGGCAGGAGGCCTGT	...(..((((.(((.(.(((((	))))).)..))).))))..)...	14	22	0.0346
hsa_miR_4656	281	-15.8	CCAGTTCATGCTGCTGAGAAGTTCA	TGGGCTGAGGGCAGGAGGCCTGT	.(((..(.(.(((((....((((((	))))))...))))).))..))).	16	25	0.0416
hsa_miR_4657	236	-13.9	TGGAATCAGCTAGCAACCACATA	AATGTGGAAGTGGTCTGAGGCAT	..(..(((((((.(..((((((.	.))))))..)))).))))..)..	15	23	0.0645
hsa_miR_4657	399	-16.3	CTGCACCAGGCTTTCTTCATT	AATGTGGAAGTGGTCTGAGGCAT	.(((..((((((((((.((((	)))).))))..))))))..))).	17	21	0.253
hsa_miR_4658	239	-13.6	AATCAGCTAGCAACCACATATCAG	GTGAGTGTGGATCCTGGAGGAAT	..((..((((...((((((.(((.	.)))))))))...))))..))..	15	24	0.0645
hsa_miR_4659a_3p	154	-12	TCTGGCTGCTGCTCAGAAGAAA	TTTCTTCTTAGACATGGCAACG	....((((.((((.((((((((	)))))))).)).))))))....	16	22	0.0346
hsa_miR_4663	244	-14.7	GCTAGCAACCACATATCAGCT	AGCTGAGCTCCATGGACGTGCAGT	(((.(((.(((....((((((	))))))......)))...))))))	15	21	0.0645
hsa_miR_4664_3p	278	-12.1	TTCCCAGTTCATGCTGCTGAGAAG	CTTCCGGTCTGTGAGCCCCGTC	......((((((...((((.((((	))))))))..))))))......	14	24	0.0416
hsa_miR_4664_5p	325	-12.3	CCTCTGCAAAGAGCACAGGACTCCA	TGGGGTGCCCACTCCGCAAGTT	....(((...(((....((((((((	)))))).))..))).)))....	14	25	0.0466
hsa_miR_4665_5p	3	-15.6	CAGGGCGATCATCTTGCCCAG	CTGGGGGACGCGTGAGCGCGAGC	....(((.(((((((.(((((	))))).)).).)))).)))....	15	21	0.0416
hsa_miR_4665_5p	397	-14	TACTGCACCAGGCTTTCTTCAT	CTGGGGGACGCGTGAGCGCGAGC	...(((.(((.((.(((((((.	.))))))).)).)).).)))...	15	22	0.253
hsa_miR_4667_5p	149	-23.2	TGATCTCTGGCTGCTGCTCAGA	ACTGGGGAGCAGAAGGAGAACC	...(((((..(((((.(((((.	.))))).)))))..)))))...	15	22	0.0346
hsa_miR_4674	1	-17.7	TTCAGGGCGATCATCTTGCCCAG	CTGGGCTCGGGACGCGCGGCT	....(.(((.((.((..((((((	))))))..))))))).)....	14	23	0.0416
hsa_miR_4677_5p	156	-14.44	TGGCTGCTGCTCAGAAGAAACAA	TTGTTCTTTGGTCTTTCAGCCA	((((((.......((((((.(((	))))))))).......))))))	15	23	0.0346
hsa_miR_4680_5p	281	-12.7	CCAGTTCATGCTGCTGAGAAGTTCA	AGAACTCTTGCAGTCTTAGATGT	.........(((((.((((.((((.	.))))))))))))).........	13	25	0.0416
hsa_miR_4685_5p	360	-15	TGTATATACGCAAGTCATCCCTGGC	CCCAGGGCTTGGAGTGGGGCAAGGTT	........(.((..(((.((((((.	.))))))..)))..)).)........	12	25	0.0068
hsa_miR_4687_3p	369	-17	GCAAGTCATCCCTGGCACCA	TGGCTGTTGGAGGGGGCAGGC	((..(((.((((..((((((	))).)))..).))))))..))	15	20	0.0068
hsa_miR_4688	145	-20.9	CCTGTGATCTCTGGCTGCTGCTC	TAGGGGCAGCAGAGGACCTGGG	((((.(.((((((.(((((.((.	.)).))))))))))).).))))	18	23	0.0346
hsa_miR_4689	150	-13.7	GATCTCTGGCTGCTGCTCAG	TTGAGGAGACATGGTGGGGGCC	(..(((((.(((((.(((((	))))).)).)).).)))))..)	16	20	0.0346
hsa_miR_4689	396	-17.1	TTACTGCACCAGGCTTTCTTCAT	TTGAGGAGACATGGTGGGGGCC	...((.(((((...((((((((.	.))))))))..))))).))...	15	23	0.253
hsa_miR_4690_5p	275	-16.3	AGTTTCCCAGTTCATGCTGCTG	GAGCAGGCGAGGCTGGGCTGAA	.....(((((((..(((((((.	.)))).))).))))))).....	14	22	0.0416
hsa_miR_4691_3p	138	-14.3	TAGCAAACCTGTGATCTCTGGCTGC	CCAGCCACGGACTGAGAGTGCAT	..(((...((..(.(((.((((((.	.)))))).))))..))..)))..	15	25	0.0346
hsa_miR_4692	277	-14.1	TTTCCCAGTTCATGCTGCTGA	TCAGGCAGTGTGGGTATCAGAT	.......(..(((((((((((	))).))))))))..).......	12	21	0.0416
hsa_miR_4699_5p	137	-13.5	ATAGCAAACCTGTGATCTCT	AGAAGATTGCAGAGTAAGTTCC	..(((..(((((..((((((	)).))))..))).))..)))..	14	20	0.0346
hsa_miR_4700_5p	3	-13.8	CAGGGCGATCATCTTGCCCAGA	TCTGGGGATGAGGACAGTGTGT	..(.((..((.((.(.((((((	)))))).).)).))..)).)..	14	22	0.0416
hsa_miR_4700_5p	286	-12.2	TCATGCTGCTGAGAAGTTCAGA	TCTGGGGATGAGGACAGTGTGT	.(((((((((......((((((	)))))).....)).))))))).	15	22	0.0416
hsa_miR_4706	272	-15.4	AACAGTTTCCCAGTTCATGCTGCT	AGCGGGGAGGAAGTGGGCGCTGCTT	........((((.(((.(.(((((	))))).)..))).))))........	13	24	0.0416
hsa_miR_4708_3p	1	-15.3	TTCAGGGCGATCATCTTGCC	AGCAAGGCGGCATCTCTCTGAT	.((((((.((((.((((((.	.))))))..).))).)))))).	16	20	0.0416
hsa_miR_4708_5p	1	-16.1	TTCAGGGCGATCATCTTG	AGAGATGCCGCCTTGCTCCTT	..(((((((..((((((.	.)))))).)))))))......	13	18	0.0416
hsa_miR_4708_5p	135	-12.5	CTATAGCAAACCTGTGATCTCT	AGAGATGCCGCCTTGCTCCTT	....(((((..(.((.((((((	)))))))).)..)))))....	14	22	0.0346
hsa_miR_4709_3p	395	-15.9	TTTACTGCACCAGGCTTTCTTCAT	TTGAAGAGGAGGTGCTCTGTAGC	.((((.(((((...(((.(((((.	.)))))))).)))))...)))).	17	24	0.253
hsa_miR_4712_3p	399	-12.1	CTGCACCAGGCTTTCTTCATT	AATGAGAGACCTGTACTGTAT	.((((.((((.(((((.((((	)))))))))))))...)))).	17	21	0.253
hsa_miR_4714_5p	288	-14.5	ATGCTGCTGAGAAGTTCAGAGTC	AACTCTGACCCCTTAGGTTGAT	......(((((..((.((((((.	.))))))))..)))))......	13	23	0.0416
hsa_miR_4715_5p	390	-12.9	ATTGATTTACTGCACCAGGCTT	AAGTTGGCTGCAGTTAAGGTGG	........((((((((((.(((	))))))).))))))........	13	22	0.253
hsa_miR_4721	142	-15.5	AAACCTGTGATCTCTGGCTGCTGCTCA	TGAGGGCTCCAGGTGACGGTGG	..(((.((.((..((((..(((.((((	))))))).)))))).)))))..	18	27	0.0346
hsa_miR_4721	396	-17.5	TTACTGCACCAGGCTTTCT	TGAGGGCTCCAGGTGACGGTGG	((((((((((.(((((((.	.)))))))...)))).))))))	17	19	0.253
hsa_miR_4722_5p	1	-16	TTCAGGGCGATCATCTTGCC	GGCAGGAGGGCTGTGCCAGGTTG	..(..((((.((.(((((((	))))))).))...))))..)...	14	20	0.0416
hsa_miR_4722_5p	142	-16.1	AAACCTGTGATCTCTGGCTGCTGCT	GGCAGGAGGGCTGTGCCAGGTTG	.((((((..((..((..((.(((((	))))).))))..))..)))))).	17	25	0.0346
hsa_miR_4722_5p	272	-13.1	AACAGTTTCCCAGTTCATGCTGCT	GGCAGGAGGGCTGTGCCAGGTTG	..........((((((.(.(((((	))))).)))))))..........	12	24	0.0416
hsa_miR_4725_3p	361	-13.4	GTATATACGCAAGTCATCCCTG	TGGGGAAGGCGTCAGTGTCGGG	....((((....(((.(((((.	.))))).)))....))))....	12	22	0.0068
hsa_miR_4725_3p	398	-16.4	ACTGCACCAGGCTTTCTTCA	TGGGGAAGGCGTCAGTGTCGGG	.((((((.(.((((((((((	)))))))))).)..))).))).	17	20	0.253
hsa_miR_4726_5p	1	-17.7	TTCAGGGCGATCATCTTGCCCA	AGGGCCAGAGGAGCCTGGAGTGG	(((.((((.....(((.((((.	.)))).)))...)))).)))...	14	22	0.0416
hsa_miR_4726_5p	365	-17.2	ATACGCAAGTCATCCCTGGCACCA	AGGGCCAGAGGAGCCTGGAGTGG	.(((...((...((((((((.((.	.))))))).)))..))...))).	15	24	0.0068
hsa_miR_4727_3p	238	-20.2	GAATCAGCTAGCAACCACATAT	ATAGTGGGAAGCTGGCAGATTC	(((((.((((((..((((.(((	)))))))...)))))).)))))	18	22	0.0645
hsa_miR_4730	142	-14.1	AAACCTGTGATCTCTGGCTGCTGCTCAG	CTGGCGGAGCCCATTCCATGCCA	.....((.((.....((((.((((.(((	)))))))))))...)))).....	15	28	0.0346
hsa_miR_4741	144	-17.1	ACCTGTGATCTCTGGCTGCTGCTCA	CGGGCTGTCCGGAGGGGTCGGCT	..(((...(((((((..((.((((.	.)))).)))))))))...)))..	16	25	0.0346
hsa_miR_4741	243	-16.8	AGCTAGCAACCACATATCAGCTTG	CGGGCTGTCCGGAGGGGTCGGCT	(((..((..((.(....(((((((	)))))))....).)).))..)))	15	24	0.0645
hsa_miR_4743_3p	159	-12.4	CTGCTGCTCAGAAGAAACAAGAGG	TTTCTGTCTTTTCTGGTCCAG	(((..((.(((((((.(((.((((	))))))).))))))))).)))	19	24	0.0346
hsa_miR_4743_5p	1	-12.4	TTCAGGGCGATCATCTTGCCC	TGGCCGGATGGGACAGGAGGCAT	(((..(....((((((.(((.	.))).))))))..)..)))....	13	21	0.0416
hsa_miR_4743_5p	138	-19.5	TAGCAAACCTGTGATCTCTGGCTG	TGGCCGGATGGGACAGGAGGCAT	..((...(((((..(((((((((.	.))))))).)).)))))..))..	16	24	0.0346
hsa_miR_4750_5p	151	-12	ATCTCTGGCTGCTGCTCAGAA	CTCGGGCGGAGGTGGTTGAGTG	..((((.(((.((((((.((.	.)))))))).))).)..)))..	15	21	0.0346
hsa_miR_4752	283	-12	AGTTCATGCTGCTGAGAAGTTCAGAG	TTGTGGATCTCAAGGATGTGCT	(((.(((.((..(((((..((((.((	)).))))))))))).))).)))	19	26	0.0416
hsa_miR_4755_3p	140	-13.8	GCAAACCTGTGATCTCTGGCT	AGCCAGGCTCTGAAGGGAAAGT	((...(((..((.(.((((((	))))))).))...)))....))	14	21	0.0346
hsa_miR_4755_3p	367	-12.3	ACGCAAGTCATCCCTGGCA	AGCCAGGCTCTGAAGGGAAAGT	((.(...(((..((((((.	.))))))...)))...)...))	12	19	0.0068
hsa_miR_4756_3p	361	-14.2	GTATATACGCAAGTCATCCCTGG	CCAGAGATGGTTGCCTTCCTAT	........((((.(((((.((((	)))).)))))))))........	13	23	0.0068
hsa_miR_4758_5p	396	-21.8	TTACTGCACCAGGCTTTCTTCAT	GTGAGTGGGAGCCGGTGGGGCTG	...((.((((.((((..((((((	))))).)..)))))))).))...	16	23	0.253
hsa_miR_4763_3p	1	-16.5	TTCAGGGCGATCATCTTGCCC	AGGCAGGGGCTGGTGCTGGGCGGG	(((((.((.(...(((((((.	.)))))))..).)).)))))....	15	21	0.0416
hsa_miR_4763_3p	145	-22	CCTGTGATCTCTGGCTGCTGCTC	AGGCAGGGGCTGGTGCTGGGCGGG	(((((...(.(..(((.(((((.	.))))).)))..).)....)))))	15	23	0.0346
hsa_miR_4763_3p	241	-13.8	TCAGCTAGCAACCACATATCAGCTT	AGGCAGGGGCTGGTGCTGGGCGGG	((.(((((((.((((...((.((((	)))).)).).))))))).))).))	19	25	0.0645
hsa_miR_4763_3p	393	-17.2	GATTTACTGCACCAGGCTTTCTT	AGGCAGGGGCTGGTGCTGGGCGGG	........(((((((.(((((((	))).)))).)))))))........	14	23	0.253
hsa_miR_4774_5p	389	-14.4	CATTGATTTACTGCACCAGG	TCTGGTATGTAGTAGGTAATAA	.....(((((((((((((((	))))))..))))))))).....	15	20	0.253
hsa_miR_4784	398	-13.1	ACTGCACCAGGCTTTCTTCA	TGAGGAGATGCTGGGACTGA	...(..((((.(((((((((	)))))))).)))))..)...	14	20	0.253
hsa_miR_4785	151	-12.6	ATCTCTGGCTGCTGCTCA	AGAGTCGGCGACGCCGCCAGC	.....((((((((((((.	.))).)))))..)))).....	12	18	0.0346
hsa_miR_4787_5p	361	-19.1	GTATATACGCAAGTCATCCCTGG	GCGGGGGTGGCGGCGGCATCCC	.......(((..((((((((((.	.)))))))))).))).......	13	23	0.0068
hsa_miR_4792	280	-12.6	CCCAGTTCATGCTGCTG	CGGTGAGCGCTCGCTGGC	.(((((...((((((((	)))).))))...))))).	13	17	0.0416
hsa_miR_4797_3p	279	-14.2	TCCCAGTTCATGCTGCTGAGA	TCTCAGTAAGTGGCACTCTGT	....(((((((..((((((((	)))))))).)))).)))....	15	21	0.0416
hsa_miR_485_5p	392	-12.6	TGATTTACTGCACCAGGCTTT	AGAGGCTGGCCGTGATGAATTC	..(((((..((.((((.((((	)))).))))..))..)))))..	15	21	0.253
hsa_miR_487a_5p	237	-13.1	GGAATCAGCTAGCAACCAC	GTGGTTATCCCTGCTGTGTTCG	.((((((((....((((((	))))))......)))).)))).	14	19	0.0645
hsa_miR_490_5p	140	-17.6	GCAAACCTGTGATCTCTGG	CCATGGATCTCCAGGTGGGT	((..(((((.(((((.(((	))).)))))..)))))..))	15	19	0.0346
hsa_miR_493_3p	398	-15	ACTGCACCAGGCTTTCTTCA	TGAAGGTCTACTGTGTGCCAGG	.(((((((((....((((((	))))))....))).))).))).	15	20	0.253
hsa_miR_497_5p	147	-13.4	TGTGATCTCTGGCTGCTG	CAGCAGCACACTGTGGTTTGT	...((((.((((((((((	))))))).))..).))))...	14	18	0.0346
hsa_miR_497_5p	275	-18.3	AGTTTCCCAGTTCATGCTGCTG	CAGCAGCACACTGTGGTTTGT	.....((((((...((((((((	)))))))).)))).)).....	14	22	0.0416
hsa_miR_5001_5p	1	-13	TTCAGGGCGATCATCTTGCCCA	AGGGCTGGACTCAGCGGCGGAGCT	(((..(.((....(((.((((.	.)))).))).....)).).)))..	13	22	0.0416
hsa_miR_5001_5p	243	-13.3	AGCTAGCAACCACATATCAGCTTG	AGGGCTGGACTCAGCGGCGGAGCT	((((.((..(......(((((((.	.))))))).....)..))..))))	14	24	0.0645
hsa_miR_5003_3p	279	-14.2	TCCCAGTTCATGCTGCTGAGAAGTT	TACTTTTCTAGGTTGTTGGGG	((((((..((.(((...(((((((.	.)))))))..)))))))))))	18	25	0.0416
hsa_miR_5006_3p	162	-15.8	CTGCTCAGAAGAAACAAGAGGGAGG	TTTCCCTTTCCATCCTGGCAG	((((.(((..((....((((((((.	.))))))))...)))))))))	17	25	0.0346
hsa_miR_5006_5p	365	-17.8	ATACGCAAGTCATCCCTGGCAC	TTGCCAGGGCAGGAGGTGGAA	...(((...((..((((((((.	.))))))))...)).)))...	13	22	0.0068
hsa_miR_5008_5p	396	-13.7	TTACTGCACCAGGCTTTC	TGAGGCCCTTGGGGCACAGTGG	((((((..(((((((((.	.))))))..)))....))))))	15	18	0.253
hsa_miR_503_3p	325	-13.6	CCTCTGCAAAGAGCACAGGACTCC	GGGGTATTGTTTCCGCTGCCAGG	(((..(((..(((.((((.(((((	))))).)))))))...))).)))	18	24	0.0466
hsa_miR_503_5p	146	-19.3	CTGTGATCTCTGGCTGCTGCTC	TAGCAGCGGGAACAGTTCTGCAG	((((((...(((.((((((((.	.))))))))...))).)).))))	17	22	0.0346
hsa_miR_503_5p	274	-15.3	CAGTTTCCCAGTTCATGCTGCTG	TAGCAGCGGGAACAGTTCTGCAG	..........((((.((((((((	)))))))).))))..........	12	23	0.0416
hsa_miR_504_3p	199	-12.3	AAAACTCTGGATCAATATTCTA	GGGAGTGCAGGGCAGGGTTTC	.((((((((..((..((((((.	.))))))..)).)))))))).	16	22	0.303
hsa_miR_504_3p	393	-12.1	GATTTACTGCACCAGGCTTTCTT	GGGAGTGCAGGGCAGGGTTTC	......((((.((..((.(((((	))))).)).))))))......	13	23	0.253
hsa_miR_505_5p	140	-13.4	GCAAACCTGTGATCTCTGGCTGCT	GGGAGCCAGGAAGTATTGATGT	(((.....(((.(..((((((.((	)).))))))..).)))...)))	15	24	0.0346
hsa_miR_5087	242	-13.9	CAGCTAGCAACCACATATCAGCTT	GGGTTTGTAGCTTTGCTGGCATG	((((((((((.....(((.(((((	))))).)))...)))))))).))	18	24	0.0645
hsa_miR_5087	321	-13.6	CTCACCTCTGCAAAGAGCACAGGACTC	GGGTTTGTAGCTTTGCTGGCATG	....((...((((((...((((.((((	))))))))..)))))).))....	16	27	0.0466
hsa_miR_5090	362	-18.2	TATATACGCAAGTCATCCCTGG	CCGGGGCAGATTGGTGTAGGGTG	(((.(((((.((((..((((((	))))))..)))).)))))..)))	18	22	0.0068
hsa_miR_5091	138	-12.1	TAGCAAACCTGTGATCTCTGG	ACGGAGACGACAAGACTGTGCTG	.((((..(.(((..((((((.	.))))))..))).)....)))).	14	21	0.0346
hsa_miR_511_5p	156	-17.5	TGGCTGCTGCTCAGAAGAAAC	GTGTCTTTTGCTCTGCAGTCA	(((((((.(..(((((((.((	)).)))))))..).)))))))	17	21	0.0346
hsa_miR_5187_5p	1	-14.7	TTCAGGGCGATCATCTTGCCCA	TGGGATGAGGGATTGAAGTGGA	((((...(((((.(((((((((	)))).))))))))))...))))	18	22	0.0416
hsa_miR_5189_5p	145	-24.1	CCTGTGATCTCTGGCTGCTGCTCAGA	TCTGGGCACAGGCGGATGGACAGG	.((((..((((((.(((.((((((((	))))))))))).)))).)))))).	21	26	0.0346
hsa_miR_5189_5p	281	-21.6	CCAGTTCATGCTGCTGAGAAGTTCAGA	TCTGGGCACAGGCGGATGGACAGG	((.((((((.(((((.....(((((((	)))))))...))))))))))).))	20	27	0.0416
hsa_miR_5189_5p	320	-13.8	TCTCACCTCTGCAAAGAGCACAGG	TCTGGGCACAGGCGGATGGACAGG	(((..(((((((...(.((.((((	)))).)).)..))))).))..)))	17	24	0.0466
hsa_miR_5190	399	-15	CTGCACCAGGCTTTCTTCATTGT	CCAGTGACTGAGCTGGAGCCA	..((.((((.(((...((((((.	.))))))..))))))).))..	15	23	0.253
hsa_miR_5192	418	-12.2	TTGTGATGATGTTCTCTCTCTT	AGGAGAGTGGATTCCAGGTGGT	......((..((((.(((((((	))))))).))))..))......	13	22	0.0135
hsa_miR_5194	149	-12.7	TGATCTCTGGCTGCTGCTCA	TGAGGGGTTTGGAATGGGATGG	(.(((((...(((((.((((	)))).)))..))...))))).)	15	20	0.0346
hsa_miR_5196_5p	424	-15.3	TGATGTTCTCTCTCTTTTCTA	AGGGAAGGGGACGAGGGTTGGG	....(..(((((((((((((.	.)))))))))).)))..)....	14	21	0.0135
hsa_miR_5197_3p	421	-16.1	TGATGATGTTCTCTCTCTTTTCTA	AAGAAGAGACTGAGTCATCGAAT	...(((((..(((..((((((((.	.))))))))..))).)))))...	16	24	0.0135
hsa_miR_525_5p	189	-14.1	TGAATAATGTAAAACTCTGGAT	CTCCAGAGGGATGCACTTTCT	.(((...((((...(((((((.	.)))))))...))))..))).	14	22	0.303
hsa_miR_542_5p	137	-13.1	ATAGCAAACCTGTGATCTCTGG	TCGGGGATCATCATGTCACGAGA	.......((.((((((((((((	)))))))))).)).)).......	14	22	0.0346
hsa_miR_544a	288	-15.1	ATGCTGCTGAGAAGTTCAGAGT	ATTCTGCATTTTTAGCAAGTTC	..(((((((((((...((((((	))))))..)))))))).)))..	17	22	0.0416
hsa_miR_555	1	-20.5	TTCAGGGCGATCATCTTGCCCA	AGGGTAAGCTGAACCTCTGAT	.((((((.(.(((.(((((((.	.))))))).))).))))))).	17	22	0.0416
hsa_miR_557	313	-16.4	ACCTGAATCTCACCTCTGCAAAG	GTTTGCACGGGTGGGCCTTGTCT	........(((((((.((((((.	.)))))).)))))))........	13	23	0.0466
hsa_miR_5580_5p	229	-16.3	CCTCTATTGGAATCAGCTAGCA	TGCTGGCTCATTTCATATGTGT	.......((((((.((((((((	)))))))).)))))).......	14	22	0.0645
hsa_miR_5684	288	-12.6	ATGCTGCTGAGAAGTTCAGAGTC	AACTCTAGCCTGAGCAACAG	.((.((((.((..(((.(((((.	.)))))))))).)))).)).	16	23	0.0416
hsa_miR_5694	135	-15.5	CTATAGCAAACCTGTGATCTC	CAGATCATGGGACTGTCTCAG	.....(((..((((((((((.	.))))))))))..))).....	13	21	0.0346
hsa_miR_5699_3p	325	-14.3	CCTCTGCAAAGAGCACAGGA	TCCTGTCTTTCCTTGTTGGAGC	.((((((((((((.((((((	))))))))))..))).))))).	18	20	0.0466
hsa_miR_5702	145	-12.5	CCTGTGATCTCTGGCTGCTGCTCA	TGAGTCAGCAACATATCCCATG	..((.(((...((..(((((((((	)))).))))).)).))).))..	16	24	0.0346
hsa_miR_5708	152	-12.6	TCTCTGGCTGCTGCTCAG	ATGAGCGACTGTGCCTGACC	..((.(((.(.((((((.	.)))))).)...))).))..	12	18	0.0346
hsa_miR_574_5p	240	-12.3	ATCAGCTAGCAACCACATATCA	TGAGTGTGTGTGTGTGAGTGTGT	....(((.(((..(((((((((	))).))))))..))).)))....	15	22	0.0645
hsa_miR_574_5p	367	-12.2	ACGCAAGTCATCCCTGGCACCA	TGAGTGTGTGTGTGTGAGTGTGT	(((((..(((..((..((((((	)).))))..).)..))).)))))	16	22	0.0068
hsa_miR_574_5p	390	-13.7	ATTGATTTACTGCACCAGGCTTT	TGAGTGTGTGTGTGTGAGTGTGT	....((((((.((((((.((((.	.)))).)).))))))))))....	16	23	0.253
hsa_miR_576_5p	287	-12	CATGCTGCTGAGAAGTTCAGAGT	ATTCTAATTTCTCCACGTCTTT	.........((((((((.(((((	))))))))))))).........	13	23	0.0416
hsa_miR_581	161	-14.1	GCTGCTCAGAAGAAACAAGA	TCTTGTGTTCTCTAGATCAGT	((((.(((((.(((((((((	)))))).)))))).)).))))	18	20	0.0346
hsa_miR_581	322	-15.4	TCACCTCTGCAAAGAGCACAGGA	TCTTGTGTTCTCTAGATCAGT	.....((((...(((((((((((	))))))))))).)))).....	15	23	0.0466
hsa_miR_583	400	-12.9	TGCACCAGGCTTTCTTCATTG	CAAAGAGGAAGGTCCCATTAC	.......((((((((((.(((	))).)))))))))).......	13	21	0.253
hsa_miR_593_5p	143	-21.8	AACCTGTGATCTCTGGCTGCTGCTC	AGGCACCAGCCAGGCATTGCTCAGC	.....(..((.((((((((.((((.	.)))).)))))))).))..).....	15	25	0.0346
hsa_miR_597_3p	367	-13.6	ACGCAAGTCATCCCTGGCACCA	TGGTTCTCTTGTGGCTCAAGCGT	((((.((((((....((.((((	)))).))...))))))...))))	16	22	0.0068
hsa_miR_597_5p	369	-14.2	GCAAGTCATCCCTGGCACC	TGTGTCACTCGATGACCACTGT	(((.((((((..((((((.	.))))))...))))))...)))	15	19	0.0068
hsa_miR_6069	3	-16	CAGGGCGATCATCTTGCCC	GGGCTAGGGCCTGCTGCCCCC	..(((((....(((.((((	)))).)))......)))))..	12	19	0.0416
hsa_miR_6069	365	-17.5	ATACGCAAGTCATCCCTGGCACC	GGGCTAGGGCCTGCTGCCCCC	....(((.((...(((((((.((	)))))))))...)))))....	14	23	0.0068
hsa_miR_6071	324	-12.5	ACCTCTGCAAAGAGCACAGGA	TTCTGCTGCCGGCCAAGGC	.(((..((...(.((((((((	))))).)))).))..))).	14	21	0.0466
hsa_miR_6073	144	-12.4	ACCTGTGATCTCTGGCTGCT	GGTAGTGAGTTATCAGCTAC	.....((((..((.((((((	)))))).))..)))).....	12	20	0.0346
hsa_miR_6088	139	-16.8	AGCAAACCTGTGATCTCT	AGAGATGAAGCGGGGGGGCG	.((...(((((.((((((	))))))...)))))...)).	13	18	0.0346
hsa_miR_6089	141	-15.6	CAAACCTGTGATCTCTGGCTGCT	GGAGGCCGGGGTGGGGCGGGGCGG	.....((((...((((((((.((	)).))))))))....)))).....	14	23	0.0346
hsa_miR_6089	323	-18.6	CACCTCTGCAAAGAGCACAGGACTCC	GGAGGCCGGGGTGGGGCGGGGCGG	(..((((((.....((...((.((((	)))).))...))...))))))..)	15	26	0.0466
hsa_miR_6089	391	-19.3	TTGATTTACTGCACCAGGCTTTC	GGAGGCCGGGGTGGGGCGGGGCGG	....((..((.((((.(((((((	)))))))..)))).))..))....	15	23	0.253
hsa_miR_608	239	-13.1	AATCAGCTAGCAACCACATATCAGCTTG	AGGGGTGGTGTTGGGACAGCTCCGT	....((((.(...(((.((((((.(((.	.))).)))))))))..)))))....	17	28	0.0645
hsa_miR_6090	279	-13.7	TCCCAGTTCATGCTGCTG	GGGGAGCGAGGGGCGGGGC	.(((.((((.((((.((.	.)).))))..)))).))).	13	18	0.0416
hsa_miR_6125	145	-16.9	CCTGTGATCTCTGGCTGCTGC	GCGGAAGGCGGAGCGGCGGA	.((((...(((((.((.((((	)))).)).)))))..)))).	15	21	0.0346
hsa_miR_612	3	-20.9	CAGGGCGATCATCTTGCCCAGA	GCTGGGCAGGGCTTCTGAGCTCCTT	.(((((.....((((((((((.	.)))))))))).......)).))).	15	22	0.0416
hsa_miR_612	147	-20.4	TGTGATCTCTGGCTGCTGCTCAGA	GCTGGGCAGGGCTTCTGAGCTCCTT	...((.(((.((((.((((((((.	.))))))))))))...))).))...	17	24	0.0346
hsa_miR_6132	147	-25.1	TGTGATCTCTGGCTGCTGCT	AGCAGGGCTGGGGATTGCA	((..(((((..(((.(((((	))))))))..)))))..))	15	20	0.0346
hsa_miR_6132	273	-19.9	ACAGTTTCCCAGTTCATGCT	AGCAGGGCTGGGGATTGCA	.....((((((((((.((((	)))))))))))))).....	14	20	0.0416
hsa_miR_6133	397	-14.4	TACTGCACCAGGCTTTCTTCA	TGAGGGAGGAGGTTGGGTA	((((..(((...(((((((((	))))))))).)))..))))	16	21	0.253
hsa_miR_6133	420	-13.9	GTGATGATGTTCTCTCTCT	TGAGGGAGGAGGTTGGGTA	.....(((.(((((((((.	.))))))))).))).....	12	19	0.0135
hsa_miR_615_5p	133	-14.1	GACTATAGCAAACCTGTGATCTCT	GGGGGTCCCCGGTGCTCGGATC	......(((..(((.(.(((((((	))))))).).))))))......	14	24	0.0346
hsa_miR_615_5p	330	-21.3	GCAAAGAGCACAGGACTCCA	GGGGGTCCCCGGTGCTCGGATC	.....((((((.(((((((.	.)))))))...)))))).....	13	20	0.0466
hsa_miR_6165	143	-18.1	AACCTGTGATCTCTGGCTG	CAGCAGGAGGTGAGGGGAG	..(((.(.((((((.((((	)))).)))))).).)))..	14	19	0.0346
hsa_miR_6165	278	-17	TTCCCAGTTCATGCTGCTG	CAGCAGGAGGTGAGGGGAG	(((((...((((.((((((	))))))...)))).)))))	15	19	0.0416
hsa_miR_616_3p	328	-12.1	CTGCAAAGAGCACAGGACT	AGTCATTGGAGGGTTTGAGCAG	((((..(((.(.(((((((	)))).)))...).)))..))))	15	19	0.0466
hsa_miR_619_5p	362	-12.7	TATATACGCAAGTCATCCCTGGC	GCTGGGATTACAGGCATGAGCC	.......((..((.(((((.(((	)))))))).))..)).......	12	23	0.0068
hsa_miR_621	146	-13	CTGTGATCTCTGGCTGCTGCT	GGCTAGCAACAGCGCTTACCT	..((((.(.(((..(((((((	))).)))).))).).))))..	15	21	0.0346
hsa_miR_637	146	-12.8	CTGTGATCTCTGGCTGCTGCTCAGA	ACTGGGGGCTTTCGGGCTCTGCGT	.(((((.(.((((..(((.(((((.	.))))))))..))))).)).))).	18	25	0.0346
hsa_miR_638	132	-21.2	CGACTATAGCAAACCTGTGATCTCT	AGGGATCGCGGGCGGGTGGCGGCCT	.............((((((((((((	)))))))))))).............	12	25	0.0346
hsa_miR_640	193	-12.2	TAATGTAAAACTCTGGATCAA	ATGATCCAGGAACCTGCCTCT	....(((....(((((((((.	.)))))))))....)))....	12	21	0.303
hsa_miR_646	151	-19	ATCTCTGGCTGCTGCTC	AAGCAGCTGCCTCTGAGGC	.((((.(((.((((((.	.)))))).)))...)))).	13	17	0.0346
hsa_miR_6501_5p	144	-15.4	ACCTGTGATCTCTGGCTGCT	AGTTGCCAGGGCTGCCTTTGGT	(((.(.(..(((((((.(((	))).)))))))...))...)))	15	20	0.0346
hsa_miR_6510_5p	141	-17.2	CAAACCTGTGATCTCTGGCTGCTG	CAGCAGGGGAGAGAGAGGAGTC	....(((.(..(((((..((((((	)))))).))))).).)))....	15	24	0.0346
hsa_miR_6510_5p	146	-16.6	CTGTGATCTCTGGCTGCTGCTC	CAGCAGGGGAGAGAGAGGAGTC	......(((((..((.(((((.	.))))).))..)))))......	12	22	0.0346
hsa_miR_6510_5p	276	-14.1	GTTTCCCAGTTCATGCTGCTG	CAGCAGGGGAGAGAGAGGAGTC	..((((...(((.(.((((((	)))))).)..)))...))))..	14	21	0.0416
hsa_miR_6515_5p	425	-12.5	GATGTTCTCTCTCTTTTCTAA	TTGGAGGGTGTGGAAGACATC	(((((..(((.(.((((((((	)))))))).).)))..)))))	17	21	0.0135
hsa_miR_656_5p	236	-12.6	TGGAATCAGCTAGCAACCA	AGGTTGCCTGTGAGGTGTTCA	(((((((.((..((((((.	.))))))..))..))).))))	15	19	0.0645
hsa_miR_657	1	-15.7	TTCAGGGCGATCATCTTGCC	GGCAGGTTCTCACCCTCTCTAGG	...((((.((....((((((	))))))...)).)))).......	12	20	0.0416
hsa_miR_658	144	-15.8	ACCTGTGATCTCTGGCTGCTGCT	GGCGGAGGGAAGTAGGTCCGTTGGT	(((...(((((((..((.(((((	))))).))..)).)))))....)))	17	23	0.0346
hsa_miR_659_3p	319	-12.1	ATCTCACCTCTGCAAAGAGCACAGG	CTTGGTTCAGGGAGGGTCCCCA	.....(((.((.(...((((.((((	))))))))..).))))).....	14	25	0.0466
hsa_miR_661	286	-13.6	TCATGCTGCTGAGAAGTTCAGAGTC	TGCCTGGGTCTCTGGCCTGCGCGT	...(((.(((.(((..(((((.((.	.)))))))..))))))..)))...	16	25	0.0416
hsa_miR_663a	148	-18.9	GTGATCTCTGGCTGCTGCTC	AGGCGGGGCGCCGCGGGACCGC	(((.(((((((((.(((((.	.))))).).)))).)))).)))	17	20	0.0346
hsa_miR_664b_5p	278	-17.1	TTCCCAGTTCATGCTGCTGAGAAGTTCA	TGGGCTAAGGGAGATGATTGGGTA	..((((((.(((.((.((....((((((	))))))..)).)))))))))))..	19	28	0.0416
hsa_miR_6717_5p	243	-14	AGCTAGCAACCACATATCAGCTT	AGGCGATGTGGGGATGTAGAGA	.....(((.((.((((((.((((	)))))))))).)).))).....	15	23	0.0645
hsa_miR_671_5p	394	-17.1	ATTTACTGCACCAGGCTTTCT	AGGAAGCCCTGGAGGGGCTGGAG	.((((((.(.(((((((((((	)))))).))))).).)).)))).	18	21	0.253
hsa_miR_6721_5p	1	-18.5	TTCAGGGCGATCATCTTGCCCA	TGGGCAGGGGCTTATTGTAGGAG	(((...(((((..(((((((((	)))))))))....)))))..)))	17	22	0.0416
hsa_miR_6722_3p	145	-21.8	CCTGTGATCTCTGGCTGCTGCT	TGCAGGGGTCGGGTGGGCCAGG	((((.(..((((((((.((((.	.)))).))))))).)..)))))	17	22	0.0346
hsa_miR_6722_3p	311	-17	AAACCTGAATCTCACCTCTGCA	TGCAGGGGTCGGGTGGGCCAGG	........((((.(((((((((	))))))))).))))........	13	22	0.0466
hsa_miR_6724_5p	148	-18.3	GTGATCTCTGGCTGCTGCTCAG	CTGGGCCCGCGGCGGGCGTGGGG	.......((.(((((.((((((	))))))..))))).)).......	13	22	0.0346
hsa_miR_6726_5p	144	-24.2	ACCTGTGATCTCTGGCTGCTG	CGGGAGCTGGGGTCTGCAGGT	((((((((((.(..(((.(((	))).)))..))))).))))))	17	21	0.0346
hsa_miR_6727_5p	149	-21	TGATCTCTGGCTGCTGCTCAGAA	CTCGGGGCAGGCGGCTGGGAGCG	((.((.(..((((((((((.((.	.)).))))).)))))..))).))	17	23	0.0346
hsa_miR_6727_5p	276	-22.9	GTTTCCCAGTTCATGCTGCTGAG	CTCGGGGCAGGCGGCTGGGAGCG	..(((((((((..((((.(((((	)))))))))...)))))))))..	18	23	0.0416
hsa_miR_6728_5p	200	-15.6	AAACTCTGGATCAATATTCTAA	TTGGGATGGTAGGACCAGAGGGG	...((((((.((..((((((((	))))))))....))))))))...	16	22	0.303
hsa_miR_6728_5p	150	-18	GATCTCTGGCTGCTGCTCAG	TTGGGATGGTAGGACCAGAGGGG	..((((((((((((((((((	))))).))))))..)))))))..	18	20	0.0346
hsa_miR_6729_5p	398	-12.9	ACTGCACCAGGCTTTCTTCA	TGGGCGAGGGCGGCTGAGCGGC	.((((..(((((((((((((	)))).))))))..))).)))).	17	20	0.253
hsa_miR_6730_5p	422	-17.3	GATGATGTTCTCTCTCTTTTCT	AGAAAGGTGGAGGGGTTGTCAGA	..(((((..(((((((((((((	))))))).))))))..)))))..	18	22	0.0135
hsa_miR_6731_5p	395	-16.5	TTTACTGCACCAGGCTTTCTTC	TGGGAGAGCAGGGTATTGTGGA	(((((...(((..((((((((.	.))))))))..)))...)))))	16	22	0.253
hsa_miR_6731_5p	420	-15.3	GTGATGATGTTCTCTCTCTTT	TGGGAGAGCAGGGTATTGTGGA	.(.(..(((..(((((((((.	.))))))).))..)))..).).	14	21	0.0135
hsa_miR_6734_5p	145	-13.6	CCTGTGATCTCTGGCTGCTGCTCAG	TTGAGGGGAGAATGAGGTGGAGA	.((.(.(((((...((.((.(((((	))))).))))...))))).))).	17	25	0.0346
hsa_miR_6735_3p	328	-13.7	CTGCAAAGAGCACAGGACTC	AGGCCTGTGGCTCCTCCCTCAG	(((....(((((((((.((.	.))))))).))))......)))	14	20	0.0466
hsa_miR_6735_5p	415	-12.9	TCATTGTGATGATGTTCTCTCTCTT	CAGGGCAGAGGGCACAGGAATCTGA	.........((.((((((((((((.	.)))).)))))))))).........	14	25	0.0135
hsa_miR_6736_5p	398	-12.7	ACTGCACCAGGCTTTCTTCAT	CTGGGTGAGGGCATCTGTGGT	((..((....((((((((((.	.)))).))))))...))..))	14	21	0.253
hsa_miR_6738_5p	143	-23.5	AACCTGTGATCTCTGGCTGCTGCTCA	CGAGGGGTAGAAGAGCACAGGGG	..((((((..((((..(((((.(((.	.))).))))).))))))))))..	18	26	0.0346
hsa_miR_6738_5p	420	-12	GTGATGATGTTCTCTCTCTTTT	CGAGGGGTAGAAGAGCACAGGGG	....((.((((((((((((((.	.)))))).)).))))))))....	16	22	0.0135
hsa_miR_6739_5p	423	-19.6	ATGATGTTCTCTCTCTTTTCTA	TGGGAAAGAGAAAGAACAAGTA	....((((((.(((((((((((	))))))))))).))))))....	17	22	0.0135
hsa_miR_6741_5p	234	-19.5	ATTGGAATCAGCTAGCAACCAC	GTGGGTGCTGGTGGGAGCCGTG	..(((..((.(((((((.((((	)))).))))))).))..)))..	16	22	0.0645
hsa_miR_6741_5p	148	-13.8	GTGATCTCTGGCTGCTGCTCAG	GTGGGTGCTGGTGGGAGCCGTG	.....((((.(((((.(((((.	.))))))).))).)))).....	14	22	0.0346
hsa_miR_6743_5p	146	-13.3	CTGTGATCTCTGGCTGCTGCTC	AAGGGGCAGGGACGGGTGGCCC	..((.((((.(..(((((.((.	.)).)))))..).)))).))..	14	22	0.0346
hsa_miR_6743_5p	274	-15.2	CAGTTTCCCAGTTCATGCTGCTG	AAGGGGCAGGGACGGGTGGCCC	......(((.((((.((((.((.	.)).)))).)))))))......	13	23	0.0416
hsa_miR_6745	1	-14.2	TTCAGGGCGATCATCTTGCCCA	TGGGTGGAAGAAGGTCTGGTT	.(((((.(..((.(((.(((((	)))))))).)).).)))))..	16	22	0.0416
hsa_miR_6747_5p	324	-13.2	ACCTCTGCAAAGAGCACAGGACTCCA	AGGGGTGTGGAAAGAGGCAGAACA	...(((((......(...(.(((((.	.))))).).)......)))))...	12	26	0.0466
hsa_miR_6750_5p	136	-15.2	TATAGCAAACCTGTGATCTCTG	CAGGGAACAGCTGGGTGAGCTGCT	...(((..((((((..((((((	))))))...)).))))..)))...	15	22	0.0346
hsa_miR_6751_5p	397	-16.5	TACTGCACCAGGCTTTCTTCAT	TTGGGGGTGAGGTTGGTGTCTGG	....(((((((.(((((((((.	.)))))).))).)))))))....	16	22	0.253
hsa_miR_6752_5p	278	-14	TTCCCAGTTCATGCTGCTG	GGGGGGTGTGGAGCCAGGGGGC	.((((.(((((((((.((.	.)).))))).))))...)))).	15	19	0.0416
hsa_miR_6753_5p	140	-17.7	GCAAACCTGTGATCTCTGGCTG	CACCAGGGCAGAGCAGGGCTGA	.((..(((((..(((((((.((	)))))))).)..)))))..)).	16	22	0.0346
hsa_miR_6754_5p	361	-17.7	GTATATACGCAAGTCATCCCTGG	CCAGGGAGGCTGGTTTGGAGGA	........((.((((.(((((((	))))))))))).))........	13	23	0.0068
hsa_miR_6754_5p	136	-18.6	TATAGCAAACCTGTGATCTCTGG	CCAGGGAGGCTGGTTTGGAGGA	.....((((((.((..(((((((	))))))).)).)))))).....	15	23	0.0346
hsa_miR_6758_5p	421	-17.3	TGATGATGTTCTCTCTCTTTTCTA	TAGAGAGGGGAAGGATGTGATGT	..((.(((((((.(((((((((((	)))))))))))))))))).))..	20	24	0.0135
hsa_miR_6759_5p	3	-15.8	CAGGGCGATCATCTTGCCCAGAA	TTGTGGGTGGGCAGAAGTCTGT	..((((..((..((..((((.((	)).))))..))..)).))))..	14	23	0.0416
hsa_miR_675_5p	144	-17.6	ACCTGTGATCTCTGGCTGCTGCTC	TGGTGCGGAGAGGGCCCACAGTG	..(((((..((((..((((.(((.	.)))))))..))))..)))))..	16	24	0.0346
hsa_miR_6760_5p	327	-16.5	TCTGCAAAGAGCACAGGACTCCATG	CAGGGAGAAGGTGGAAGTGCAGA	((((((.....(((....((((.((	)).))))...)))....))))))	15	25	0.0466
hsa_miR_6760_5p	358	-13.2	GTTGTATATACGCAAGTCATCCCTG	CAGGGAGAAGGTGGAAGTGCAGA	....(((...(((...((.((((((	))))))))..)))...)))....	14	25	0.0068
hsa_miR_6760_5p	398	-18.8	ACTGCACCAGGCTTTCTTCATTG	CAGGGAGAAGGTGGAAGTGCAGA	.((((((...(((((((((.(((	))))))))))))....)))))).	18	23	0.253
hsa_miR_6761_5p	146	-20.6	CTGTGATCTCTGGCTGCTGCTCAGA	TCTGAGAGAGCTCGATGGCAG	((((.(((...((((.((.((((((	)))))))))))).))).))))	19	25	0.0346
hsa_miR_6761_5p	288	-15.7	ATGCTGCTGAGAAGTTCAGA	TCTGAGAGAGCTCGATGGCAG	.((((..((((...((((((	))))))....))))..)))).	14	20	0.0416
hsa_miR_6762_3p	235	-13.6	TTGGAATCAGCTAGCAACCA	TGGCTGCTTCCCTTGGTCTCCAG	.(((((((((..((((.(((	))).))))....))))).)))).	16	20	0.0645
hsa_miR_6762_5p	140	-15.5	GCAAACCTGTGATCTCTGGCTGCTG	CGGGGCCATGGAGCAGCCTGTGT	(((...((((..(((.(((((.(((	)))))))).)))))))....)))	18	25	0.0346
hsa_miR_6762_5p	367	-18.7	ACGCAAGTCATCCCTGGCACCA	CGGGGCCATGGAGCAGCCTGTGT	(((((.((..(((.((((.((.	.)).)))).)))...)).)))))	16	22	0.0068
hsa_miR_6762_5p	392	-16.1	TGATTTACTGCACCAGGCTTTC	CGGGGCCATGGAGCAGCCTGTGT	.......((((.(((((((((.	.)))))).))).)))).......	13	22	0.253
hsa_miR_6763_5p	151	-24.3	ATCTCTGGCTGCTGCTCAG	CTGGGGAGTGGCTGGGGAG	.((((..((..((.(((((	))))).))..))..)))).	13	19	0.0346
hsa_miR_6763_5p	399	-15.7	CTGCACCAGGCTTTCTTCAT	CTGGGGAGTGGCTGGGGAG	((.(.((((.(.(((((((.	.))))))).).))))).))	15	20	0.253
hsa_miR_6765_5p	146	-17.5	CTGTGATCTCTGGCTGCTGCTCAG	GTGAGGCGGGGCCAGGAGGGTGTGT	......(((((((((.(((((((.	.))).))))))))).))))......	16	24	0.0346
hsa_miR_6766_5p	414	-12.2	TTCATTGTGATGATGTTCTCTCTCT	CGGGTGGGAGCAGATCTTATTGAG	........(((..(((((((.(((.	.))).))))))).)))........	13	25	0.0135
hsa_miR_6770_5p	396	-15	TTACTGCACCAGGCTTTCTTC	TGAGAAGGCACAGCTTGCACGTGA	((((((((....((((((((.	.))))))))......)))).))))	16	21	0.253
hsa_miR_6772_5p	233	-14.7	TATTGGAATCAGCTAGCAACCA	TGGGTGTAGGCTGGAGCTGAGG	....((..((((((.(((.(((	))).))).))))))..))....	14	22	0.0645
hsa_miR_6775_3p	328	-14.2	CTGCAAAGAGCACAGGACTC	AGGCCCTGTCCTCTGCCCCAG	(((...((((.(((((.((.	.)).))))).))))....)))	14	20	0.0466
hsa_miR_6775_5p	2	-14.9	TCAGGGCGATCATCTTGCCCAGA	TCGGGGCATGGGGGAGGGAGGCTGG	((((..(..((..(((((((.((	)).))))).))..))..)...))))	16	23	0.0416
hsa_miR_6775_5p	148	-13.8	GTGATCTCTGGCTGCTGCTCAGA	TCGGGGCATGGGGGAGGGAGGCTGG	....(((((..((.((((((.((	)).))))..)).))..)))))....	15	23	0.0346
hsa_miR_6775_5p	273	-17.9	ACAGTTTCCCAGTTCATGCTGCTGA	TCGGGGCATGGGGGAGGGAGGCTGG	.....(((((..((((((((.((((	))))))))))))...))))).....	17	25	0.0416
hsa_miR_6776_5p	6	-15.8	GGCGATCATCTTGCCCAGA	TCTGGGTGCAGTGGGGGTT	(((..((((..((((((((	))))))))..))))..)))	15	19	0.0416
hsa_miR_6776_5p	151	-21.9	ATCTCTGGCTGCTGCTCAGA	TCTGGGTGCAGTGGGGGTT	..((((.(((((.(((((((	)))))))))))).))))..	16	20	0.0346
hsa_miR_6776_5p	391	-16.2	TTGATTTACTGCACCAGG	TCTGGGTGCAGTGGGGGTT	....((((((((((((((	))).)))))))))))....	14	18	0.253
hsa_miR_6778_5p	418	-13.2	TTGTGATGATGTTCTCTCTCT	AGTGGGAGGACAGGAGGCAGGT	...((....(((((((((.((	)).))))))))).....))...	13	21	0.0135
hsa_miR_6779_5p	1	-13.1	TTCAGGGCGATCATCTTGCCCAG	CTGGGAGGGGCTGGGTTTGGC	.(((((.(.(...((((.(((((	)))))))))..).).))))).	16	23	0.0416
hsa_miR_6779_5p	148	-18.1	GTGATCTCTGGCTGCTGCTCAG	CTGGGAGGGGCTGGGTTTGGC	((.(..((..(((.((.(((((	))))))).)))..))..).))	15	22	0.0346
hsa_miR_6780a_3p	164	-13.8	GCTCAGAAGAAACAAGAGGGA	CTCCTCTGTTTTCTTTCCTAG	.....(((((((..((((((.	.))))))..))))))).....	13	21	0.0346
hsa_miR_6780b_5p	1	-14	TTCAGGGCGATCATCTTGCCCA	TGGGGAAGGCTTGGCAGGGAAGA	(((...((.(...((((.((((	)))).))))..).))...)))..	14	22	0.0416
hsa_miR_6780b_5p	393	-21.9	GATTTACTGCACCAGGCTTTCTTCA	TGGGGAAGGCTTGGCAGGGAAGA	..((..((((..(((((((((((((	)))))))))))))))))..))..	19	25	0.253
hsa_miR_6781_5p	367	-17.72	ACGCAAGTCATCCCTGGCACCA	CGGGCCGGAGGTCAAGGGCGT	((((.......(((((((.((.	.))))))).))......))))	13	22	0.0068
hsa_miR_6782_5p	140	-23.3	GCAAACCTGTGATCTCTGGCTGCTG	TAGGGGTGGGGGAATTCAGGGGTGT	(((..((((...(((((.(((.(((	))).))).)))))...))))..)))	18	25	0.0346
hsa_miR_6782_5p	276	-12.2	GTTTCCCAGTTCATGCTGCTG	TAGGGGTGGGGGAATTCAGGGGTGT	...(((((((((.((((.(((	))).))))...)))))..))))...	16	21	0.0416
hsa_miR_6784_5p	139	-13.8	AGCAAACCTGTGATCTCTGGC	GCCGGGGCTTTGGGTGAGGG	.....(((((....(((((((	)))))))...))))).....	12	21	0.0346
hsa_miR_6785_5p	397	-17.1	TACTGCACCAGGCTTTCTTC	TGGGAGGGCGTGGATGATGGTG	((((((((((.((((((((.	.)))))))).))).)).)))))	18	20	0.253
hsa_miR_6787_3p	146	-15.1	CTGTGATCTCTGGCTGCTGCTCAGA	TCTCAGCTGCTGCCCTCTCCAG	(((.((.....(((.((.(((.(((	))).))).)).)))...)))))	16	25	0.0346
hsa_miR_6787_3p	277	-14.9	TTTCCCAGTTCATGCTGCTGAGA	TCTCAGCTGCTGCCCTCTCCAG	......((..((.((.(((((((	))))))).))))..))......	13	23	0.0416
hsa_miR_6787_5p	2	-13.5	TCAGGGCGATCATCTTGCCC	TGGCGGGGGTAGAGCTGGCTGC	.((((((.....(((((((.	.))))))).....)))..))).	13	20	0.0416
hsa_miR_6787_5p	145	-15.6	CCTGTGATCTCTGGCTGCTGCTC	TGGCGGGGGTAGAGCTGGCTGC	...((.(.(((((.((.(((((.	.))))).))))))).).))...	15	23	0.0346
hsa_miR_6787_5p	366	-16.1	TACGCAAGTCATCCCTGGCA	TGGCGGGGGTAGAGCTGGCTGC	...((.(((((((((((.((	)).))))))).)).)).))...	15	20	0.0068
hsa_miR_6790_5p	239	-14.8	AATCAGCTAGCAACCACATATCAG	GTGAGTGTGGATTTGGCGGGGTT	((((.(((((...((((((.(((.	.)))))))))..)))))..))))	18	24	0.0645
hsa_miR_6793_5p	236	-12.1	TGGAATCAGCTAGCAACCACATA	TGTGGGTTCTGGGTTGGGGTGA	(.(..((((((((.((((.((((	)))))))))).))))))..).)	18	23	0.0645
hsa_miR_6795_5p	145	-13.8	CCTGTGATCTCTGGCTGCTGCTCA	TGGGGGGACAGGATGAGAGGCTGT	...((..((((...(((((.((((	)))).)).)))...)))).))...	15	24	0.0346
hsa_miR_6798_5p	135	-15.7	CTATAGCAAACCTGTGATCTCTGG	CCAGGGGGATGGGCGAGCTTGGG	....(((...(((((..(((((((	))))))).)))))...)))....	15	24	0.0346
hsa_miR_6798_5p	360	-19.4	TGTATATACGCAAGTCATCCCTGG	CCAGGGGGATGGGCGAGCTTGGG	........(((..(((.(((((((	))))))))))..)))........	13	24	0.0068
hsa_miR_6801_5p	139	-20.2	AGCAAACCTGTGATCTCTGGCTG	TGGTCAGAGGCAGCAGGAAATGA	......(((((..(((((((((.	.)))))))))..)))))......	14	23	0.0346
hsa_miR_6802_5p	366	-13.3	TACGCAAGTCATCCCTGG	CTAGGTGGGGGGCTTGAAGC	....((((((.(((((((	))))).))..))))))....	13	18	0.0068
hsa_miR_6804_5p	147	-17.2	TGTGATCTCTGGCTGCTGCTCA	TGAGGGTGTCAGCAGGTGACG	(((.(((((((((.(((.((((	)))))))))))).)))).)))	19	22	0.0346
hsa_miR_6805_5p	363	-19.7	ATATACGCAAGTCATCCCTG	TAGGGGGCGGCTTGTGGAGTGT	((((.((((((((.((((((	))))))..))))))))..))))	18	20	0.0068
hsa_miR_6807_5p	150	-16.8	GATCTCTGGCTGCTGCTCAG	GTGAGCCAGTGGAATGGAGAGG	..(((((..(..(((((((.	.)))).)))..)...)))))..	13	20	0.0346
hsa_miR_6808_5p	139	-16.5	AGCAAACCTGTGATCTCTGGCTG	CAGGCAGGGAGGTGGGACCATG	......((..(..((((((.(((	))).)))))).)..))......	12	23	0.0346
hsa_miR_6813_5p	141	-23.5	CAAACCTGTGATCTCTGGCTGCTG	CAGGGGCTGGGGTTTCAGGTTCT	..((((((.((((.(..(((.(((	))).)))..))))).))))))..	17	24	0.0346
hsa_miR_6813_5p	309	-13.5	TCAAACCTGAATCTCACCTCTG	CAGGGGCTGGGGTTTCAGGTTCT	..........((((((((((((	)))))).))))))..........	12	22	0.0466
hsa_miR_6815_3p	284	-12.6	GTTCATGCTGCTGAGAAGTTC	TGGCTTCTCTTGCACACCCAG	.....((.(((.((((((((.	.))))))))..))))).....	13	21	0.0416
hsa_miR_6817_3p	163	-12.1	TGCTCAGAAGAAACAAGAGGGA	TCTCTCTGACTCCATGGCA	(((.((...((....(((((((	)))))))...))..)))))	14	22	0.0346
hsa_miR_6818_3p	164	-12.5	GCTCAGAAGAAACAAGAGGGAG	TTGTCTCTTGTTCCTCACACAG	.......((.(((((((((.((	)).))))))))).)).......	13	22	0.0346
hsa_miR_6820_5p	149	-20	TGATCTCTGGCTGCTGCT	TGCGGCAGAGCTGGGGTCA	(((((((...(((((((.	.)))))))....)))))))	14	18	0.0346
hsa_miR_6820_5p	276	-23.9	GTTTCCCAGTTCATGCTGCT	TGCGGCAGAGCTGGGGTCA	...(((((((((.((((((.	.)))))))))))))))...	15	20	0.0416
hsa_miR_6823_5p	6	-15.6	GGCGATCATCTTGCCCAGA	TCAGGGTTGGTAGGGGTTGCT	(((((((..((.((((.((	)).)))).))....)))))))	15	19	0.0416
hsa_miR_6823_5p	139	-16.2	AGCAAACCTGTGATCTCTGG	TCAGGGTTGGTAGGGGTTGCT	(((((.((((..(.((((((	)))))).)..))))..)))))	16	20	0.0346
hsa_miR_6825_5p	1	-13.3	TTCAGGGCGATCATCTTGCCCA	TGGGGAGGTGTGGAGTCAGCAT	.....(((...((((((.((((	))))))))))....))).....	13	22	0.0416
hsa_miR_6825_5p	312	-14.4	AACCTGAATCTCACCTCTGCA	TGGGGAGGTGTGGAGTCAGCAT	........((((((((((.((	)).))))))).)))........	12	21	0.0466
hsa_miR_6825_5p	396	-15.2	TTACTGCACCAGGCTTTCTTC	TGGGGAGGTGTGGAGTCAGCAT	...((((.(((.((((((((.	.)))))))).))).).)))...	15	21	0.253
hsa_miR_6826_3p	162	-15.6	CTGCTCAGAAGAAACAAGAGGGAG	CTCCCCTCTCTTTCCTGTTCAG	(((..(((..((((..((((((((	)).)))))).)))))))..)))	18	24	0.0346
hsa_miR_6826_5p	276	-13.1	GTTTCCCAGTTCATGCTGCTGA	TCAATAGGAAAGAGGTGGGACCT	...(((((.(((.(.(((.(((	))).))).)..))).)))))...	15	22	0.0416
hsa_miR_6826_5p	396	-13	TTACTGCACCAGGCTTTCTTCATTGT	TCAATAGGAAAGAGGTGGGACCT	....(.((((...(((((((.((((.	.))))))))))).)))).)....	16	26	0.253
hsa_miR_6827_5p	145	-13.7	CCTGTGATCTCTGGCTGCTG	TGGGAGCCATGAGGGTCTGTGC	.....(((((((((((.((.	.)).))))).)).)))).....	13	20	0.0346
hsa_miR_6829_5p	149	-13.8	TGATCTCTGGCTGCTGCTCA	TGGGCTGCTGAGAAGGGGCA	((.(((((..(.((.(((((	))))).)).)...)))))))	15	20	0.0346
hsa_miR_6830_5p	399	-15.8	CTGCACCAGGCTTTCTTCATTGT	CCAAGGAAGGAGGCTGGACATC	.....((((.((((((((.(((.	.))).)))))))))))).....	15	23	0.253
hsa_miR_6833_5p	272	-14.7	AACAGTTTCCCAGTTCATGC	GTGTGGAAGATGGGAGGAGAAA	......((((((.(((((((	)))))))...))))))......	13	20	0.0416
hsa_miR_6834_5p	138	-13	TAGCAAACCTGTGATCTCTGGC	GTGAGGGACTGGGATTTGTGG	..(((((((((.(.(((((.((	)).)))))))))).)))))..	17	22	0.0346
hsa_miR_6836_5p	142	-20	AAACCTGTGATCTCTGGCTGCTGCT	CGCAGGGCCCTGGCGCAGGCAT	...((((((.((...((((.((((.	.))))))))..))))))))...	16	25	0.0346
hsa_miR_6837_5p	140	-17.6	GCAAACCTGTGATCTCTGGC	ACCAGGGCCAGCAGGGAATGT	(((..(((((...((((((.	.))))))...)))))...)))	14	20	0.0346
hsa_miR_6838_3p	328	-19.4	CTGCAAAGAGCACAGGACTC	AAGTCCTGCTTCTGTTGCAG	((((((((((..(((((((.	.))))))).)))).))))))	17	20	0.0466
hsa_miR_6838_5p	148	-16.1	GTGATCTCTGGCTGCTGCTC	AAGCAGCAGTGGCAAGACTCCT	..(((((.(.(((((((((.	.))))))))).)..))).))..	15	20	0.0346
hsa_miR_6845_5p	143	-16.4	AACCTGTGATCTCTGGCTGCTG	CGGGGCCAGAGCAGAGAGC	...((.((..((((((((.(((	))))))))))))).))...	15	22	0.0346
hsa_miR_6847_5p	136	-12.1	TATAGCAAACCTGTGATCTCTGG	ACAGAGGACAGTGGAGTGTGAGC	....(((..((..((.((((((.	.)))))).))..))..)))....	13	23	0.0346
hsa_miR_6852_3p	328	-13	CTGCAAAGAGCACAGGACT	TGTCCTCTGTTCCTCAG	(((....(((((.(((((.	.))))).)))))..)))	13	19	0.0466
hsa_miR_6855_5p	330	-17.5	GCAAAGAGCACAGGACTCCAT	TTGGGGTTTGGGGTGCAGACATTGC	((((.(.((((.((((((((.	.))))))))...))))...).))))	17	21	0.0466
hsa_miR_6856_5p	415	-14	TCATTGTGATGATGTTCTCTCTCTT	AAGAGAGGAGCAGTGGTGCTGTGG	............(((((.(((((((	))))))))))))............	12	25	0.0135
hsa_miR_6857_5p	2	-13.4	TCAGGGCGATCATCTTGCCCAG	TTGGGGATTGGGTCAGGCCAGT	...((.(((((....(.(((((	))))).)...)))).).))...	13	22	0.0416
hsa_miR_6857_5p	398	-12.7	ACTGCACCAGGCTTTCTTCAT	TTGGGGATTGGGTCAGGCCAGT	((((..((.(((((((((((.	.))))))..))))).)).))))	17	21	0.253
hsa_miR_6858_3p	144	-14.9	ACCTGTGATCTCTGGCTGCTG	CAGCCAGCCCCTGCTCACCCCT	....((((.(...((((((((	))).)))))...).))))....	13	21	0.0346
hsa_miR_6858_5p	149	-16.5	TGATCTCTGGCTGCTGCTCAG	GTGAGGAGGGGCTGGCAGGGAC	....(((..(((.((.((((.	.)))).)).)))..).))....	12	21	0.0346
hsa_miR_6858_5p	395	-21.1	TTTACTGCACCAGGCTTTCTTCAT	GTGAGGAGGGGCTGGCAGGGAC	.(..((((..(((.((((((((((	)))))))))).)))))))..).	18	24	0.253
hsa_miR_6859_5p	416	-13.7	CATTGTGATGATGTTCTCTCTC	GAGAGGAACATGGGCTCAGGACA	.....((((.((((((.(((((	))))))))))).)..))).....	15	22	0.0135
hsa_miR_6860	147	-17.3	TGTGATCTCTGGCTGCTGCTCAGA	ACTGGGCAGGGCTGTGGTGAGT	..(.(((.(.((((.((((((((.	.))))))))))))).))).)..	17	24	0.0346
hsa_miR_6861_5p	1	-20.4	TTCAGGGCGATCATCTTGCCCAGA	ACTGGGTAGGTGGGGCTCCAGG	....((((..((((((.((((((.	.)))))))))))).))))....	16	24	0.0416
hsa_miR_6861_5p	145	-16	CCTGTGATCTCTGGCTGCTGCTCAGA	ACTGGGTAGGTGGGGCTCCAGG	.(((.((.(.((.((..((((((((.	.)))))))))).))).))))).	18	26	0.0346
hsa_miR_6862_5p	148	-13.7	GTGATCTCTGGCTGCTGCTCA	CGGGCATGCTGGGAGAGACTTT	....(((((..(.(((((((.	.))))).)).)..)))))....	13	21	0.0346
hsa_miR_6868_3p	162	-22.9	CTGCTCAGAAGAAACAAGAGGGAG	TTCCTTCTGTTGTCTGTGCAG	((((.((((...((((.(((((((	))))))))))).)))).))))	19	24	0.0346
hsa_miR_6868_5p	145	-14.2	CCTGTGATCTCTGGCTGCTGCTCAGA	ACTGGCAGAACACTGAAGCAGC	.((((..((..((....((((.(((.	.)))))))..))..)).)))).	15	26	0.0346
hsa_miR_6869_5p	149	-16.7	TGATCTCTGGCTGCTGCTCAG	GTGAGTAGTGGCGCGCGGCGGC	....((.((((..(((((((.	.)))))))..)).)).))....	13	21	0.0346
hsa_miR_6870_5p	2	-17.8	TCAGGGCGATCATCTTGCCCA	TGGGGGAGATGGGGGTTGA	(((..((..(((((((.((((	)))).)))))))..)))))	16	21	0.0416
hsa_miR_6873_3p	165	-14.8	CTCAGAAGAAACAAGAGGGAG	TTCTCTCTGTCTTTCTCTCTCAG	...((((((((..((((((((	))))))))...))))).)))...	16	21	0.0346
hsa_miR_6874_3p	326	-14.3	CTCTGCAAAGAGCACAGGACTC	CAGTTCTGCTGTTCTGACTCTAG	........(((((((((((((.	.))))))).))))))........	13	22	0.0466
hsa_miR_6876_5p	395	-12.9	TTTACTGCACCAGGCTTTCTTC	CAGGAAGGAGACAGGCAGTTCA	...(((((......(((((((.	.)))))))......)))))...	12	22	0.253
hsa_miR_6876_5p	421	-15.6	TGATGATGTTCTCTCTCTTTTCTA	CAGGAAGGAGACAGGCAGTTCA	(((...(((.((.((((((((((.	.)))))))))).)))))..)))	18	24	0.0135
hsa_miR_6877_5p	244	-16.1	GCTAGCAACCACATATCAGCTTG	AGGGCCGAAGGGTGGAAGCTGC	((.(((..((((...((.((((.	.)))).))...))))..)))))	15	23	0.0645
hsa_miR_6879_5p	276	-15.3	GTTTCCCAGTTCATGCTGCTG	CAGGGCAGGGAAGGTGGGAGAG	..((((((.(((.((((.(((	))))))).)))...))))))..	16	21	0.0416
hsa_miR_6880_5p	396	-18.9	TTACTGCACCAGGCTTTCTTCATTG	TGGTGGAGGAAGAGGGCAGCTC	...((((.((...(((((((((((.	.))))))))))).))))))...	17	25	0.253
hsa_miR_6883_5p	1	-13.2	TTCAGGGCGATCATCTTGCCCA	AGGGAGGGTGTGGTATGGATGT	((((..((.(.((((((.(((.	.)))))))))).)).))))...	16	22	0.0416
hsa_miR_6883_5p	395	-15	TTTACTGCACCAGGCTTTCTTC	AGGGAGGGTGTGGTATGGATGT	....((..((((.((((((((.	.)))))))).))))..))....	14	22	0.253
hsa_miR_6887_5p	147	-18.9	TGTGATCTCTGGCTGCTGCTCA	TGGGGGGACAGATGGAGAGGACA	(((..(((((..(((((.((((	)))).)).)))..)))))..)))	17	22	0.0346
hsa_miR_6893_5p	244	-16.1	GCTAGCAACCACATATCAGCTTG	CAGGCAGGTGTAGGGTGGAGC	(((....(((..(((((.(((((	))))).)))))..)))..)))	16	23	0.0645
hsa_miR_6893_5p	140	-14.9	GCAAACCTGTGATCTCTGGCTG	CAGGCAGGTGTAGGGTGGAGC	((..((((...((..(((.(((	))).)))..)).))))...))	14	22	0.0346
hsa_miR_6894_5p	419	-12.7	TGTGATGATGTTCTCTCTCTTTTC	AGGAGGATGGAGAGCTGGGCCAGA	.........(((((((.((((((.	.)))))).))))))).........	13	24	0.0135
hsa_miR_7106_5p	1	-13.4	TTCAGGGCGATCATCTTGCCCA	TGGGAGGAGGGGATCTTGGG	(((((((...((.((((.((((	)))))))).))..)))))))	17	22	0.0416
hsa_miR_7106_5p	420	-12.4	GTGATGATGTTCTCTCTCTTT	TGGGAGGAGGGGATCTTGGG	.....(((.(((((.(((((.	.)))))))))).))).....	13	21	0.0135
hsa_miR_7107_5p	144	-14.5	ACCTGTGATCTCTGGCTGC	TCGGCCTGGGGAGGAGGAAGGG	.(((....((((((((((.	.))))).)))))......))).	13	19	0.0346
hsa_miR_7108_5p	238	-15.1	GAATCAGCTAGCAACCACAT	GTGTGGCCGGCAGGCGGGTGG	..(((.(((.((..((((((	))))))...)).))).)))..	14	20	0.0645
hsa_miR_7109_5p	1	-19.6	TTCAGGGCGATCATCTTGCCCAG	CTGGGGGGAGGAGACCCTGCT	..(((((...((.((((.(((((	))))))))).))..)))))..	16	23	0.0416
hsa_miR_7111_5p	3	-14.7	CAGGGCGATCATCTTGCCCA	TGGGGGAGGAAGGACAGGCCAT	..((.(..((.((((.((((	)))).))))...))..).))..	13	20	0.0416
hsa_miR_7111_5p	423	-14.2	ATGATGTTCTCTCTCTTTTC	TGGGGGAGGAAGGACAGGCCAT	(((.((((((..(((((((.	.)))))))..))))))...)))	16	20	0.0135
hsa_miR_7113_3p	162	-15.6	CTGCTCAGAAGAAACAAGAGGGAGG	CCTCCCTGCCCGCCTCTCTGCAG	((((..(((.(.......((((((.	.)))))).....).)))..))))	14	25	0.0346
hsa_miR_7113_5p	137	-15.7	ATAGCAAACCTGTGATCTCTGGC	TCCAGGGAGACAGTGTGTGAG	...(((...((((..(((((((.	.))))))).))))..)))...	14	23	0.0346
hsa_miR_7113_5p	362	-21.9	TATATACGCAAGTCATCCCTGGC	TCCAGGGAGACAGTGTGTGAG	..(((((((..(((.(((((((.	.)))))))))).)))))))..	17	23	0.0068
hsa_miR_7150	368	-13	CGCAAGTCATCCCTGGCAC	CTGGCAGGGGGAGAGGTA	.((...((.((((((.((.	.)).))))))))...)).	12	19	0.0068
hsa_miR_7150	150	-16.3	GATCTCTGGCTGCTGCTCAG	CTGGCAGGGGGAGAGGTA	.((((((..((.((((.(((	))))))).)).)))))).	15	20	0.0346
hsa_miR_7150	428	-14.2	GTTCTCTCTCTTTTCTAA	CTGGCAGGGGGAGAGGTA	..(((((((((((.(((.	.))).)))))))))))..	14	18	0.0135
hsa_miR_7156_5p	154	-12.4	TCTGGCTGCTGCTCAGAAGAA	TTGTTCTCAAACTGGCTGTCAGA	((((((.(((....((((.((	)).))))......))).))))))	15	21	0.0346
hsa_miR_7157_3p	325	-16.2	CCTCTGCAAAGAGCACAGG	TCTGTGCTACTGGATGAAGAGT	.((((.((.((((((((((	)))))))).))...)).)))).	16	19	0.0466
hsa_miR_7160_5p	139	-18.7	AGCAAACCTGTGATCTCTGGCT	TGCTGAGGTCCGGGCTGTGCC	.(((..((((.((((((.(((.	.)))))))))))))...))).	16	22	0.0346
hsa_miR_7162_3p	290	-18.3	GCTGCTGAGAAGTTCAGA	TCTGAGGTGGAACAGCAGC	(((((((...(.((((((	)))))).)....)))))))	14	18	0.0416
hsa_miR_744_5p	144	-19.6	ACCTGTGATCTCTGGCTGCTGCT	TGCGGGGCTAGGGCTAACAGCA	..((((...((((((((.((((.	.))))))))))))...))))..	16	23	0.0346
hsa_miR_761	277	-18.1	TTTCCCAGTTCATGCTGCTGA	GCAGCAGGGTGAAACTGACACA	.....((((((((.((((((.	.)))))).))).))))).....	14	21	0.0416
hsa_miR_762	244	-13.5	GCTAGCAACCACATATCAGCTTG	GGGGCTGGGGCCGGGGCCGAGC	(((.....((.....(((((((.	.))))))).....))....)))	12	23	0.0645
hsa_miR_765	422	-13.7	GATGATGTTCTCTCTCTTTTC	TGGAGGAGAAGGAAGGTGATG	.((.((.(((..((((((((.	.))))))))..))).)).)).	15	21	0.0135
hsa_miR_766_5p	395	-15.8	TTTACTGCACCAGGCTTTCTTCA	AGGAGGAATTGGTGCTGGTCTT	...((((((((((..(((((((.	.)))))))))))))).)))...	17	23	0.253
hsa_miR_7845_5p	421	-15.8	TGATGATGTTCTCTCTCTTTT	AAGGGACAGGGAGGGTCGTGG	(.(((((.((((((.((((((	)))))).)))))).))))).)	18	21	0.0135
hsa_miR_7846_3p	145	-21.6	CCTGTGATCTCTGGCTGCTGCTC	CAGCGGAGCCTGGAGAGAAGG	(((....(((((((((.(((((.	.))))))))).)))))..)))	17	23	0.0346
hsa_miR_7846_3p	274	-15.4	CAGTTTCCCAGTTCATGCTG	CAGCGGAGCCTGGAGAGAAGG	....((((((((((.(((((	)))))))).)))).)))....	15	20	0.0416
hsa_miR_7854_3p	1	-13.7	TTCAGGGCGATCATCTTG	TGAGGTGACCGCAGATGGGAA	((((..(((.(((((((.	.))))))).)))...))))..	14	18	0.0416
hsa_miR_7978	4	-15.8	AGGGCGATCATCTTGCCCAGA	TCTGGTGTATAGCGTTGCTCA	.(((((((.....((((((((	))))).)))....))))))).	15	21	0.0416
hsa_miR_7978	245	-12.1	CTAGCAACCACATATCAGC	TCTGGTGTATAGCGTTGCTCA	..(((((((..(((((((.	.)))))))...).))))))..	14	19	0.0645
hsa_miR_8055	286	-18.1	TCATGCTGCTGAGAAGTTCAGAG	CTTTGAGCACATGAGCAGACGGA	((...(((((.(...((((((((	))))))))...).)))))...))	16	23	0.0416
hsa_miR_8056	335	-12.8	GAGCACAGGACTCCATG	CGTGGATTGTCTGGATGCAT	..(((..((((((((((	))))))..))))...)))..	13	17	0.0466
hsa_miR_8069	392	-14.3	TGATTTACTGCACCAGGCTTTCT	GGATGGTTGGGGGCGGTCGGCGT	......(((((.((..(((.(((	))).)))..)).)))))......	13	23	0.253
hsa_miR_8070	236	-21.8	TGGAATCAGCTAGCAACCACAT	ATGTGATTGACGGCTGACTCCA	((((.((((((..(((.(((((	))))).)))..)))))).))))	18	22	0.0645
hsa_miR_8071	401	-12.8	GCACCAGGCTTTCTTCATTG	CGGTGGACTGGAGTGGGTGG	.((((..(((((.(((((((	)))))))..))))).)))).	16	20	0.253
hsa_miR_8072	146	-21.9	CTGTGATCTCTGGCTGCTGCT	GGCGGCGGGGAGGTAGGCAG	((((.((((((..((((((((	))))))))))))))..))))	18	21	0.0346
hsa_miR_8072	277	-13.6	TTTCCCAGTTCATGCTGCT	GGCGGCGGGGAGGTAGGCAG	...((.(.(((.(((((((	)))))))..))).).))...	13	19	0.0416
hsa_miR_8075	242	-12	CAGCTAGCAACCACATATCAGCT	TGCTGATGGCAGATGTCGGGTCTG	(((((.(((.(....(((((((.	.)))))))...).)))..)).)))	16	23	0.0645
hsa_miR_8077	269	-12.6	TTCAACAGTTTCCCAGTTCATGCT	GGCTGAGTGGGGTTCTGACTCC	..........(((((.((((.(((	))))))))))))..........	12	24	0.0416
hsa_miR_8078	322	-13.2	TCACCTCTGCAAAGAGCACAGGACT	GGTCTAGGCCCGGTGAGAGACTC	....((((.((..(.((.(.(((((	))))).))).)..))))))....	15	25	0.0466
hsa_miR_8080	393	-16	GATTTACTGCACCAGGCTTTCTTC	GAAGGACACTGGTGTCAACGGCT	........(((((((...((((((	))))))..)))))))........	13	24	0.253
hsa_miR_8085	420	-16.5	GTGATGATGTTCTCTCTCTTT	TGGGAGAGAGGACTGTGAGGC	........((((((((((((.	.))))))))))))........	12	21	0.0135
hsa_miR_8088	277	-15.8	TTTCCCAGTTCATGCTGCTGAGA	CCTCGGTACTGGAAAGGGGTA	..((((..((((.(.(((((((.	.))))))))))))..))))..	16	23	0.0416
hsa_miR_885_3p	142	-14.6	AAACCTGTGATCTCTGGCTGCTG	AGGCAGCGGGGTGTAGTGGATA	...((....((..((.((((((.	.)))))).))..))...))...	12	23	0.0346
hsa_miR_885_3p	393	-21.6	GATTTACTGCACCAGGCTTTCT	AGGCAGCGGGGTGTAGTGGATA	.((((((((((((..(((.(((	))).)))..)))))))))))).	18	22	0.253
hsa_miR_891a_5p	2	-12.6	TCAGGGCGATCATCTTGCC	TGCAACGAACCTGAGCCACTGA	(((((((.....((((((.	.)))).))......))).))))	13	19	0.0416
hsa_miR_920	144	-12.9	ACCTGTGATCTCTGGCTGCTG	GGGGAGCTGTGGAAGCAGTA	..((((..(((..((((.((.	.)).))))..))).))))..	13	21	0.0346
hsa_miR_922	137	-18.2	ATAGCAAACCTGTGATCTCTGGCTGC	GCAGCAGAGAATAGGACTACGTC	........(((((..((((((.((((	)))))))))))))))........	15	26	0.0346
hsa_miR_922	272	-14.2	AACAGTTTCCCAGTTCATGCTGC	GCAGCAGAGAATAGGACTACGTC	.......(((..((((.((((((	))))))..)))).))).......	13	23	0.0416
hsa_miR_924	330	-18.9	GCAAAGAGCACAGGACTCC	AGAGTCTTGTGATGTCTTGC	((((.((.((((((((((.	.))))))))))...))))))	16	19	0.0466
hsa_miR_92a_1_5p	243	-17.6	AGCTAGCAACCACATATCAGCTT	AGGTTGGGATCGGTTGCAATGCT	(((..((((((.....(((((((	)))))))....))))))...)))	16	23	0.0645
hsa_miR_92b_5p	3	-12.1	CAGGGCGATCATCTTGCCCA	AGGGACGGGACGCGGTGCAGTG	((..(((..(.((((((((.	.))).))))).)...)))..))	14	20	0.0416
hsa_miR_933	366	-19.2	TACGCAAGTCATCCCTGGCACC	TGTGCGCAGGGAGACCTCTCCC	.......(((.((((((((((.	.)))).))))))))).......	13	22	0.0068
hsa_miR_936	146	-20.5	CTGTGATCTCTGGCTGCTGC	ACAGTAGAGGGAGGAATCGCAG	(((((((((((..((((((.	.))))))..))))..)))))))	17	20	0.0346
hsa_miR_936	399	-14.1	CTGCACCAGGCTTTCTTCATTGT	ACAGTAGAGGGAGGAATCGCAG	((((......((((((((((((.	.)))).))))))))....))))	16	23	0.253
hsa_miR_939_5p	1	-19.7	TTCAGGGCGATCATCTTGCCCA	TGGGGAGCTGAGGCTCTGGGGGTG	((((((((..(((.(((.((((	))))))).))).))))))))....	18	22	0.0416
hsa_miR_942_5p	152	-15.1	TCTCTGGCTGCTGCTCAGAAGA	TCTTCTCTGTTTTGGCCATGTG	....((((((..((..((((((	))))))..))..))))))....	14	22	0.0346
hsa_miR_9500	397	-12.4	TACTGCACCAGGCTTTCTTC	AAGGGAAGATGGTGACCAC	.....(((((..(((((((.	.))))))).))))).....	12	20	0.253
hsa_miR_9_5p	286	-16.5	TCATGCTGCTGAGAAGTTCAGAGT	TCTTTGGTTATCTAGCTGTATGA	((((((.(((.(((...((((((.	.))))))...)))))).))))))	18	24	0.0416
