# Supplementary material for: LncRNA BANCR Promotes Endometrial Stromal Cell Proliferation and Invasion in Endometriosis via the miR-15a-5p/TRIM59 Axis
Source: Int J Genomics. 2022 Oct 10;2022:9083822. doi: 10.1155/2022/9083822 (PMC9576446; doi:10.1155/2022/9083822)
Supplement: Supplementary Materials — Table S1: The downstream miRNAs of lncRNA BANCR were predicted on the RNA22 database. Table S2: The target genes of miR-15a-5p were predicted on the StarBase database. Table S3: The target genes of miR-15a-5p were predicted on the miRWalk database. [file 9083822.f1.zip › Supplementary table 2.xlsx]

## Sheet: Supplementary table 2
Supplementary table 2 The downstream target genes of miR-15a-5p were predicted by the Starbase database.
miRNAid	miRNAname	geneID	geneName	geneType	chromosome	narrowStart	narrowEnd	broadStart	broadEnd	strand	clipExpNum	degraExpNum	RBP	PITA	RNA22	miRmap	microT	miRanda	PicTar	TargetScan	pancancerNum
MIMAT0000068	hsa-miR-15a-5p	ENSG00000188976	NOC2L	protein_coding	chr1	879853	879858	879853	879858	-	1	0	AGO1-4	1	0	0	0	0	0	0	3
MIMAT0000068	hsa-miR-15a-5p	ENSG00000188976	NOC2L	protein_coding	chr1	879877	879882	879877	879882	-	2	0	AGO1,AGO1-4	1	0	0	0	0	0	0	3
MIMAT0000068	hsa-miR-15a-5p	ENSG00000107404	DVL1	protein_coding	chr1	1270694	1270700	1270693	1270721	-	6	0	AGO1-4,AGO2	1	0	1	1	1	0	0	5
MIMAT0000068	hsa-miR-15a-5p	ENSG00000107404	DVL1	protein_coding	chr1	1270711	1270716	1270710	1270738	-	3	0	AGO1-4,AGO2	1	0	1	1	0	0	0	5
MIMAT0000068	hsa-miR-15a-5p	ENSG00000107404	DVL1	protein_coding	chr1	1271053	1271059	1271052	1271080	-	4	0	AGO2	1	0	1	1	0	0	0	5
MIMAT0000068	hsa-miR-15a-5p	ENSG00000107404	DVL1	protein_coding	chr1	1271368	1271373	1271367	1271395	-	3	0	AGO1,AGO2	1	0	1	1	0	0	0	5
MIMAT0000068	hsa-miR-15a-5p	ENSG00000175756	AURKAIP1	protein_coding	chr1	1309149	1309155	1309148	1309169	-	13	0	AGO1-4,AGO2	0	0	1	0	1	0	0	1
MIMAT0000068	hsa-miR-15a-5p	ENSG00000160075	SSU72	protein_coding	chr1	1477057	1477063	1477056	1477077	-	26	0	AGO1,AGO1-4,AGO2,AGO3	1	0	1	0	1	0	0	2
MIMAT0000068	hsa-miR-15a-5p	ENSG00000078369	GNB1	protein_coding	chr1	1717338	1717344	1717337	1717361	-	36	0	AGO1,AGO1-4,AGO2,AGO3,AGO4	1	0	0	0	1	0	0	8
MIMAT0000068	hsa-miR-15a-5p	ENSG00000178821	TMEM52	protein_coding	chr1	1849174	1849177	1849171	1849193	-	1	0	AGO1-4	2	1	0	0	0	0	0	6
MIMAT0000068	hsa-miR-15a-5p	ENSG00000197921	HES5	protein_coding	chr1	2460529	2460534	2460529	2460534	-	2	0	AGO2	1	0	0	0	0	0	0	2
MIMAT0000068	hsa-miR-15a-5p	ENSG00000130764	LRRC47	protein_coding	chr1	3696837	3696843	3696837	3696843	-	2	0	AGO1-4,AGO2	1	0	1	0	0	0	0	4
MIMAT0000068	hsa-miR-15a-5p	ENSG00000116198	CEP104	protein_coding	chr1	3731859	3731864	3731859	3731864	-	1	0	AGO2	1	0	0	0	0	0	0	7
MIMAT0000068	hsa-miR-15a-5p	ENSG00000198912	C1orf174	protein_coding	chr1	3806307	3806312	3806307	3806312	-	4	0	AGO1,AGO1-4,AGO2	1	0	0	0	0	0	0	1
MIMAT0000068	hsa-miR-15a-5p	ENSG00000131697	NPHP4	protein_coding	chr1	5923132	5923135	5923129	5923137	-	1	0	AGO1-4	2	0	0	0	0	0	0	3
MIMAT0000068	hsa-miR-15a-5p	ENSG00000116237	ICMT	protein_coding	chr1	6281640	6281645	6281640	6281645	-	7	0	AGO1,AGO1-4,AGO2	1	0	1	0	0	0	0	7
MIMAT0000068	hsa-miR-15a-5p	ENSG00000116237	ICMT	protein_coding	chr1	6284266	6284272	6284266	6284273	-	6	0	AGO1-4,AGO2	1	0	1	0	0	0	0	7
MIMAT0000068	hsa-miR-15a-5p	ENSG00000158292	GPR153	protein_coding	chr1	6307826	6307832	6307825	6307852	-	2	0	AGO1-4	0	0	0	0	1	1	1	11
MIMAT0000068	hsa-miR-15a-5p	ENSG00000097021	ACOT7	protein_coding	chr1	6324343	6324346	6324339	6324361	-	4	0	AGO1-4,AGO2	2	0	2	0	1	0	0	2
MIMAT0000068	hsa-miR-15a-5p	ENSG00000116285	ERRFI1	protein_coding	chr1	8072142	8072147	8072142	8072147	-	10	0	AGO1-4,AGO2	1	0	0	0	0	0	0	4
MIMAT0000068	hsa-miR-15a-5p	ENSG00000142599	RERE	protein_coding	chr1	8413741	8413746	8413741	8413746	-	1	0	AGO1-4	1	0	0	0	0	0	0	11
MIMAT0000068	hsa-miR-15a-5p	ENSG00000171603	CLSTN1	protein_coding	chr1	9789221	9789226	9789221	9789226	-	4	0	AGO1-4,AGO2	1	0	1	0	0	0	0	11
MIMAT0000068	hsa-miR-15a-5p	ENSG00000171603	CLSTN1	protein_coding	chr1	9789431	9789437	9789431	9789437	-	2	0	AGO1-4,AGO2	1	0	1	0	0	0	0	11
MIMAT0000068	hsa-miR-15a-5p	ENSG00000171603	CLSTN1	protein_coding	chr1	9789850	9789856	9789850	9789857	-	3	0	AGO1,AGO1-4,AGO2	1	0	1	0	0	0	0	11
MIMAT0000068	hsa-miR-15a-5p	ENSG00000178585	CTNNBIP1	protein_coding	chr1	9910174	9910180	9910173	9910191	-	4	0	AGO1-4,AGO2	1	0	1	0	1	0	1	4
MIMAT0000068	hsa-miR-15a-5p	ENSG00000178585	CTNNBIP1	protein_coding	chr1	9910372	9910377	9910372	9910377	-	3	0	AGO1-4,AGO2	1	0	1	0	0	0	0	4
MIMAT0000068	hsa-miR-15a-5p	ENSG00000130940	CASZ1	protein_coding	chr1	10697309	10697316	10697309	10697316	-	3	0	AGO1-4	1	0	0	0	0	0	0	10
MIMAT0000068	hsa-miR-15a-5p	ENSG00000130940	CASZ1	protein_coding	chr1	10698417	10698422	10698417	10698422	-	2	0	AGO1-4,AGO2	1	0	0	0	0	0	0	10
MIMAT0000068	hsa-miR-15a-5p	ENSG00000171824	EXOSC10	protein_coding	chr1	11126721	11126727	11126720	11126739	-	3	0	AGO1-4,AGO2	1	0	1	0	1	0	0	2
MIMAT0000068	hsa-miR-15a-5p	ENSG00000177000	MTHFR	protein_coding	chr1	11847365	11847370	11847364	11847392	-	2	0	AGO2	1	0	1	1	0	0	0	3
MIMAT0000068	hsa-miR-15a-5p	ENSG00000177000	MTHFR	protein_coding	chr1	11848415	11848443	11848415	11848443	-	1	0	AGO2	0	0	0	1	0	0	0	3
MIMAT0000068	hsa-miR-15a-5p	ENSG00000177000	MTHFR	protein_coding	chr1	11848788	11848794	11848787	11848815	-	1	1	AGO2	1	0	1	1	0	0	0	3
MIMAT0000068	hsa-miR-15a-5p	ENSG00000177000	MTHFR	protein_coding	chr1	11850141	11850147	11850140	11850168	-	4	0	AGO1,AGO2	1	0	1	1	0	0	0	3
MIMAT0000068	hsa-miR-15a-5p	ENSG00000177000	MTHFR	protein_coding	chr1	11850672	11850678	11850671	11850699	-	10	0	AGO1,AGO1-4,AGO2	1	0	1	1	0	0	0	3
MIMAT0000068	hsa-miR-15a-5p	ENSG00000173641	HSPB7	protein_coding	chr1	16340945	16340951	16340944	16340965	-	2	0	AGO1-4	1	0	1	0	1	0	0	19
MIMAT0000068	hsa-miR-15a-5p	ENSG00000159363	ATP13A2	protein_coding	chr1	17312490	17312496	17312489	17312509	-	3	0	AGO1-4,AGO2	1	0	1	0	1	0	0	4
MIMAT0000068	hsa-miR-15a-5p	ENSG00000169991	IFFO2	protein_coding	chr1	19234902	19234908	19234902	19234908	-	1	0	AGO2	0	0	1	0	0	0	0	5
MIMAT0000068	hsa-miR-15a-5p	ENSG00000075151	EIF4G3	protein_coding	chr1	21268173	21268198	21268173	21268198	-	9	0	AGO1-4,AGO2	0	1	0	0	0	0	0	6
MIMAT0000068	hsa-miR-15a-5p	ENSG00000142798	HSPG2	protein_coding	chr1	22149103	22149108	22149103	22149108	-	2	0	AGO1-4	1	0	1	0	0	0	0	17
MIMAT0000068	hsa-miR-15a-5p	ENSG00000142798	HSPG2	protein_coding	chr1	22149688	22149693	22149687	22149708	-	15	0	AGO1-4,AGO2	1	0	1	0	1	1	1	17
MIMAT0000068	hsa-miR-15a-5p	ENSG00000162552	WNT4	protein_coding	chr1	22443913	22443918	22443912	22443937	-	1	0	AGO1-4	1	0	0	0	1	1	1	9
MIMAT0000068	hsa-miR-15a-5p	ENSG00000169641	LUZP1	protein_coding	chr1	23411863	23411869	23411862	23411890	-	6	0	AGO1,AGO2,AGO3	1	0	1	1	0	1	1	13
MIMAT0000068	hsa-miR-15a-5p	ENSG00000169641	LUZP1	protein_coding	chr1	23411964	23411969	23411963	23411991	-	2	0	AGO2	1	0	1	1	0	0	0	13
MIMAT0000068	hsa-miR-15a-5p	ENSG00000169641	LUZP1	protein_coding	chr1	23412940	23412946	23412939	23412967	-	2	0	AGO2	1	0	1	1	1	0	0	13
MIMAT0000068	hsa-miR-15a-5p	ENSG00000169641	LUZP1	protein_coding	chr1	23413261	23413267	23413260	23413288	-	17	0	AGO1,AGO1-4,AGO2,AGO4	1	0	1	1	0	1	1	13
MIMAT0000068	hsa-miR-15a-5p	ENSG00000169641	LUZP1	protein_coding	chr1	23414618	23414624	23414617	23414645	-	3	0	AGO2	1	0	1	1	0	1	1	13
MIMAT0000068	hsa-miR-15a-5p	ENSG00000125945	ZNF436	protein_coding	chr1	23688071	23688076	23688070	23688098	-	4	0	AGO1-4,AGO2	1	0	1	1	0	0	0	12
MIMAT0000068	hsa-miR-15a-5p	ENSG00000125945	ZNF436	protein_coding	chr1	23688377	23688382	23688376	23688404	-	4	0	AGO1,AGO2	1	0	1	1	0	0	0	12
MIMAT0000068	hsa-miR-15a-5p	ENSG00000007968	E2F2	protein_coding	chr1	23834465	23834470	23834465	23834470	-	1	0	AGO2	1	0	0	0	0	0	0	1
MIMAT0000068	hsa-miR-15a-5p	ENSG00000117318	ID3	protein_coding	chr1	23884627	23884632	23884627	23884632	-	19	0	AGO1,AGO1-4,AGO2,AGO3	1	0	0	0	0	0	0	7
MIMAT0000068	hsa-miR-15a-5p	ENSG00000117308	GALE	protein_coding	chr1	24122355	24122360	24122355	24122360	-	5	0	AGO1-4,AGO2	1	0	0	0	0	0	0	2
MIMAT0000068	hsa-miR-15a-5p	ENSG00000117305	HMGCL	protein_coding	chr1	24134782	24134810	24134782	24134810	-	5	0	AGO1-4,AGO2,AGO3	0	0	0	1	0	0	0	1
MIMAT0000068	hsa-miR-15a-5p	ENSG00000179163	FUCA1	protein_coding	chr1	24171725	24171730	24171725	24171730	-	5	0	AGO1-4,AGO2	1	0	0	0	0	0	0	4
MIMAT0000068	hsa-miR-15a-5p	ENSG00000179163	FUCA1	protein_coding	chr1	24172173	24172178	24172173	24172178	-	4	0	AGO1-4,AGO2	1	0	0	0	0	0	0	4
MIMAT0000068	hsa-miR-15a-5p	ENSG00000188529	SRSF10	protein_coding	chr1	24294298	24294304	24294298	24294304	-	3	0	AGO1,AGO2	0	0	0	0	0	0	1	3
MIMAT0000068	hsa-miR-15a-5p	ENSG00000185436	IFNLR1	protein_coding	chr1	24481865	24481871	24481864	24481892	-	1	0	AGO2	1	0	1	1	0	0	0	6
MIMAT0000068	hsa-miR-15a-5p	ENSG00000185436	IFNLR1	protein_coding	chr1	24483581	24483587	24483580	24483608	-	1	0	AGO2	1	0	1	1	0	0	0	6
MIMAT0000068	hsa-miR-15a-5p	ENSG00000158006	PAFAH2	protein_coding	chr1	26288121	26288124	26288118	26288128	-	3	0	AGO1-4,AGO2	2	0	2	0	0	0	0	12
MIMAT0000068	hsa-miR-15a-5p	ENSG00000158006	PAFAH2	protein_coding	chr1	26288343	26288349	26288342	26288361	-	1	0	AGO2	1	0	1	0	1	0	0	12
MIMAT0000068	hsa-miR-15a-5p	ENSG00000090020	SLC9A1	protein_coding	chr1	27426113	27426118	27426113	27426118	-	1	0	AGO1-4	1	0	0	0	0	0	0	6
MIMAT0000068	hsa-miR-15a-5p	ENSG00000158195	WASF2	protein_coding	chr1	27733428	27733434	27733428	27733435	-	3	0	AGO1-4,AGO2	1	0	1	0	0	0	0	10
MIMAT0000068	hsa-miR-15a-5p	ENSG00000158195	WASF2	protein_coding	chr1	27733569	27733575	27733569	27733576	-	4	0	AGO1-4	1	0	1	0	0	0	0	10
MIMAT0000068	hsa-miR-15a-5p	ENSG00000134668	SPOCD1	protein_coding	chr1	32256811	32256817	32256810	32256838	-	2	0	AGO1-4	0	1	1	1	0	0	1	5
MIMAT0000068	hsa-miR-15a-5p	ENSG00000160058	BSDC1	protein_coding	chr1	32831107	32831113	32831106	32831128	-	6	1	AGO1-4,AGO2	1	0	0	0	1	0	1	5
MIMAT0000068	hsa-miR-15a-5p	ENSG00000134686	PHC2	protein_coding	chr1	33790556	33790575	33790556	33790575	-	3	0	AGO1-4,AGO2	0	0	0	0	1	0	0	4
MIMAT0000068	hsa-miR-15a-5p	ENSG00000243749	TMEM35B	protein_coding	chr1	35449429	35449455	35449429	35449455	-	3	0	AGO1-4,AGO2	0	0	0	0	1	0	0	5
MIMAT0000068	hsa-miR-15a-5p	ENSG00000271741	AC114490.2	protein_coding	chr1	35449429	35449455	35449429	35449455	-	3	0	AGO1-4,AGO2	0	0	0	0	1	0	0	2
MIMAT0000068	hsa-miR-15a-5p	ENSG00000142687	KIAA0319L	protein_coding	chr1	35899300	35899305	35899300	35899305	-	4	0	AGO1-4,AGO2	1	0	0	0	0	0	0	9
MIMAT0000068	hsa-miR-15a-5p	ENSG00000142687	KIAA0319L	protein_coding	chr1	35899501	35899507	35899501	35899507	-	2	0	AGO1-4	1	0	0	0	0	0	1	9
MIMAT0000068	hsa-miR-15a-5p	ENSG00000142687	KIAA0319L	protein_coding	chr1	35900198	35900203	35900198	35900203	-	1	0	AGO1-4	1	0	0	0	0	0	0	9
MIMAT0000068	hsa-miR-15a-5p	ENSG00000142687	KIAA0319L	protein_coding	chr1	35900413	35900418	35900413	35900418	-	2	0	AGO1-4	1	0	0	0	0	0	0	9
MIMAT0000068	hsa-miR-15a-5p	ENSG00000142686	C1orf216	protein_coding	chr1	36180448	36180453	36180448	36180453	-	1	0	AGO1-4	1	0	0	0	0	0	0	5
MIMAT0000068	hsa-miR-15a-5p	ENSG00000196182	STK40	protein_coding	chr1	36805513	36805518	36805513	36805518	-	1	0	AGO2	1	0	0	0	0	0	0	4
MIMAT0000068	hsa-miR-15a-5p	ENSG00000196182	STK40	protein_coding	chr1	36806983	36806988	36806983	36806988	-	9	0	AGO1-4,AGO2	1	0	0	0	0	0	0	4
MIMAT0000068	hsa-miR-15a-5p	ENSG00000116885	OSCP1	protein_coding	chr1	36883651	36883657	36883650	36883672	-	3	0	AGO2	1	0	1	0	1	0	1	11
MIMAT0000068	hsa-miR-15a-5p	ENSG00000163877	SNIP1	protein_coding	chr1	38002074	38002081	38002074	38002081	-	3	0	AGO1-4,AGO2	0	0	0	0	0	0	1	7
MIMAT0000068	hsa-miR-15a-5p	ENSG00000163877	SNIP1	protein_coding	chr1	38002300	38002306	38002299	38002317	-	5	0	AGO1-4,AGO2	1	0	1	0	1	0	0	7
MIMAT0000068	hsa-miR-15a-5p	ENSG00000196449	YRDC	protein_coding	chr1	38268638	38268644	38268637	38268665	-	26	0	AGO1,AGO1-4,AGO2	1	0	1	1	1	0	1	6
MIMAT0000068	hsa-miR-15a-5p	ENSG00000196449	YRDC	protein_coding	chr1	38269430	38269435	38269429	38269457	-	16	0	AGO1,AGO1-4,AGO2	1	0	1	1	0	0	0	6
MIMAT0000068	hsa-miR-15a-5p	ENSG00000183431	SF3A3	protein_coding	chr1	38423468	38423471	38423464	38423484	-	8	0	AGO1,AGO1-4,AGO2,AGO3	2	0	1	0	1	0	0	3
MIMAT0000068	hsa-miR-15a-5p	ENSG00000116954	RRAGC	protein_coding	chr1	39305140	39305143	39305136	39305159	-	3	0	AGO1-4,AGO2	2	0	0	0	1	0	0	4
MIMAT0000068	hsa-miR-15a-5p	ENSG00000214114	MYCBP	protein_coding	chr1	39332653	39332659	39332653	39332659	-	3	0	AGO1-4	0	0	0	0	0	0	1	5
MIMAT0000068	hsa-miR-15a-5p	ENSG00000274944	AL139260.3	protein_coding	chr1	39332653	39332659	39332653	39332659	-	3	0	AGO1-4	0	0	0	0	0	0	1	1
MIMAT0000068	hsa-miR-15a-5p	ENSG00000043514	TRIT1	protein_coding	chr1	40306812	40306817	40306812	40306817	-	2	0	AGO1,AGO1-4	1	0	0	0	0	0	0	3
MIMAT0000068	hsa-miR-15a-5p	ENSG00000131238	PPT1	protein_coding	chr1	40538522	40538528	40538521	40538549	-	19	0	AGO1,AGO1-4,AGO2	1	0	1	1	1	0	0	9
MIMAT0000068	hsa-miR-15a-5p	ENSG00000117016	RIMS3	protein_coding	chr1	41088146	41088152	41088145	41088167	-	11	0	AGO1,AGO2,AGO3	1	0	0	0	1	0	1	11
MIMAT0000068	hsa-miR-15a-5p	ENSG00000010803	SCMH1	protein_coding	chr1	41493648	41493655	41493648	41493655	-	2	0	AGO2	1	0	0	0	0	0	0	3
MIMAT0000068	hsa-miR-15a-5p	ENSG00000066322	ELOVL1	protein_coding	chr1	43829113	43829118	43829113	43829118	-	4	0	AGO2	1	0	0	0	0	0	0	5
MIMAT0000068	hsa-miR-15a-5p	ENSG00000066322	ELOVL1	protein_coding	chr1	43829437	43829442	43829437	43829442	-	2	0	AGO1,AGO1-4	1	0	0	0	0	0	0	5
MIMAT0000068	hsa-miR-15a-5p	ENSG00000196517	SLC6A9	protein_coding	chr1	44462615	44462620	44462615	44462620	-	8	0	AGO1-4,AGO2	1	0	0	0	0	0	0	6
MIMAT0000068	hsa-miR-15a-5p	ENSG00000196517	SLC6A9	protein_coding	chr1	44463099	44463104	44463099	44463104	-	3	0	AGO1-4,AGO2	1	0	0	0	0	0	0	6
MIMAT0000068	hsa-miR-15a-5p	ENSG00000162415	ZSWIM5	protein_coding	chr1	45482729	45482734	45482729	45482734	-	3	0	AGO1-4,AGO2	1	0	0	0	0	0	0	12
MIMAT0000068	hsa-miR-15a-5p	ENSG00000159592	GPBP1L1	protein_coding	chr1	46093464	46093469	46093463	46093484	-	31	0	AGO1,AGO1-4,AGO2,AGO3	1	0	0	0	1	0	0	7
MIMAT0000068	hsa-miR-15a-5p	ENSG00000079277	MKNK1	protein_coding	chr1	47023592	47023598	47023591	47023619	-	5	0	AGO1-4,AGO2	1	0	1	1	1	0	1	2
MIMAT0000068	hsa-miR-15a-5p	ENSG00000079277	MKNK1	protein_coding	chr1	47037759	47037787	47037759	47037787	-	3	0	AGO1-4,AGO2	0	0	0	1	0	0	0	2
MIMAT0000068	hsa-miR-15a-5p	ENSG00000159658	EFCAB14	protein_coding	chr1	47141578	47141584	47141577	47141597	-	2	0	AGO1-4	1	0	0	0	1	0	0	13
MIMAT0000068	hsa-miR-15a-5p	ENSG00000269113	TRABD2B	protein_coding	chr1	48231005	48231011	48231005	48231012	-	3	0	AGO1-4,AGO2	0	0	0	0	0	1	1	16
MIMAT0000068	hsa-miR-15a-5p	ENSG00000142700	DMRTA2	protein_coding	chr1	50883294	50883299	50883294	50883299	-	1	0	AGO2	1	0	0	0	0	0	0	1
MIMAT0000068	hsa-miR-15a-5p	ENSG00000169213	RAB3B	protein_coding	chr1	52385464	52385470	52385463	52385491	-	3	0	AGO1-4,AGO2	1	0	1	1	1	0	0	11
MIMAT0000068	hsa-miR-15a-5p	ENSG00000154222	CC2D1B	protein_coding	chr1	52816899	52816905	52816898	52816926	-	2	0	AGO1-4,AGO2	1	0	1	1	1	0	0	3
MIMAT0000068	hsa-miR-15a-5p	ENSG00000154222	CC2D1B	protein_coding	chr1	52818368	52818373	52818367	52818395	-	9	0	AGO1,AGO1-4,AGO2	1	0	1	1	0	0	0	3
MIMAT0000068	hsa-miR-15a-5p	ENSG00000154222	CC2D1B	protein_coding	chr1	52818794	52818799	52818793	52818821	-	12	0	AGO1-4,AGO2	1	0	1	1	1	1	1	3
MIMAT0000068	hsa-miR-15a-5p	ENSG00000154222	CC2D1B	protein_coding	chr1	52828377	52828405	52828377	52828405	-	1	0	AGO1-4	0	0	0	1	0	0	0	3
MIMAT0000068	hsa-miR-15a-5p	ENSG00000157193	LRP8	protein_coding	chr1	53711813	53711818	53711813	53711818	-	1	0	AGO1-4	1	0	0	0	0	0	0	2
MIMAT0000068	hsa-miR-15a-5p	ENSG00000116133	DHCR24	protein_coding	chr1	55315332	55315337	55315332	55315337	-	5	0	AGO1-4,AGO2	1	0	1	0	0	0	0	8
MIMAT0000068	hsa-miR-15a-5p	ENSG00000116133	DHCR24	protein_coding	chr1	55316987	55316992	55316987	55316992	-	2	0	AGO1-4,AGO2	1	0	1	0	0	0	0	8
MIMAT0000068	hsa-miR-15a-5p	ENSG00000116133	DHCR24	protein_coding	chr1	55317834	55317839	55317834	55317839	-	6	0	AGO1-4,AGO2	1	0	1	0	0	0	0	8
MIMAT0000068	hsa-miR-15a-5p	ENSG00000162402	USP24	protein_coding	chr1	55533289	55533294	55533288	55533316	-	1	0	AGO2	1	0	1	1	0	0	0	5
MIMAT0000068	hsa-miR-15a-5p	ENSG00000162402	USP24	protein_coding	chr1	55534602	55534607	55534601	55534629	-	1	0	AGO2	1	0	1	1	0	0	0	5
MIMAT0000068	hsa-miR-15a-5p	ENSG00000162402	USP24	protein_coding	chr1	55539537	55539565	55539537	55539565	-	1	2	AGO2	0	0	0	1	0	0	0	5
MIMAT0000068	hsa-miR-15a-5p	ENSG00000162402	USP24	protein_coding	chr1	55591007	55591035	55591007	55591035	-	4	0	AGO1-4,AGO2	0	0	0	1	0	0	0	5
MIMAT0000068	hsa-miR-15a-5p	ENSG00000162402	USP24	protein_coding	chr1	55604647	55604675	55604647	55604675	-	4	0	AGO1-4,AGO2	0	0	0	1	0	0	0	5
MIMAT0000068	hsa-miR-15a-5p	ENSG00000162407	PLPP3	protein_coding	chr1	56960691	56960696	56960690	56960718	-	10	0	AGO1-4,AGO2	1	0	1	1	1	0	0	15
MIMAT0000068	hsa-miR-15a-5p	ENSG00000162407	PLPP3	protein_coding	chr1	56961919	56961924	56961918	56961946	-	6	0	AGO1-4,AGO2	1	0	1	1	0	0	0	15
MIMAT0000068	hsa-miR-15a-5p	ENSG00000162407	PLPP3	protein_coding	chr1	56962162	56962168	56962161	56962189	-	25	0	AGO1-4,AGO2	1	0	1	1	1	0	1	15
MIMAT0000068	hsa-miR-15a-5p	ENSG00000162407	PLPP3	protein_coding	chr1	57044582	57044610	57044582	57044610	-	2	0	AGO1-4,AGO2	0	0	0	1	0	0	0	15
MIMAT0000068	hsa-miR-15a-5p	ENSG00000142864	SERBP1	protein_coding	chr1	67878604	67878610	67878603	67878631	-	11	0	AGO1,AGO1-4,AGO2	1	0	1	1	1	1	1	6
MIMAT0000068	hsa-miR-15a-5p	ENSG00000172380	GNG12	protein_coding	chr1	68168491	68168497	68168490	68168518	-	16	0	AGO1,AGO1-4,AGO2,AGO3	1	0	1	1	1	0	0	14
MIMAT0000068	hsa-miR-15a-5p	ENSG00000172380	GNG12	protein_coding	chr1	68170161	68170166	68170160	68170188	-	6	0	AGO1-4,AGO2	1	0	1	1	0	0	0	14
MIMAT0000068	hsa-miR-15a-5p	ENSG00000036549	AC118549.1	protein_coding	chr1	78030795	78030800	78030794	78030815	-	5	0	AGO1-4,AGO2	1	0	0	0	1	0	0	8
MIMAT0000068	hsa-miR-15a-5p	ENSG00000137941	TTLL7	protein_coding	chr1	84333961	84333989	84333961	84333989	-	5	0	AGO1,AGO2	0	0	0	1	0	0	0	8
MIMAT0000068	hsa-miR-15a-5p	ENSG00000137941	TTLL7	protein_coding	chr1	84394845	84394873	84394845	84394873	-	1	0	AGO2	0	0	0	1	0	0	0	8
MIMAT0000068	hsa-miR-15a-5p	ENSG00000171517	LPAR3	protein_coding	chr1	85279140	85279164	85279140	85279164	-	7	0	AGO1,AGO1-4,AGO2	0	0	0	0	1	0	0	9
MIMAT0000068	hsa-miR-15a-5p	ENSG00000097096	SYDE2	protein_coding	chr1	85623667	85623672	85623666	85623694	-	5	0	AGO1-4,AGO2	1	0	1	1	1	1	1	14
MIMAT0000068	hsa-miR-15a-5p	ENSG00000097096	SYDE2	protein_coding	chr1	85623744	85623749	85623743	85623771	-	1	0	AGO1-4	1	0	1	1	0	0	0	14
MIMAT0000068	hsa-miR-15a-5p	ENSG00000097096	SYDE2	protein_coding	chr1	85648572	85648600	85648572	85648600	-	2	0	AGO2	0	0	0	1	0	0	0	14
MIMAT0000068	hsa-miR-15a-5p	ENSG00000153904	DDAH1	protein_coding	chr1	85786452	85786457	85786452	85786457	-	5	0	AGO1,AGO1-4,AGO2	1	0	0	0	0	0	0	7
MIMAT0000068	hsa-miR-15a-5p	ENSG00000117174	ZNHIT6	protein_coding	chr1	86115577	86115583	86115576	86115604	-	3	0	AGO2	0	0	1	1	0	0	0	6
MIMAT0000068	hsa-miR-15a-5p	ENSG00000137944	KYAT3	protein_coding	chr1	89401905	89401911	89401905	89401911	-	1	0	AGO2	0	0	1	0	0	0	0	1
MIMAT0000068	hsa-miR-15a-5p	ENSG00000069702	TGFBR3	protein_coding	chr1	92148977	92148983	92148976	92148997	-	13	0	AGO1-4,AGO2	1	0	1	0	1	1	1	13
MIMAT0000068	hsa-miR-15a-5p	ENSG00000067208	EVI5	protein_coding	chr1	92974559	92974565	92974558	92974576	-	7	0	AGO2	1	0	1	0	1	0	1	8
MIMAT0000068	hsa-miR-15a-5p	ENSG00000085491	SLC25A24	protein_coding	chr1	108742158	108742163	108742158	108742163	-	1	0	AGO1-4	0	0	1	0	0	0	0	7
MIMAT0000068	hsa-miR-15a-5p	ENSG00000121940	CLCC1	protein_coding	chr1	109473226	109473231	109473226	109473231	-	1	0	AGO1-4	1	0	0	0	0	0	0	8
MIMAT0000068	hsa-miR-15a-5p	ENSG00000085433	WDR47	protein_coding	chr1	109513848	109513854	109513837	109513875	-	6	0	AGO1-4,AGO2	1	0	0	2	1	1	1	12
MIMAT0000068	hsa-miR-15a-5p	ENSG00000134243	SORT1	protein_coding	chr1	109855645	109855651	109855644	109855672	-	6	0	AGO1-4,AGO2	1	0	1	1	0	0	0	11
MIMAT0000068	hsa-miR-15a-5p	ENSG00000134243	SORT1	protein_coding	chr1	109856543	109856549	109856542	109856570	-	5	0	AGO2	1	0	1	1	0	0	1	11
MIMAT0000068	hsa-miR-15a-5p	ENSG00000181754	AMIGO1	protein_coding	chr1	110048981	110048987	110048980	110049008	-	4	0	AGO1,AGO2	0	0	1	1	0	0	1	16
MIMAT0000068	hsa-miR-15a-5p	ENSG00000181754	AMIGO1	protein_coding	chr1	110051115	110051140	110051112	110051143	-	1	0	AGO2	0	0	0	2	0	0	0	16
MIMAT0000068	hsa-miR-15a-5p	ENSG00000181754	AMIGO1	protein_coding	chr1	110051256	110051284	110051256	110051284	-	2	0	AGO1-4,AGO2	0	0	0	1	0	0	0	16
MIMAT0000068	hsa-miR-15a-5p	ENSG00000121931	LRIF1	protein_coding	chr1	111489913	111489919	111489912	111489933	-	9	0	AGO1-4,AGO2	1	0	1	0	1	0	0	5
MIMAT0000068	hsa-miR-15a-5p	ENSG00000155380	SLC16A1	protein_coding	chr1	113454647	113454653	113454646	113454667	-	1	0	AGO2	1	0	0	0	1	0	0	5
MIMAT0000068	hsa-miR-15a-5p	ENSG00000081019	RSBN1	protein_coding	chr1	114307224	114307230	114307223	114307251	-	8	0	AGO1-4,AGO2	1	0	1	1	1	1	0	9
MIMAT0000068	hsa-miR-15a-5p	ENSG00000081019	RSBN1	protein_coding	chr1	114308377	114308382	114308376	114308404	-	7	0	AGO1-4,AGO2	1	0	1	1	1	1	1	9
MIMAT0000068	hsa-miR-15a-5p	ENSG00000081019	RSBN1	protein_coding	chr1	114340137	114340165	114340137	114340165	-	1	0	AGO1-4	0	0	0	1	0	0	0	9
MIMAT0000068	hsa-miR-15a-5p	ENSG00000116752	BCAS2	protein_coding	chr1	115110611	115110616	115110611	115110616	-	4	0	AGO1-4,AGO2	1	0	0	0	0	0	0	4
MIMAT0000068	hsa-miR-15a-5p	ENSG00000175984	DENND2C	protein_coding	chr1	115125600	115125605	115125599	115125627	-	1	0	AGO1-4	0	0	1	1	0	0	0	10
MIMAT0000068	hsa-miR-15a-5p	ENSG00000175984	DENND2C	protein_coding	chr1	115128065	115128068	115128061	115128089	-	1	0	AGO1-4	2	0	1	1	1	0	1	10
MIMAT0000068	hsa-miR-15a-5p	ENSG00000009307	CSDE1	protein_coding	chr1	115259999	115260002	115259995	115260026	-	31	1	AGO1,AGO1-4,AGO2	2	0	2	2	1	1	2	14
MIMAT0000068	hsa-miR-15a-5p	ENSG00000116815	CD58	protein_coding	chr1	117057309	117057314	117057309	117057314	-	1	0	AGO2	1	0	0	0	0	0	0	4
MIMAT0000068	hsa-miR-15a-5p	ENSG00000143061	IGSF3	protein_coding	chr1	117118087	117118092	117118087	117118092	-	1	0	AGO1-4	1	0	0	0	0	0	0	17
MIMAT0000068	hsa-miR-15a-5p	ENSG00000143061	IGSF3	protein_coding	chr1	117118406	117118413	117118406	117118413	-	6	0	AGO1-4,AGO2	1	0	0	0	0	0	0	17
MIMAT0000068	hsa-miR-15a-5p	ENSG00000143061	IGSF3	protein_coding	chr1	117119084	117119089	117119084	117119089	-	2	0	AGO1-4	1	0	0	0	0	0	0	17
MIMAT0000068	hsa-miR-15a-5p	ENSG00000143061	IGSF3	protein_coding	chr1	117119097	117119102	117119097	117119102	-	2	0	AGO1-4	1	0	0	0	0	0	0	17
MIMAT0000068	hsa-miR-15a-5p	ENSG00000134253	TRIM45	protein_coding	chr1	117653817	117653822	117653817	117653822	-	2	0	AGO1-4,AGO2	1	0	0	0	0	0	0	4
MIMAT0000068	hsa-miR-15a-5p	ENSG00000134258	VTCN1	protein_coding	chr1	117686713	117686741	117686713	117686741	-	1	0	AGO1-4	0	0	0	1	0	0	0	14
MIMAT0000068	hsa-miR-15a-5p	ENSG00000116874	WARS2	protein_coding	chr1	119575000	119575005	119575000	119575005	-	8	0	AGO1,AGO2	1	0	0	0	0	0	0	4
MIMAT0000068	hsa-miR-15a-5p	ENSG00000143067	ZNF697	protein_coding	chr1	120162805	120162810	120162804	120162832	-	3	0	AGO1-4,AGO2	1	0	1	1	0	0	0	14
MIMAT0000068	hsa-miR-15a-5p	ENSG00000143067	ZNF697	protein_coding	chr1	120163862	120163867	120163861	120163889	-	4	0	AGO1-4,AGO2	1	0	1	1	0	0	0	14
MIMAT0000068	hsa-miR-15a-5p	ENSG00000143067	ZNF697	protein_coding	chr1	120164758	120164763	120164757	120164785	-	8	0	AGO1,AGO1-4,AGO2,AGO3	1	0	1	1	0	1	1	14
MIMAT0000068	hsa-miR-15a-5p	ENSG00000134250	NOTCH2	protein_coding	chr1	120456648	120456654	120456647	120456675	-	16	0	AGO1-4,AGO2	1	0	1	1	0	0	0	16
MIMAT0000068	hsa-miR-15a-5p	ENSG00000134250	NOTCH2	protein_coding	chr1	120457879	120457885	120457878	120457906	-	21	0	AGO1-4,AGO2	1	0	1	1	1	0	1	16
MIMAT0000068	hsa-miR-15a-5p	ENSG00000134250	NOTCH2	protein_coding	chr1	120458150	120458178	120458150	120458178	-	17	0	AGO1-4,AGO2	0	0	0	1	0	0	0	16
MIMAT0000068	hsa-miR-15a-5p	ENSG00000134250	NOTCH2	protein_coding	chr1	120466321	120466349	120466321	120466349	-	5	0	AGO1-4,AGO2	0	0	0	1	0	0	0	16
MIMAT0000068	hsa-miR-15a-5p	ENSG00000134250	NOTCH2	protein_coding	chr1	120466510	120466531	120466510	120466538	-	1	0	AGO1-4	0	1	0	1	0	0	0	16
MIMAT0000068	hsa-miR-15a-5p	ENSG00000134250	NOTCH2	protein_coding	chr1	120491690	120491718	120491690	120491718	-	3	0	AGO1-4,AGO2	0	0	0	1	0	0	0	16
MIMAT0000068	hsa-miR-15a-5p	ENSG00000134250	NOTCH2	protein_coding	chr1	120497729	120497757	120497729	120497757	-	5	0	AGO1-4,AGO2	0	0	0	1	0	0	0	16
MIMAT0000068	hsa-miR-15a-5p	ENSG00000131791	PRKAB2	protein_coding	chr1	146626854	146626859	146626853	146626881	-	3	0	AGO2	1	0	0	1	0	0	0	15
MIMAT0000068	hsa-miR-15a-5p	ENSG00000131791	PRKAB2	protein_coding	chr1	146627971	146627977	146627970	146627998	-	27	0	AGO1,AGO1-4,AGO2,AGO3	1	0	1	1	1	0	1	15
MIMAT0000068	hsa-miR-15a-5p	ENSG00000131791	PRKAB2	protein_coding	chr1	146628259	146628265	146628258	146628286	-	5	0	AGO1-4,AGO2	1	0	1	1	0	0	0	15
MIMAT0000068	hsa-miR-15a-5p	ENSG00000184678	HIST2H2BE	protein_coding	chr1	149857548	149857555	149857547	149857566	-	8	0	AGO1-4,AGO2,AGO3	1	0	0	0	1	0	0	2
MIMAT0000068	hsa-miR-15a-5p	ENSG00000184678	HIST2H2BE	protein_coding	chr1	149857764	149857769	149857764	149857769	-	34	0	AGO1,AGO1-4,AGO2,AGO3	1	0	0	0	0	0	0	2
MIMAT0000068	hsa-miR-15a-5p	ENSG00000159164	SV2A	protein_coding	chr1	149875323	149875328	149875322	149875346	-	7	0	AGO2	1	0	0	0	1	0	0	8
MIMAT0000068	hsa-miR-15a-5p	ENSG00000014914	MTMR11	protein_coding	chr1	149901540	149901568	149901540	149901568	-	1	0	AGO1-4	0	0	0	1	0	0	0	4
MIMAT0000068	hsa-miR-15a-5p	ENSG00000014914	MTMR11	protein_coding	chr1	149901588	149901591	149901584	149901615	-	1	0	AGO1-4	0	0	2	2	0	0	0	4
MIMAT0000068	hsa-miR-15a-5p	ENSG00000143401	ANP32E	protein_coding	chr1	150191415	150191421	150191414	150191436	-	6	0	AGO1,AGO1-4,AGO2	1	0	1	0	1	0	0	2
MIMAT0000068	hsa-miR-15a-5p	ENSG00000143420	ENSA	protein_coding	chr1	150596975	150596980	150596974	150597002	-	5	0	AGO1-4,AGO2	1	0	1	1	0	1	0	1
MIMAT0000068	hsa-miR-15a-5p	ENSG00000143420	ENSA	protein_coding	chr1	150597659	150597664	150597658	150597686	-	4	0	AGO1-4,AGO2	1	0	1	1	0	0	0	1
MIMAT0000068	hsa-miR-15a-5p	ENSG00000143437	ARNT	protein_coding	chr1	150783643	150783649	150783642	150783664	-	14	0	AGO1-4,AGO2	1	0	1	0	1	0	0	11
MIMAT0000068	hsa-miR-15a-5p	ENSG00000143409	MINDY1	protein_coding	chr1	150969585	150969591	150969585	150969592	-	1	0	AGO1-4	1	0	0	0	0	0	1	12
MIMAT0000068	hsa-miR-15a-5p	ENSG00000143393	PI4KB	protein_coding	chr1	151264878	151264884	151264878	151264884	-	11	0	AGO1,AGO1-4,AGO2	1	0	1	0	0	1	1	2
MIMAT0000068	hsa-miR-15a-5p	ENSG00000143416	SELENBP1	protein_coding	chr1	151336833	151336839	151336832	151336860	-	6	0	AGO1-4,AGO2	1	0	1	1	1	0	0	4
MIMAT0000068	hsa-miR-15a-5p	ENSG00000143416	SELENBP1	protein_coding	chr1	151338257	151338285	151338257	151338285	-	2	0	AGO1-4	0	0	0	1	0	0	0	4
MIMAT0000068	hsa-miR-15a-5p	ENSG00000143442	POGZ	protein_coding	chr1	151400185	151400190	151400185	151400190	-	1	0	AGO2	1	0	0	0	0	0	0	6
MIMAT0000068	hsa-miR-15a-5p	ENSG00000182134	TDRKH	protein_coding	chr1	151746772	151746777	151746772	151746777	-	1	0	AGO1-4	1	0	0	0	0	0	0	4
MIMAT0000068	hsa-miR-15a-5p	ENSG00000143614	GATAD2B	protein_coding	chr1	153777329	153777335	153777329	153777335	-	5	0	AGO1-4,AGO2	1	0	1	0	0	0	0	5
MIMAT0000068	hsa-miR-15a-5p	ENSG00000143614	GATAD2B	protein_coding	chr1	153780027	153780032	153780027	153780032	-	5	0	AGO1-4,AGO2	1	0	1	0	0	0	0	5
MIMAT0000068	hsa-miR-15a-5p	ENSG00000198837	DENND4B	protein_coding	chr1	153901989	153901994	153901988	153902010	-	21	0	AGO1-4,AGO2	1	0	0	0	1	0	0	1
MIMAT0000068	hsa-miR-15a-5p	ENSG00000143570	SLC39A1	protein_coding	chr1	153931821	153931827	153931820	153931841	-	14	3	AGO1,AGO1-4,AGO2	1	0	1	0	1	0	0	8
MIMAT0000068	hsa-miR-15a-5p	ENSG00000143570	SLC39A1	protein_coding	chr1	153932229	153932234	153932229	153932234	-	6	0	AGO1-4,AGO2	1	0	1	0	0	0	0	8
MIMAT0000068	hsa-miR-15a-5p	ENSG00000143549	TPM3	protein_coding	chr1	154129240	154129245	154129239	154129267	-	15	0	AGO1,AGO1-4,AGO2	1	0	1	1	0	0	0	0
MIMAT0000068	hsa-miR-15a-5p	ENSG00000143549	TPM3	protein_coding	chr1	154130001	154130006	154130000	154130028	-	13	0	AGO1,AGO1-4,AGO2	1	0	1	1	0	0	0	0
MIMAT0000068	hsa-miR-15a-5p	ENSG00000143549	TPM3	protein_coding	chr1	154130090	154130093	154130086	154130114	-	17	0	AGO1-4,AGO2	2	0	2	1	1	0	0	0
MIMAT0000068	hsa-miR-15a-5p	ENSG00000143549	TPM3	protein_coding	chr1	154131161	154131167	154131160	154131181	-	11	0	AGO1,AGO1-4,AGO2	1	0	1	0	1	0	0	0
MIMAT0000068	hsa-miR-15a-5p	ENSG00000143549	TPM3	protein_coding	chr1	154140228	154140233	154140228	154140233	-	1	0	AGO1-4	1	0	0	0	0	0	0	0
MIMAT0000068	hsa-miR-15a-5p	ENSG00000143549	TPM3	protein_coding	chr1	154144513	154144541	154144513	154144541	-	6	1	AGO1-4,AGO2	0	0	0	1	0	0	0	0
MIMAT0000068	hsa-miR-15a-5p	ENSG00000143612	C1orf43	protein_coding	chr1	154179866	154179871	154179866	154179871	-	10	0	AGO1-4,AGO2	1	0	0	0	0	0	0	4
MIMAT0000068	hsa-miR-15a-5p	ENSG00000160714	UBE2Q1	protein_coding	chr1	154521324	154521330	154521323	154521351	-	20	0	AGO1,AGO2	1	0	1	1	1	1	1	3
MIMAT0000068	hsa-miR-15a-5p	ENSG00000160714	UBE2Q1	protein_coding	chr1	154521365	154521371	154521364	154521392	-	12	0	AGO1,AGO2,AGO3	1	0	1	1	1	0	1	3
MIMAT0000068	hsa-miR-15a-5p	ENSG00000160714	UBE2Q1	protein_coding	chr1	154522106	154522111	154522105	154522133	-	2	0	AGO1-4	1	0	1	1	0	0	0	3
MIMAT0000068	hsa-miR-15a-5p	ENSG00000160714	UBE2Q1	protein_coding	chr1	154522330	154522336	154522329	154522357	-	6	1	AGO1-4,AGO2	1	0	1	1	1	0	0	3
MIMAT0000068	hsa-miR-15a-5p	ENSG00000160710	ADAR	protein_coding	chr1	154555705	154555711	154555704	154555729	-	7	0	AGO1-4,AGO2	1	0	1	0	1	0	0	8
MIMAT0000068	hsa-miR-15a-5p	ENSG00000160710	ADAR	protein_coding	chr1	154556528	154556533	154556528	154556533	-	3	0	AGO1-4,AGO2	1	0	1	0	0	0	0	8
MIMAT0000068	hsa-miR-15a-5p	ENSG00000163348	PYGO2	protein_coding	chr1	154929729	154929734	154929729	154929734	-	1	0	AGO1-4	1	0	0	0	0	0	0	7
MIMAT0000068	hsa-miR-15a-5p	ENSG00000163348	PYGO2	protein_coding	chr1	154930017	154930022	154930017	154930022	-	3	0	AGO1-4,AGO2	1	0	0	0	0	0	0	7
MIMAT0000068	hsa-miR-15a-5p	ENSG00000185499	MUC1	protein_coding	chr1	155158490	155158495	155158490	155158495	-	1	0	AGO2	1	0	0	0	0	0	0	10
MIMAT0000068	hsa-miR-15a-5p	ENSG00000177628	GBA	protein_coding	chr1	155204527	155204548	155204527	155204548	-	1	0	AGO1-4	0	0	0	0	1	0	0	7
MIMAT0000068	hsa-miR-15a-5p	ENSG00000160767	FAM189B	protein_coding	chr1	155217400	155217406	155217400	155217406	-	13	0	AGO1-4,AGO2	1	0	1	0	0	0	0	5
MIMAT0000068	hsa-miR-15a-5p	ENSG00000160767	FAM189B	protein_coding	chr1	155217413	155217419	155217412	155217433	-	14	1	AGO1-4,AGO2	1	0	1	0	1	0	1	5
MIMAT0000068	hsa-miR-15a-5p	ENSG00000116521	SCAMP3	protein_coding	chr1	155226147	155226168	155226147	155226168	-	6	0	AGO1-4,AGO2	0	0	0	0	1	0	0	3
MIMAT0000068	hsa-miR-15a-5p	ENSG00000116539	ASH1L	protein_coding	chr1	155305221	155305226	155305220	155305248	-	39	0	AGO1,AGO1-4,AGO2,AGO3	1	0	1	1	1	1	1	12
MIMAT0000068	hsa-miR-15a-5p	ENSG00000116539	ASH1L	protein_coding	chr1	155307082	155307087	155307081	155307109	-	2	0	AGO1-4,AGO2	1	0	1	1	0	0	0	12
MIMAT0000068	hsa-miR-15a-5p	ENSG00000116539	ASH1L	protein_coding	chr1	155313981	155314009	155313981	155314009	-	7	0	AGO1-4,AGO2	0	0	0	1	0	0	0	12
MIMAT0000068	hsa-miR-15a-5p	ENSG00000116584	ARHGEF2	protein_coding	chr1	155917338	155917343	155917338	155917343	-	2	0	AGO2	1	0	0	0	0	0	0	3
MIMAT0000068	hsa-miR-15a-5p	ENSG00000160803	UBQLN4	protein_coding	chr1	156005262	156005267	156005262	156005267	-	1	0	AGO1-4	1	0	0	0	0	0	0	8
MIMAT0000068	hsa-miR-15a-5p	ENSG00000254726	MEX3A	protein_coding	chr1	156044869	156044875	156044869	156044875	-	4	0	AGO1-4,AGO2	1	0	0	0	0	0	0	5
MIMAT0000068	hsa-miR-15a-5p	ENSG00000254726	MEX3A	protein_coding	chr1	156045128	156045133	156045128	156045133	-	1	0	AGO1-4	1	0	0	0	0	0	0	5
MIMAT0000068	hsa-miR-15a-5p	ENSG00000198952	SMG5	protein_coding	chr1	156219437	156219442	156219437	156219442	-	1	0	AGO1-4	1	0	0	0	0	0	0	2
MIMAT0000068	hsa-miR-15a-5p	ENSG00000198952	SMG5	protein_coding	chr1	156220245	156220250	156220245	156220250	-	3	0	AGO1-4,AGO2	1	0	0	0	0	0	0	2
MIMAT0000068	hsa-miR-15a-5p	ENSG00000116604	MEF2D	protein_coding	chr1	156435296	156435301	156435296	156435301	-	5	0	AGO1-4,AGO2	1	0	0	0	0	0	0	10
MIMAT0000068	hsa-miR-15a-5p	ENSG00000160818	GPATCH4	protein_coding	chr1	156564630	156564635	156564630	156564635	-	2	0	AGO1-4,AGO2	1	0	0	0	0	0	0	4
MIMAT0000068	hsa-miR-15a-5p	ENSG00000143321	HDGF	protein_coding	chr1	156713198	156713204	156713197	156713225	-	37	1	AGO1,AGO1-4,AGO2,AGO3	1	0	1	1	1	1	1	2
MIMAT0000068	hsa-miR-15a-5p	ENSG00000027869	SH2D2A	protein_coding	chr1	156776134	156776140	156776133	156776161	-	4	0	AGO1-4,AGO2	1	0	1	1	1	0	1	1
MIMAT0000068	hsa-miR-15a-5p	ENSG00000132694	ARHGEF11	protein_coding	chr1	156905231	156905236	156905231	156905236	-	1	0	AGO1-4	1	0	0	0	0	0	0	8
MIMAT0000068	hsa-miR-15a-5p	ENSG00000117036	ETV3	protein_coding	chr1	157092320	157092326	157092320	157092326	-	20	0	AGO1,AGO1-4,AGO2,AGO3	0	0	0	0	0	0	1	10
MIMAT0000068	hsa-miR-15a-5p	ENSG00000132693	CRP	protein_coding	chr1	159682306	159682312	159682305	159682326	-	1	0	AGO1-4	1	0	1	0	1	0	0	5
MIMAT0000068	hsa-miR-15a-5p	ENSG00000213085	CFAP45	protein_coding	chr1	159842199	159842205	159842198	159842226	-	6	0	AGO1,AGO2,AGO3	1	0	1	1	1	0	1	3
MIMAT0000068	hsa-miR-15a-5p	ENSG00000158710	TAGLN2	protein_coding	chr1	159888108	159888113	159888108	159888113	-	9	0	AGO1-4,AGO2	1	0	0	0	0	0	0	4
MIMAT0000068	hsa-miR-15a-5p	ENSG00000132716	DCAF8	protein_coding	chr1	160185650	160185655	160185649	160185677	-	4	0	AGO1-4,AGO2	1	0	1	1	0	0	0	4
MIMAT0000068	hsa-miR-15a-5p	ENSG00000132716	DCAF8	protein_coding	chr1	160185823	160185829	160185822	160185850	-	8	0	AGO1-4,AGO2	1	0	1	1	1	0	1	4
MIMAT0000068	hsa-miR-15a-5p	ENSG00000132716	DCAF8	protein_coding	chr1	160186056	160186061	160186055	160186083	-	10	0	AGO1,AGO2	1	0	1	1	0	0	0	4
MIMAT0000068	hsa-miR-15a-5p	ENSG00000162735	PEX19	protein_coding	chr1	160246775	160246781	160246774	160246795	-	11	0	AGO1,AGO2	1	0	1	0	1	0	0	11
MIMAT0000068	hsa-miR-15a-5p	ENSG00000122218	COPA	protein_coding	chr1	160259507	160259512	160259507	160259512	-	1	0	AGO2	1	0	0	0	0	0	0	12
MIMAT0000068	hsa-miR-15a-5p	ENSG00000117091	CD48	protein_coding	chr1	160648731	160648737	160648730	160648752	-	3	0	AGO1-4,AGO2	1	0	1	0	1	0	0	5
MIMAT0000068	hsa-miR-15a-5p	ENSG00000158769	F11R	protein_coding	chr1	160967983	160967988	160967983	160967988	-	2	0	AGO2	1	0	0	0	0	0	0	9
MIMAT0000068	hsa-miR-15a-5p	ENSG00000270149	AL591806.3	protein_coding	chr1	160967983	160967988	160967983	160967988	-	2	0	AGO2	1	0	0	0	0	0	0	8
MIMAT0000068	hsa-miR-15a-5p	ENSG00000158773	USF1	protein_coding	chr1	161009767	161009795	161009767	161009795	-	1	0	AGO1-4	0	0	0	1	0	0	0	0
MIMAT0000068	hsa-miR-15a-5p	ENSG00000158773	USF1	protein_coding	chr1	161011498	161011526	161011498	161011526	-	3	0	AGO1,AGO1-4	0	0	0	1	0	0	0	0
MIMAT0000068	hsa-miR-15a-5p	ENSG00000158773	USF1	protein_coding	chr1	161011576	161011604	161011576	161011604	-	1	2	AGO2	0	0	0	1	0	0	0	0
MIMAT0000068	hsa-miR-15a-5p	ENSG00000158796	DEDD	protein_coding	chr1	161090819	161090825	161090818	161090846	-	3	0	AGO1-4,AGO2	1	0	1	1	1	0	0	2
MIMAT0000068	hsa-miR-15a-5p	ENSG00000158796	DEDD	protein_coding	chr1	161091399	161091402	161091395	161091423	-	7	0	AGO1-4,AGO2	1	0	1	1	0	2	1	2
MIMAT0000068	hsa-miR-15a-5p	ENSG00000158859	ADAMTS4	protein_coding	chr1	161165971	161165977	161165970	161165990	-	1	0	AGO1-4	0	0	1	0	1	0	1	6
MIMAT0000068	hsa-miR-15a-5p	ENSG00000158859	ADAMTS4	protein_coding	chr1	161168304	161168324	161168304	161168324	-	1	0	AGO1-4	0	1	0	0	0	0	0	6
MIMAT0000068	hsa-miR-15a-5p	ENSG00000143248	RGS5	protein_coding	chr1	163116363	163116369	163116362	163116383	-	2	0	AGO1-4,AGO2	1	0	1	0	1	0	0	12
MIMAT0000068	hsa-miR-15a-5p	ENSG00000143162	CREG1	protein_coding	chr1	167510576	167510582	167510575	167510595	-	9	0	AGO1-4,AGO2	1	0	1	0	1	0	0	3
MIMAT0000068	hsa-miR-15a-5p	ENSG00000117479	SLC19A2	protein_coding	chr1	169433867	169433872	169433866	169433894	-	6	0	AGO1-4,AGO2	1	0	0	1	0	0	0	7
MIMAT0000068	hsa-miR-15a-5p	ENSG00000117479	SLC19A2	protein_coding	chr1	169437979	169438007	169437979	169438007	-	3	0	AGO2	0	0	0	1	0	0	0	7
MIMAT0000068	hsa-miR-15a-5p	ENSG00000117479	SLC19A2	protein_coding	chr1	169439241	169439269	169439241	169439269	-	14	0	AGO1-4,AGO2	0	0	0	1	0	0	0	7
MIMAT0000068	hsa-miR-15a-5p	ENSG00000117479	SLC19A2	protein_coding	chr1	169446852	169446880	169446852	169446880	-	22	0	AGO1-4,AGO2	0	0	0	1	0	0	0	7
MIMAT0000068	hsa-miR-15a-5p	ENSG00000143207	COP1	protein_coding	chr1	175914057	175914063	175914056	175914084	-	18	3	AGO1-4,AGO2	1	0	1	1	1	0	1	4
MIMAT0000068	hsa-miR-15a-5p	ENSG00000143322	ABL2	protein_coding	chr1	179074530	179074536	179074529	179074557	-	28	0	AGO1,AGO1-4,AGO2,AGO3,AGO4	1	0	1	1	0	1	1	10
MIMAT0000068	hsa-miR-15a-5p	ENSG00000143322	ABL2	protein_coding	chr1	179074835	179074841	179074834	179074862	-	26	0	AGO1,AGO1-4,AGO2,AGO3,AGO4	1	0	1	1	0	1	0	10
MIMAT0000068	hsa-miR-15a-5p	ENSG00000143322	ABL2	protein_coding	chr1	179076331	179076337	179076330	179076358	-	3	0	AGO2	1	0	1	1	0	0	1	10
MIMAT0000068	hsa-miR-15a-5p	ENSG00000143322	ABL2	protein_coding	chr1	179076520	179076525	179076519	179076547	-	2	0	AGO1-4,AGO2	1	0	1	1	0	1	0	10
MIMAT0000068	hsa-miR-15a-5p	ENSG00000143322	ABL2	protein_coding	chr1	179077875	179077903	179077875	179077903	-	5	0	AGO1,AGO1-4,AGO2	0	0	0	1	0	0	0	10
MIMAT0000068	hsa-miR-15a-5p	ENSG00000143322	ABL2	protein_coding	chr1	179087784	179087812	179087784	179087812	-	4	1	AGO1-4	0	0	0	1	0	0	0	10
MIMAT0000068	hsa-miR-15a-5p	ENSG00000135823	STX6	protein_coding	chr1	180944367	180944372	180944367	180944372	-	15	0	AGO1-4,AGO2	1	0	0	0	0	0	0	3
MIMAT0000068	hsa-miR-15a-5p	ENSG00000143333	RGS16	protein_coding	chr1	182568280	182568285	182568280	182568285	-	1	0	AGO2	1	0	0	0	0	0	0	7
MIMAT0000068	hsa-miR-15a-5p	ENSG00000116679	IVNS1ABP	protein_coding	chr1	185266006	185266012	185266005	185266023	-	19	0	AGO1,AGO1-4,AGO2,AGO3	1	0	1	0	1	0	0	3
MIMAT0000068	hsa-miR-15a-5p	ENSG00000116679	IVNS1ABP	protein_coding	chr1	185266074	185266080	185266073	185266096	-	8	0	AGO1-4,AGO2	1	0	1	0	1	0	0	3
MIMAT0000068	hsa-miR-15a-5p	ENSG00000162687	KCNT2	protein_coding	chr1	196196981	196196984	196196977	196197008	-	1	0	AGO2	2	0	2	2	1	0	0	14
MIMAT0000068	hsa-miR-15a-5p	ENSG00000162687	KCNT2	protein_coding	chr1	196300299	196300327	196300299	196300327	-	1	0	AGO2	0	0	0	1	0	0	0	14
MIMAT0000068	hsa-miR-15a-5p	ENSG00000177888	ZBTB41	protein_coding	chr1	197128408	197128413	197128408	197128413	-	2	0	AGO1-4	1	0	0	0	0	0	0	8
MIMAT0000068	hsa-miR-15a-5p	ENSG00000213047	DENND1B	protein_coding	chr1	197476114	197476119	197476113	197476120	-	3	0	AGO2	0	0	1	0	0	1	0	5
MIMAT0000068	hsa-miR-15a-5p	ENSG00000213047	DENND1B	protein_coding	chr1	197476204	197476209	197476204	197476209	-	3	0	AGO2	0	0	1	0	0	0	0	5
MIMAT0000068	hsa-miR-15a-5p	ENSG00000116852	KIF21B	protein_coding	chr1	200943139	200943167	200943139	200943167	-	1	0	AGO1-4	0	0	0	1	0	0	0	1
MIMAT0000068	hsa-miR-15a-5p	ENSG00000116852	KIF21B	protein_coding	chr1	200943973	200944001	200943973	200944001	-	1	0	AGO1-4	0	0	0	1	0	0	0	1
MIMAT0000068	hsa-miR-15a-5p	ENSG00000174307	PHLDA3	protein_coding	chr1	201434805	201434811	201434804	201434832	-	24	0	AGO1,AGO1-4,AGO2	1	0	0	1	1	1	1	13
MIMAT0000068	hsa-miR-15a-5p	ENSG00000174307	PHLDA3	protein_coding	chr1	201434841	201434846	201434840	201434868	-	14	0	AGO1-4,AGO2	1	0	0	1	0	0	0	13
MIMAT0000068	hsa-miR-15a-5p	ENSG00000163431	LMOD1	protein_coding	chr1	201866830	201866836	201866829	201866848	-	1	0	AGO1-4	1	0	0	0	1	0	0	17
MIMAT0000068	hsa-miR-15a-5p	ENSG00000117139	KDM5B	protein_coding	chr1	202697247	202697252	202697247	202697252	-	6	0	AGO1-4,AGO2	1	0	0	0	0	0	0	11
MIMAT0000068	hsa-miR-15a-5p	ENSG00000133056	PIK3C2B	protein_coding	chr1	204391982	204391987	204391982	204391987	-	2	0	AGO1-4	1	0	0	0	0	0	0	7
MIMAT0000068	hsa-miR-15a-5p	ENSG00000133056	PIK3C2B	protein_coding	chr1	204392883	204392890	204392883	204392890	-	5	0	AGO1,AGO1-4,AGO2	1	0	0	0	0	0	0	7
MIMAT0000068	hsa-miR-15a-5p	ENSG00000163545	NUAK2	protein_coding	chr1	205271506	205271511	205271506	205271511	-	10	0	AGO1-4,AGO2	1	0	1	0	0	0	0	5
MIMAT0000068	hsa-miR-15a-5p	ENSG00000163545	NUAK2	protein_coding	chr1	205271626	205271632	205271625	205271647	-	21	0	AGO1-4,AGO2	1	0	1	0	1	1	0	5
MIMAT0000068	hsa-miR-15a-5p	ENSG00000158711	ELK4	protein_coding	chr1	205577422	205577428	205577421	205577449	-	28	0	AGO1,AGO1-4,AGO2,AGO3,AGO4	0	0	1	1	0	0	1	5
MIMAT0000068	hsa-miR-15a-5p	ENSG00000069275	NUCKS1	protein_coding	chr1	205684657	205684660	205684654	205684663	-	25	0	AGO1,AGO1-4,AGO2	0	0	2	0	0	1	2	5
MIMAT0000068	hsa-miR-15a-5p	ENSG00000069275	NUCKS1	protein_coding	chr1	205686032	205686038	205686032	205686038	-	15	0	AGO1-4,AGO2	0	0	1	0	0	0	0	5
MIMAT0000068	hsa-miR-15a-5p	ENSG00000069275	NUCKS1	protein_coding	chr1	205686099	205686105	205686099	205686105	-	37	0	AGO1,AGO1-4,AGO2	0	0	1	0	0	0	1	5
MIMAT0000068	hsa-miR-15a-5p	ENSG00000069275	NUCKS1	protein_coding	chr1	205686226	205686232	205686226	205686232	-	34	1	AGO1-4,AGO2	0	0	1	0	0	0	1	5
MIMAT0000068	hsa-miR-15a-5p	ENSG00000180667	YOD1	protein_coding	chr1	207217349	207217354	207217348	207217376	-	11	0	AGO1,AGO1-4,AGO2,AGO3	1	0	0	1	0	1	1	6
MIMAT0000068	hsa-miR-15a-5p	ENSG00000076356	PLXNA2	protein_coding	chr1	208200283	208200286	208200279	208200307	-	4	2	AGO2	1	0	1	1	0	2	1	7
MIMAT0000068	hsa-miR-15a-5p	ENSG00000076356	PLXNA2	protein_coding	chr1	208215451	208215479	208215451	208215479	-	4	0	AGO1-4	0	0	0	1	0	0	0	7
MIMAT0000068	hsa-miR-15a-5p	ENSG00000076356	PLXNA2	protein_coding	chr1	208391184	208391212	208391184	208391212	-	1	0	AGO1-4	0	0	0	1	0	0	0	7
MIMAT0000068	hsa-miR-15a-5p	ENSG00000196482	ESRRG	protein_coding	chr1	216678503	216678508	216678502	216678530	-	1	0	AGO1-4	1	0	1	1	1	1	0	13
MIMAT0000068	hsa-miR-15a-5p	ENSG00000092978	GPATCH2	protein_coding	chr1	217781783	217781788	217781783	217781788	-	14	0	AGO1,AGO1-4,AGO2	0	0	1	0	0	0	0	4
MIMAT0000068	hsa-miR-15a-5p	ENSG00000092978	GPATCH2	protein_coding	chr1	217782634	217782639	217782634	217782639	-	6	0	AGO1-4,AGO2	0	0	1	0	0	0	0	4
MIMAT0000068	hsa-miR-15a-5p	ENSG00000196660	SLC30A10	protein_coding	chr1	220088575	220088581	220088574	220088595	-	1	0	AGO1-4	1	0	1	0	1	0	0	5
MIMAT0000068	hsa-miR-15a-5p	ENSG00000143514	TP53BP2	protein_coding	chr1	223968188	223968193	223968188	223968193	-	1	0	AGO1-4	1	0	0	0	0	0	0	8
MIMAT0000068	hsa-miR-15a-5p	ENSG00000154380	ENAH	protein_coding	chr1	225684183	225684188	225684182	225684210	-	6	0	AGO1,AGO1-4,AGO2	1	0	1	1	0	0	0	13
MIMAT0000068	hsa-miR-15a-5p	ENSG00000154380	ENAH	protein_coding	chr1	225685273	225685279	225685272	225685300	-	14	0	AGO1,AGO1-4,AGO2	1	0	1	1	0	1	1	13
MIMAT0000068	hsa-miR-15a-5p	ENSG00000143811	PYCR2	protein_coding	chr1	226107890	226107895	226107890	226107895	-	8	0	AGO1,AGO1-4,AGO2	1	0	0	0	0	0	0	1
MIMAT0000068	hsa-miR-15a-5p	ENSG00000143776	CDC42BPA	protein_coding	chr1	227180161	227180167	227180161	227180167	-	1	0	AGO2	1	0	1	0	0	0	0	9
MIMAT0000068	hsa-miR-15a-5p	ENSG00000143776	CDC42BPA	protein_coding	chr1	227180273	227180279	227180273	227180279	-	2	0	AGO2	1	0	1	0	0	0	0	9
MIMAT0000068	hsa-miR-15a-5p	ENSG00000081692	JMJD4	protein_coding	chr1	227919459	227919465	227919458	227919478	-	6	0	AGO1-4,AGO2	1	0	0	0	1	0	0	2
MIMAT0000068	hsa-miR-15a-5p	ENSG00000081692	JMJD4	protein_coding	chr1	227920135	227920154	227920135	227920154	-	2	0	AGO2	0	1	0	0	0	0	0	2
MIMAT0000068	hsa-miR-15a-5p	ENSG00000143793	C1orf35	protein_coding	chr1	228288726	228288731	228288726	228288731	-	2	0	AGO2	1	0	0	0	0	0	0	0
MIMAT0000068	hsa-miR-15a-5p	ENSG00000154370	TRIM11	protein_coding	chr1	228581601	228581604	228581598	228581606	-	3	0	AGO1-4,AGO2	2	0	0	0	0	0	0	1
MIMAT0000068	hsa-miR-15a-5p	ENSG00000154370	TRIM11	protein_coding	chr1	228581898	228581903	228581898	228581903	-	2	0	AGO2	1	0	0	0	0	0	0	1
MIMAT0000068	hsa-miR-15a-5p	ENSG00000069248	NUP133	protein_coding	chr1	229577355	229577360	229577355	229577360	-	1	0	AGO1-4	1	0	0	0	0	0	0	8
MIMAT0000068	hsa-miR-15a-5p	ENSG00000119280	C1orf198	protein_coding	chr1	230974464	230974469	230974464	230974469	-	2	0	AGO1-4	1	0	0	0	0	0	0	15
MIMAT0000068	hsa-miR-15a-5p	ENSG00000182118	FAM89A	protein_coding	chr1	231155541	231155547	231155540	231155562	-	12	0	AGO1,AGO2,AGO3	1	1	1	0	1	0	0	7
MIMAT0000068	hsa-miR-15a-5p	ENSG00000135766	EGLN1	protein_coding	chr1	231501517	231501523	231501516	231501540	-	6	0	AGO1-4,AGO2	1	0	1	0	1	0	1	12
MIMAT0000068	hsa-miR-15a-5p	ENSG00000116991	SIPA1L2	protein_coding	chr1	232533816	232533821	232533815	232533843	-	11	0	AGO1,AGO1-4,AGO2	1	0	1	1	1	1	1	6
MIMAT0000068	hsa-miR-15a-5p	ENSG00000059588	TARBP1	protein_coding	chr1	234527297	234527300	234527294	234527320	-	2	0	AGO2	2	0	2	0	1	0	0	2
MIMAT0000068	hsa-miR-15a-5p	ENSG00000168264	IRF2BP2	protein_coding	chr1	234742258	234742264	234742258	234742265	-	17	0	AGO1-4,AGO2	1	0	0	0	0	1	0	4
MIMAT0000068	hsa-miR-15a-5p	ENSG00000168264	IRF2BP2	protein_coding	chr1	234742593	234742598	234742593	234742598	-	20	0	AGO1,AGO1-4,AGO2	1	0	0	0	0	0	0	4
MIMAT0000068	hsa-miR-15a-5p	ENSG00000173726	TOMM20	protein_coding	chr1	235274861	235274867	235274861	235274868	-	13	0	AGO1-4,AGO2	1	0	0	0	0	0	1	5
MIMAT0000068	hsa-miR-15a-5p	ENSG00000054267	ARID4B	protein_coding	chr1	235331911	235331932	235331911	235331932	-	9	0	AGO1,AGO1-4,AGO2	0	1	0	0	0	0	0	8
MIMAT0000068	hsa-miR-15a-5p	ENSG00000116962	NID1	protein_coding	chr1	236140572	236140577	236140572	236140577	-	3	0	AGO1-4,AGO2	1	0	0	0	0	0	0	13
MIMAT0000068	hsa-miR-15a-5p	ENSG00000180875	GREM2	protein_coding	chr1	240655749	240655754	240655749	240655754	-	1	0	AGO2	1	0	0	0	0	0	0	16
MIMAT0000068	hsa-miR-15a-5p	ENSG00000143702	CEP170	protein_coding	chr1	243289365	243289370	243289365	243289370	-	5	0	AGO1-4,AGO2	1	0	0	0	0	0	0	7
MIMAT0000068	hsa-miR-15a-5p	ENSG00000117020	AKT3	protein_coding	chr1	243665504	243665509	243665503	243665531	-	16	0	AGO1,AGO2	0	0	1	1	0	1	1	15
MIMAT0000068	hsa-miR-15a-5p	ENSG00000117020	AKT3	protein_coding	chr1	243668313	243668315	243668309	243668337	-	4	0	AGO1-4,AGO2	2	0	1	1	1	2	1	15
MIMAT0000068	hsa-miR-15a-5p	ENSG00000035687	ADSS	protein_coding	chr1	244572657	244572663	244572656	244572683	-	34	0	AGO1,AGO1-4,AGO2,AGO3	1	0	1	0	1	0	0	7
MIMAT0000068	hsa-miR-15a-5p	ENSG00000153187	HNRNPU	protein_coding	chr1	245013686	245013691	245013686	245013691	-	1	0	AGO1-4	1	0	0	0	0	0	0	2
MIMAT0000068	hsa-miR-15a-5p	ENSG00000153207	AHCTF1	protein_coding	chr1	247002736	247002741	247002735	247002758	-	2	0	AGO1-4	1	0	0	0	1	0	0	10
MIMAT0000068	hsa-miR-15a-5p	ENSG00000175137	SH3BP5L	protein_coding	chr1	249105596	249105602	249105596	249105602	-	5	0	AGO1-4,AGO2	1	0	0	0	0	0	0	6
MIMAT0000068	hsa-miR-15a-5p	ENSG00000188157	AGRN	protein_coding	chr1	990713	990718	990713	990718	+	3	0	AGO1-4	1	0	0	0	0	0	0	4
MIMAT0000068	hsa-miR-15a-5p	ENSG00000188157	AGRN	protein_coding	chr1	990780	990785	990780	990785	+	12	1	AGO1-4,AGO2	1	0	0	0	0	0	0	4
MIMAT0000068	hsa-miR-15a-5p	ENSG00000176022	B3GALT6	protein_coding	chr1	1169195	1169200	1169195	1169200	+	6	0	AGO1,AGO1-4,AGO2	1	0	0	0	0	0	0	1
MIMAT0000068	hsa-miR-15a-5p	ENSG00000176022	B3GALT6	protein_coding	chr1	1169335	1169342	1169335	1169342	+	5	0	AGO1,AGO1-4,AGO2	1	0	0	0	0	0	0	1
MIMAT0000068	hsa-miR-15a-5p	ENSG00000067606	PRKCZ	protein_coding	chr1	2116664	2116670	2116664	2116670	+	1	0	AGO2	1	0	0	0	0	0	0	6
MIMAT0000068	hsa-miR-15a-5p	ENSG00000157933	SKI	protein_coding	chr1	2238741	2238747	2238720	2238748	+	8	0	AGO1,AGO1-4,AGO2	1	0	1	1	0	0	0	10
MIMAT0000068	hsa-miR-15a-5p	ENSG00000157933	SKI	protein_coding	chr1	2239806	2239812	2239785	2239813	+	13	0	AGO1-4,AGO2	0	0	1	1	0	1	0	10
MIMAT0000068	hsa-miR-15a-5p	ENSG00000157933	SKI	protein_coding	chr1	2240576	2240581	2240554	2240582	+	2	0	AGO1-4,AGO2	0	0	1	1	0	0	0	10
MIMAT0000068	hsa-miR-15a-5p	ENSG00000157933	SKI	protein_coding	chr1	2240690	2240695	2240668	2240696	+	5	0	AGO1-4,AGO2	0	0	1	1	0	0	0	10
MIMAT0000068	hsa-miR-15a-5p	ENSG00000157933	SKI	protein_coding	chr1	2241458	2241460	2241433	2241464	+	32	0	AGO1,AGO1-4,AGO2,AGO3	0	0	2	2	0	1	1	10
MIMAT0000068	hsa-miR-15a-5p	ENSG00000158109	TPRG1L	protein_coding	chr1	3545282	3545285	3545279	3545288	+	10	0	AGO1-4,AGO2	2	0	2	0	0	0	0	15
MIMAT0000068	hsa-miR-15a-5p	ENSG00000158109	TPRG1L	protein_coding	chr1	3545425	3545431	3545424	3545431	+	15	0	AGO1-4,AGO2	1	0	1	0	0	0	0	15
MIMAT0000068	hsa-miR-15a-5p	ENSG00000187017	ESPN	protein_coding	chr1	6520445	6520451	6520424	6520452	+	2	0	AGO1-4,AGO2	1	0	1	1	1	0	0	3
MIMAT0000068	hsa-miR-15a-5p	ENSG00000171735	CAMTA1	protein_coding	chr1	6885189	6885210	6885189	6885210	+	10	0	AGO1-4,AGO2	0	0	0	0	1	0	0	1
MIMAT0000068	hsa-miR-15a-5p	ENSG00000049246	PER3	protein_coding	chr1	7904821	7904827	7904821	7904827	+	1	0	AGO1-4	1	0	0	0	0	0	0	9
MIMAT0000068	hsa-miR-15a-5p	ENSG00000049239	H6PD	protein_coding	chr1	9330226	9330229	9330223	9330232	+	1	0	AGO1-4	2	0	0	0	0	0	0	6
MIMAT0000068	hsa-miR-15a-5p	ENSG00000171621	SPSB1	protein_coding	chr1	9429148	9429153	9429148	9429153	+	4	0	AGO1-4,AGO2	1	0	0	0	0	0	0	12
MIMAT0000068	hsa-miR-15a-5p	ENSG00000188807	TMEM201	protein_coding	chr1	9673182	9673185	9673178	9673188	+	5	0	AGO1,AGO1-4,AGO2,AGO3	0	0	0	0	0	2	0	1
MIMAT0000068	hsa-miR-15a-5p	ENSG00000130939	UBE4B	protein_coding	chr1	10207094	10207122	10207094	10207122	+	5	0	AGO1-4,AGO2	0	0	0	1	0	0	0	10
MIMAT0000068	hsa-miR-15a-5p	ENSG00000130939	UBE4B	protein_coding	chr1	10240413	10240418	10240391	10240419	+	15	0	AGO1-4,AGO2	1	0	1	1	1	1	1	10
MIMAT0000068	hsa-miR-15a-5p	ENSG00000054523	KIF1B	protein_coding	chr1	10336383	10336411	10336383	10336411	+	4	0	AGO1-4,AGO2	0	0	0	1	0	0	0	11
MIMAT0000068	hsa-miR-15a-5p	ENSG00000054523	KIF1B	protein_coding	chr1	10366391	10366396	10366391	10366396	+	1	0	AGO1-4	1	0	1	0	0	0	0	11
MIMAT0000068	hsa-miR-15a-5p	ENSG00000054523	KIF1B	protein_coding	chr1	10437043	10437049	10437022	10437050	+	1	0	AGO1-4	1	0	1	1	0	0	0	11
MIMAT0000068	hsa-miR-15a-5p	ENSG00000054523	KIF1B	protein_coding	chr1	10440218	10440221	10440197	10440225	+	4	0	AGO1-4,AGO2	1	0	1	1	1	2	1	11
MIMAT0000068	hsa-miR-15a-5p	ENSG00000054523	KIF1B	protein_coding	chr1	10440791	10440793	10440766	10440797	+	12	0	AGO1-4,AGO2	2	0	2	2	0	2	2	11
MIMAT0000068	hsa-miR-15a-5p	ENSG00000054523	KIF1B	protein_coding	chr1	10440966	10440972	10440945	10440973	+	2	1	AGO1-4,AGO2	1	0	1	1	1	0	0	11
MIMAT0000068	hsa-miR-15a-5p	ENSG00000142657	PGD	protein_coding	chr1	10480016	10480021	10480016	10480021	+	4	0	AGO1-4	1	0	0	0	0	0	0	3
MIMAT0000068	hsa-miR-15a-5p	ENSG00000011021	CLCN6	protein_coding	chr1	11901850	11901855	11901850	11901855	+	1	0	AGO1-4	1	0	1	0	0	0	0	5
MIMAT0000068	hsa-miR-15a-5p	ENSG00000011021	CLCN6	protein_coding	chr1	11902060	11902063	11902058	11902066	+	2	0	AGO2	2	0	2	0	0	0	0	5
MIMAT0000068	hsa-miR-15a-5p	ENSG00000116688	MFN2	protein_coding	chr1	12072242	12072248	12072242	12072248	+	2	0	AGO1-4	1	0	1	0	0	0	0	7
MIMAT0000068	hsa-miR-15a-5p	ENSG00000116688	MFN2	protein_coding	chr1	12073406	12073412	12073391	12073413	+	21	1	AGO1,AGO1-4,AGO2	1	0	1	0	1	0	1	7
MIMAT0000068	hsa-miR-15a-5p	ENSG00000048707	VPS13D	protein_coding	chr1	12353719	12353747	12353719	12353747	+	2	0	AGO2	0	0	0	1	0	0	0	11
MIMAT0000068	hsa-miR-15a-5p	ENSG00000048707	VPS13D	protein_coding	chr1	12429716	12429741	12429713	12429741	+	8	0	AGO1,AGO1-4,AGO2	0	0	0	1	1	0	0	11
MIMAT0000068	hsa-miR-15a-5p	ENSG00000048707	VPS13D	protein_coding	chr1	12461698	12461726	12461698	12461726	+	1	0	AGO2	0	0	0	1	0	0	0	11
MIMAT0000068	hsa-miR-15a-5p	ENSG00000048707	VPS13D	protein_coding	chr1	12571742	12571747	12571720	12571748	+	1	0	AGO1-4	1	0	1	1	0	0	0	11
MIMAT0000068	hsa-miR-15a-5p	ENSG00000048707	VPS13D	protein_coding	chr1	12571951	12571956	12571929	12571957	+	3	1	AGO2	1	0	1	1	0	0	0	11
MIMAT0000068	hsa-miR-15a-5p	ENSG00000162493	PDPN	protein_coding	chr1	13943290	13943295	13943290	13943295	+	2	0	AGO2	1	0	0	0	0	0	0	17
MIMAT0000068	hsa-miR-15a-5p	ENSG00000116731	PRDM2	protein_coding	chr1	14109240	14109265	14109240	14109265	+	1	0	AGO1-4	0	1	0	0	0	0	0	7
MIMAT0000068	hsa-miR-15a-5p	ENSG00000116731	PRDM2	protein_coding	chr1	14113195	14113201	14113180	14113202	+	2	0	AGO1-4	1	0	0	0	1	0	0	7
MIMAT0000068	hsa-miR-15a-5p	ENSG00000189337	KAZN	protein_coding	chr1	15393214	15393220	15393199	15393221	+	2	1	AGO1,AGO2	1	0	0	0	1	0	0	10
MIMAT0000068	hsa-miR-15a-5p	ENSG00000142634	EFHD2	protein_coding	chr1	15756000	15756005	15756000	15756005	+	2	0	AGO1-4,AGO2	1	0	0	0	0	0	0	1
MIMAT0000068	hsa-miR-15a-5p	ENSG00000116138	DNAJC16	protein_coding	chr1	15895100	15895106	15895099	15895106	+	2	0	AGO1-4	1	0	1	0	0	0	0	6
MIMAT0000068	hsa-miR-15a-5p	ENSG00000116138	DNAJC16	protein_coding	chr1	15895400	15895405	15895400	15895405	+	1	0	AGO2	1	0	1	0	0	0	0	6
MIMAT0000068	hsa-miR-15a-5p	ENSG00000116138	DNAJC16	protein_coding	chr1	15895561	15895566	15895561	15895567	+	10	0	AGO1-4,AGO2	1	0	1	0	0	1	1	6
MIMAT0000068	hsa-miR-15a-5p	ENSG00000116138	DNAJC16	protein_coding	chr1	15896406	15896412	15896405	15896412	+	1	0	AGO1-4	1	0	1	0	0	0	0	6
MIMAT0000068	hsa-miR-15a-5p	ENSG00000116138	DNAJC16	protein_coding	chr1	15897977	15897982	15897977	15897982	+	1	0	AGO1-4	1	0	1	0	0	0	0	6
MIMAT0000068	hsa-miR-15a-5p	ENSG00000065526	SPEN	protein_coding	chr1	16199464	16199492	16199464	16199492	+	2	0	AGO1,AGO2	0	0	0	1	0	0	0	9
MIMAT0000068	hsa-miR-15a-5p	ENSG00000065526	SPEN	protein_coding	chr1	16259005	16259033	16259005	16259033	+	1	0	AGO1-4	0	0	0	1	0	0	0	9
MIMAT0000068	hsa-miR-15a-5p	ENSG00000065526	SPEN	protein_coding	chr1	16259542	16259570	16259542	16259570	+	5	0	AGO1-4,AGO2	0	0	0	1	0	0	0	9
MIMAT0000068	hsa-miR-15a-5p	ENSG00000065526	SPEN	protein_coding	chr1	16266099	16266101	16266077	16266105	+	17	0	AGO1,AGO1-4,AGO2,AGO3	1	0	1	1	1	2	1	9
MIMAT0000068	hsa-miR-15a-5p	ENSG00000040487	PQLC2	protein_coding	chr1	19652785	19652803	19652775	19652813	+	1	0	AGO1-4	0	0	0	2	0	0	0	3
MIMAT0000068	hsa-miR-15a-5p	ENSG00000040487	PQLC2	protein_coding	chr1	19653782	19653810	19653782	19653810	+	3	0	AGO1-4,AGO2	0	0	0	1	0	0	0	3
MIMAT0000068	hsa-miR-15a-5p	ENSG00000040487	PQLC2	protein_coding	chr1	19653873	19653894	19653866	19653897	+	3	0	AGO1-4,AGO2	0	1	0	2	0	0	0	3
MIMAT0000068	hsa-miR-15a-5p	ENSG00000169914	OTUD3	protein_coding	chr1	20236280	20236285	20236280	20236285	+	2	0	AGO2	1	0	1	0	0	0	0	4
MIMAT0000068	hsa-miR-15a-5p	ENSG00000169914	OTUD3	protein_coding	chr1	20237285	20237290	20237285	20237290	+	1	0	AGO1-4	1	0	1	0	0	0	0	4
MIMAT0000068	hsa-miR-15a-5p	ENSG00000169914	OTUD3	protein_coding	chr1	20238648	20238648	20238643	20238654	+	3	0	AGO1-4,AGO2	3	0	3	0	0	0	0	4
MIMAT0000068	hsa-miR-15a-5p	ENSG00000070831	CDC42	protein_coding	chr1	22416551	22416554	22416534	22416557	+	7	0	AGO1,AGO2,AGO3	2	0	2	0	1	1	2	6
MIMAT0000068	hsa-miR-15a-5p	ENSG00000070831	CDC42	protein_coding	chr1	22416740	22416746	22416726	22416747	+	1	0	AGO2	1	0	1	0	1	1	1	6
MIMAT0000068	hsa-miR-15a-5p	ENSG00000070831	CDC42	protein_coding	chr1	22418369	22418374	22418369	22418374	+	7	0	AGO1-4	1	0	0	0	0	0	0	6
MIMAT0000068	hsa-miR-15a-5p	ENSG00000173372	C1QA	protein_coding	chr1	22965979	22965984	22965979	22965984	+	1	0	AGO1-4	1	0	0	0	0	0	0	4
MIMAT0000068	hsa-miR-15a-5p	ENSG00000173369	C1QB	protein_coding	chr1	22987986	22987992	22987970	22987993	+	1	0	AGO1-4	1	0	1	0	1	0	0	6
MIMAT0000068	hsa-miR-15a-5p	ENSG00000011009	LYPLA2	protein_coding	chr1	24121204	24121209	24121182	24121210	+	1	0	AGO1-4	0	0	1	1	0	0	0	3
MIMAT0000068	hsa-miR-15a-5p	ENSG00000011009	LYPLA2	protein_coding	chr1	24121430	24121435	24121408	24121436	+	5	2	AGO1-4,AGO2	1	0	1	1	0	0	0	3
MIMAT0000068	hsa-miR-15a-5p	ENSG00000011009	LYPLA2	protein_coding	chr1	24121660	24121665	24121638	24121666	+	8	0	AGO1,AGO1-4,AGO2	1	0	1	1	0	0	0	3
MIMAT0000068	hsa-miR-15a-5p	ENSG00000011009	LYPLA2	protein_coding	chr1	24121704	24121710	24121683	24121711	+	10	0	AGO1-4,AGO2	1	0	1	1	0	1	0	3
MIMAT0000068	hsa-miR-15a-5p	ENSG00000189266	PNRC2	protein_coding	chr1	24289406	24289411	24289384	24289412	+	11	0	AGO1,AGO1-4,AGO2	1	0	0	1	1	0	1	1
MIMAT0000068	hsa-miR-15a-5p	ENSG00000133226	SRRM1	protein_coding	chr1	24975422	24975445	24975422	24975445	+	8	0	AGO1-4,AGO2	0	0	0	0	1	0	0	3
MIMAT0000068	hsa-miR-15a-5p	ENSG00000204178	MACO1	protein_coding	chr1	25775368	25775389	25775368	25775389	+	3	0	AGO1-4,AGO2	0	0	0	0	1	0	0	4
MIMAT0000068	hsa-miR-15a-5p	ENSG00000157978	LDLRAP1	protein_coding	chr1	25894240	25894245	25894240	25894245	+	2	1	AGO1-4,AGO2	1	0	0	0	0	0	0	2
MIMAT0000068	hsa-miR-15a-5p	ENSG00000157978	LDLRAP1	protein_coding	chr1	25894524	25894529	25894524	25894529	+	3	0	AGO1,AGO1-4,AGO2	1	0	0	0	0	0	0	2
MIMAT0000068	hsa-miR-15a-5p	ENSG00000162430	SELENON	protein_coding	chr1	26142466	26142471	26142466	26142471	+	4	0	AGO1-4,AGO2	1	0	0	0	0	0	0	8
MIMAT0000068	hsa-miR-15a-5p	ENSG00000162430	SELENON	protein_coding	chr1	26144494	26144500	26144494	26144500	+	9	0	AGO1-4,AGO2	1	0	0	0	0	0	0	8
MIMAT0000068	hsa-miR-15a-5p	ENSG00000117640	MTFR1L	protein_coding	chr1	26158988	26158994	26158977	26158995	+	17	0	AGO1,AGO1-4,AGO2,AGO3	1	0	1	0	1	1	1	5
MIMAT0000068	hsa-miR-15a-5p	ENSG00000117640	MTFR1L	protein_coding	chr1	26159063	26159068	26159063	26159068	+	2	0	AGO1-4	1	0	1	0	0	0	0	5
MIMAT0000068	hsa-miR-15a-5p	ENSG00000175087	PDIK1L	protein_coding	chr1	26449100	26449106	26449079	26449107	+	24	0	AGO1,AGO1-4,AGO2,AGO3	1	0	1	1	1	1	1	2
MIMAT0000068	hsa-miR-15a-5p	ENSG00000175087	PDIK1L	protein_coding	chr1	26449766	26449771	26449744	26449772	+	16	0	AGO1-4,AGO2	1	0	1	1	0	0	0	2
MIMAT0000068	hsa-miR-15a-5p	ENSG00000130695	CEP85	protein_coding	chr1	26604611	26604616	26604611	26604616	+	3	0	AGO2	1	0	1	0	0	0	0	2
MIMAT0000068	hsa-miR-15a-5p	ENSG00000130695	CEP85	protein_coding	chr1	26605122	26605128	26605108	26605129	+	1	0	AGO1-4	1	0	1	0	1	0	0	2
MIMAT0000068	hsa-miR-15a-5p	ENSG00000117682	DHDDS	protein_coding	chr1	26796133	26796139	26796119	26796140	+	1	0	AGO1-4	1	0	0	0	1	1	1	5
MIMAT0000068	hsa-miR-15a-5p	ENSG00000117713	ARID1A	protein_coding	chr1	27097753	27097775	27097753	27097775	+	2	0	AGO1-4	0	1	0	0	0	0	0	6
MIMAT0000068	hsa-miR-15a-5p	ENSG00000204160	ZDHHC18	protein_coding	chr1	27180779	27180784	27180779	27180784	+	3	0	AGO2	1	0	0	0	0	0	0	0
MIMAT0000068	hsa-miR-15a-5p	ENSG00000090273	NUDC	protein_coding	chr1	27272944	27272950	27272944	27272950	+	1	0	AGO2	0	0	0	0	0	1	0	1
MIMAT0000068	hsa-miR-15a-5p	ENSG00000142784	WDTC1	protein_coding	chr1	27632748	27632775	27632747	27632775	+	1	0	AGO2	0	0	0	1	1	0	0	11
MIMAT0000068	hsa-miR-15a-5p	ENSG00000142784	WDTC1	protein_coding	chr1	27633807	27633813	27633786	27633814	+	1	0	AGO2	1	0	1	1	0	1	1	11
MIMAT0000068	hsa-miR-15a-5p	ENSG00000130775	THEMIS2	protein_coding	chr1	28212460	28212466	28212446	28212467	+	2	0	AGO2	1	0	1	0	1	0	0	4
MIMAT0000068	hsa-miR-15a-5p	ENSG00000158156	XKR8	protein_coding	chr1	28294403	28294408	28294403	28294408	+	1	0	AGO1-4	1	0	1	0	0	0	0	2
MIMAT0000068	hsa-miR-15a-5p	ENSG00000130766	SESN2	protein_coding	chr1	28608710	28608713	28608706	28608716	+	9	1	AGO1,AGO1-4,AGO2	2	0	0	0	0	0	2	4
MIMAT0000068	hsa-miR-15a-5p	ENSG00000204138	PHACTR4	protein_coding	chr1	28823091	28823096	28823082	28823105	+	7	0	AGO1-4,AGO2	1	0	0	0	1	0	0	7
MIMAT0000068	hsa-miR-15a-5p	ENSG00000204138	PHACTR4	protein_coding	chr1	28823098	28823104	28823098	28823104	+	7	0	AGO1-4,AGO2	1	0	0	0	0	0	1	7
MIMAT0000068	hsa-miR-15a-5p	ENSG00000168528	SERINC2	protein_coding	chr1	31898664	31898684	31898664	31898684	+	2	0	AGO1-4	0	1	0	0	0	0	0	6
MIMAT0000068	hsa-miR-15a-5p	ENSG00000025800	KPNA6	protein_coding	chr1	32639014	32639017	32639012	32639020	+	3	0	AGO1-4,AGO2	2	0	0	0	0	1	0	10
MIMAT0000068	hsa-miR-15a-5p	ENSG00000025800	KPNA6	protein_coding	chr1	32639916	32639921	32639916	32639921	+	5	0	AGO1-4,AGO2	1	0	0	0	0	0	0	10
MIMAT0000068	hsa-miR-15a-5p	ENSG00000025800	KPNA6	protein_coding	chr1	32640623	32640628	32640623	32640628	+	5	0	AGO1-4,AGO2	1	0	0	0	0	0	0	10
MIMAT0000068	hsa-miR-15a-5p	ENSG00000084652	TXLNA	protein_coding	chr1	32661265	32661270	32661265	32661270	+	6	0	AGO1-4,AGO2	1	0	0	0	0	0	0	4
MIMAT0000068	hsa-miR-15a-5p	ENSG00000084652	TXLNA	protein_coding	chr1	32662921	32662926	32662921	32662926	+	1	0	AGO1	1	0	0	0	0	0	0	4
MIMAT0000068	hsa-miR-15a-5p	ENSG00000084652	TXLNA	protein_coding	chr1	32663124	32663129	32663124	32663129	+	18	0	AGO1,AGO1-4,AGO2	1	0	0	0	0	0	0	4
MIMAT0000068	hsa-miR-15a-5p	ENSG00000162522	KIAA1522	protein_coding	chr1	33240032	33240039	33240032	33240039	+	9	0	AGO1-4,AGO2	1	0	0	0	0	0	0	9
MIMAT0000068	hsa-miR-15a-5p	ENSG00000160094	ZNF362	protein_coding	chr1	33765014	33765016	33764992	33765020	+	16	0	AGO1-4,AGO2	1	0	1	1	1	2	1	7
MIMAT0000068	hsa-miR-15a-5p	ENSG00000134698	AGO4	protein_coding	chr1	36320012	36320033	36320005	36320033	+	1	0	AGO2	0	0	0	1	1	0	0	5
MIMAT0000068	hsa-miR-15a-5p	ENSG00000134698	AGO4	protein_coding	chr1	36321301	36321329	36321301	36321329	+	1	0	AGO2	0	0	0	1	0	0	0	5
MIMAT0000068	hsa-miR-15a-5p	ENSG00000134698	AGO4	protein_coding	chr1	36322606	36322612	36322585	36322613	+	17	0	AGO1,AGO1-4,AGO2,AGO3	0	0	1	1	0	1	0	5
MIMAT0000068	hsa-miR-15a-5p	ENSG00000092847	AGO1	protein_coding	chr1	36386233	36386238	36386211	36386239	+	15	0	AGO1,AGO1-4,AGO2,AGO3	1	0	1	1	0	1	0	11
MIMAT0000068	hsa-miR-15a-5p	ENSG00000092847	AGO1	protein_coding	chr1	36386805	36386811	36386784	36386812	+	14	0	AGO1,AGO2	1	0	1	1	1	1	1	11
MIMAT0000068	hsa-miR-15a-5p	ENSG00000092847	AGO1	protein_coding	chr1	36389332	36389360	36389332	36389360	+	5	0	AGO1-4,AGO2	0	0	0	1	0	0	0	11
MIMAT0000068	hsa-miR-15a-5p	ENSG00000092847	AGO1	protein_coding	chr1	36394637	36394643	36394616	36394644	+	5	0	AGO1,AGO1-4,AGO2	0	0	1	1	0	0	0	11
MIMAT0000068	hsa-miR-15a-5p	ENSG00000092847	AGO1	protein_coding	chr1	36395152	36395158	36395131	36395159	+	12	0	AGO1,AGO1-4,AGO2	0	0	1	1	0	0	1	11
MIMAT0000068	hsa-miR-15a-5p	ENSG00000126070	AGO3	protein_coding	chr1	36525301	36525307	36525301	36525307	+	2	0	AGO2	0	0	0	0	0	0	1	8
MIMAT0000068	hsa-miR-15a-5p	ENSG00000126070	AGO3	protein_coding	chr1	36536784	36536791	36536784	36536791	+	4	0	AGO1-4,AGO2	0	0	0	0	0	0	1	8
MIMAT0000068	hsa-miR-15a-5p	ENSG00000054118	THRAP3	protein_coding	chr1	36770814	36770820	36770799	36770821	+	10	0	AGO1,AGO1-4,AGO2	0	0	1	0	1	0	0	8
MIMAT0000068	hsa-miR-15a-5p	ENSG00000214193	SH3D21	protein_coding	chr1	36789604	36789610	36789604	36789610	+	1	0	AGO1-4	1	0	0	0	0	0	0	2
MIMAT0000068	hsa-miR-15a-5p	ENSG00000174574	AKIRIN1	protein_coding	chr1	39469772	39469777	39469750	39469778	+	33	0	AGO1,AGO1-4,AGO2	1	0	1	1	1	1	0	10
MIMAT0000068	hsa-miR-15a-5p	ENSG00000174574	AKIRIN1	protein_coding	chr1	39471619	39471624	39471597	39471625	+	6	0	AGO2,AGO3	0	0	1	1	0	1	1	10
MIMAT0000068	hsa-miR-15a-5p	ENSG00000127603	MACF1	protein_coding	chr1	39952106	39952111	39952106	39952112	+	5	0	AGO1-4,AGO2	1	0	0	0	0	1	0	15
MIMAT0000068	hsa-miR-15a-5p	ENSG00000084072	PPIE	protein_coding	chr1	40219297	40219303	40219283	40219304	+	2	0	AGO1-4	1	0	0	0	1	0	0	0
MIMAT0000068	hsa-miR-15a-5p	ENSG00000168389	MFSD2A	protein_coding	chr1	40434329	40434352	40434329	40434352	+	3	0	AGO1-4,AGO2	0	0	0	0	1	0	0	4
MIMAT0000068	hsa-miR-15a-5p	ENSG00000131236	CAP1	protein_coding	chr1	40537819	40537824	40537819	40537824	+	5	0	AGO1-4,AGO2	1	0	0	0	0	0	0	7
MIMAT0000068	hsa-miR-15a-5p	ENSG00000084070	SMAP2	protein_coding	chr1	40888395	40888401	40888381	40888402	+	2	0	AGO2	1	0	0	0	1	0	0	3
MIMAT0000068	hsa-miR-15a-5p	ENSG00000066136	NFYC	protein_coding	chr1	41236983	41236988	41236966	41236989	+	1	0	AGO2	1	0	0	0	1	0	0	3
MIMAT0000068	hsa-miR-15a-5p	ENSG00000171960	PPIH	protein_coding	chr1	43142326	43142332	43142312	43142333	+	7	1	AGO1,AGO1-4	1	0	1	0	1	0	0	1
MIMAT0000068	hsa-miR-15a-5p	ENSG00000164011	ZNF691	protein_coding	chr1	43317560	43317566	43317539	43317567	+	5	0	AGO2	1	0	1	1	1	0	0	5
MIMAT0000068	hsa-miR-15a-5p	ENSG00000142949	PTPRF	protein_coding	chr1	44088653	44088658	44088653	44088658	+	3	0	AGO2	1	0	0	0	0	0	0	12
MIMAT0000068	hsa-miR-15a-5p	ENSG00000126091	ST3GAL3	protein_coding	chr1	44201948	44201969	44201948	44201969	+	4	0	AGO1-4	0	0	0	0	1	0	0	8
MIMAT0000068	hsa-miR-15a-5p	ENSG00000284989	AL451062.3	protein_coding	chr1	44201948	44201969	44201948	44201969	+	4	0	AGO1-4	0	0	0	0	1	0	0	0
MIMAT0000068	hsa-miR-15a-5p	ENSG00000126091	ST3GAL3	protein_coding	chr1	44396172	44396177	44396172	44396177	+	1	0	AGO2	1	0	0	0	0	0	0	8
MIMAT0000068	hsa-miR-15a-5p	ENSG00000284989	AL451062.3	protein_coding	chr1	44396172	44396177	44396172	44396177	+	1	0	AGO2	1	0	0	0	0	0	0	0
MIMAT0000068	hsa-miR-15a-5p	ENSG00000132768	DPH2	protein_coding	chr1	44436805	44436833	44436805	44436833	+	2	0	AGO1-4,AGO2	0	0	0	1	0	0	0	4
MIMAT0000068	hsa-miR-15a-5p	ENSG00000132768	DPH2	protein_coding	chr1	44437477	44437505	44437477	44437505	+	2	0	AGO2	0	0	0	1	0	0	0	4
MIMAT0000068	hsa-miR-15a-5p	ENSG00000132768	DPH2	protein_coding	chr1	44438251	44438256	44438229	44438257	+	2	0	AGO2	1	0	0	1	0	0	0	4
MIMAT0000068	hsa-miR-15a-5p	ENSG00000117410	ATP6V0B	protein_coding	chr1	44443868	44443868	44443863	44443874	+	5	2	AGO1-4,AGO2	3	0	0	0	0	0	0	4
MIMAT0000068	hsa-miR-15a-5p	ENSG00000117411	B4GALT2	protein_coding	chr1	44456189	44456194	44456189	44456194	+	4	0	AGO2	1	0	0	0	0	0	0	4
MIMAT0000068	hsa-miR-15a-5p	ENSG00000178028	DMAP1	protein_coding	chr1	44686332	44686337	44686332	44686337	+	1	0	AGO2	1	0	0	0	0	0	0	1
MIMAT0000068	hsa-miR-15a-5p	ENSG00000142945	KIF2C	protein_coding	chr1	45233170	45233175	45233170	45233175	+	4	0	AGO2	1	0	0	0	0	0	0	0
MIMAT0000068	hsa-miR-15a-5p	ENSG00000173846	PLK3	protein_coding	chr1	45268457	45268477	45268457	45268477	+	2	0	AGO1-4,AGO2	0	0	0	0	1	0	0	3
MIMAT0000068	hsa-miR-15a-5p	ENSG00000173846	PLK3	protein_coding	chr1	45270973	45270994	45270973	45270994	+	1	0	AGO1-4	0	0	0	0	1	0	0	3
MIMAT0000068	hsa-miR-15a-5p	ENSG00000132773	TOE1	protein_coding	chr1	45808243	45808263	45808243	45808263	+	9	0	AGO1,AGO1-4,AGO2,AGO3	0	0	0	0	1	0	0	3
MIMAT0000068	hsa-miR-15a-5p	ENSG00000132763	MMACHC	protein_coding	chr1	45974516	45974536	45974516	45974536	+	2	0	AGO1-4,AGO2	0	0	0	0	1	0	0	4
MIMAT0000068	hsa-miR-15a-5p	ENSG00000132763	MMACHC	protein_coding	chr1	45975879	45975885	45975866	45975886	+	3	0	AGO1-4,AGO2	1	0	0	0	1	0	0	4
MIMAT0000068	hsa-miR-15a-5p	ENSG00000132780	NASP	protein_coding	chr1	46073936	46073964	46073936	46073964	+	1	3	AGO1-4	0	0	0	1	0	0	0	2
MIMAT0000068	hsa-miR-15a-5p	ENSG00000159596	TMEM69	protein_coding	chr1	46159618	46159623	46159618	46159623	+	5	0	AGO1-4,AGO2	1	0	0	0	0	0	0	1
MIMAT0000068	hsa-miR-15a-5p	ENSG00000117481	NSUN4	protein_coding	chr1	46828179	46828184	46828179	46828184	+	3	0	AGO1-4,AGO2	1	0	0	0	0	0	0	8
MIMAT0000068	hsa-miR-15a-5p	ENSG00000162368	CMPK1	protein_coding	chr1	47842468	47842473	47842446	47842474	+	12	0	AGO1,AGO1-4,AGO2	1	0	0	1	0	1	1	8
MIMAT0000068	hsa-miR-15a-5p	ENSG00000186564	FOXD2	protein_coding	chr1	47906201	47906206	47906201	47906206	+	1	0	AGO2	1	0	0	0	0	0	0	0
MIMAT0000068	hsa-miR-15a-5p	ENSG00000134717	BTF3L4	protein_coding	chr1	52553594	52553599	52553594	52553599	+	9	0	AGO1,AGO1-4,AGO2	1	0	0	0	0	0	0	4
MIMAT0000068	hsa-miR-15a-5p	ENSG00000162378	ZYG11B	protein_coding	chr1	53250674	53250692	53250674	53250692	+	6	0	AGO1-4,AGO2,AGO3	0	0	0	0	1	0	0	8
MIMAT0000068	hsa-miR-15a-5p	ENSG00000116221	MRPL37	protein_coding	chr1	54684014	54684020	54684014	54684020	+	6	0	AGO1-4,AGO2	1	0	1	0	0	0	0	4
MIMAT0000068	hsa-miR-15a-5p	ENSG00000169174	PCSK9	protein_coding	chr1	55529391	55529396	55529391	55529396	+	1	0	AGO2	1	0	0	0	0	0	0	7
MIMAT0000068	hsa-miR-15a-5p	ENSG00000162409	PRKAA2	protein_coding	chr1	57177614	57177619	57177614	57177619	+	4	0	AGO2	1	0	1	0	0	0	0	17
MIMAT0000068	hsa-miR-15a-5p	ENSG00000134709	HOOK1	protein_coding	chr1	60324667	60324695	60324667	60324695	+	3	0	AGO2	0	0	0	0	1	0	0	8
MIMAT0000068	hsa-miR-15a-5p	ENSG00000079739	PGM1	protein_coding	chr1	64125570	64125594	64125570	64125594	+	2	0	AGO2	0	0	0	0	1	0	0	7
MIMAT0000068	hsa-miR-15a-5p	ENSG00000162433	AK4	protein_coding	chr1	65692902	65692907	65692880	65692908	+	5	0	AGO1,AGO1-4,AGO2	1	0	1	1	1	1	1	11
MIMAT0000068	hsa-miR-15a-5p	ENSG00000162433	AK4	protein_coding	chr1	65694580	65694585	65694558	65694586	+	4	0	AGO2	0	0	1	1	0	0	0	11
MIMAT0000068	hsa-miR-15a-5p	ENSG00000162433	AK4	protein_coding	chr1	65694787	65694793	65694766	65694794	+	1	0	AGO1	0	0	1	1	0	0	0	11
MIMAT0000068	hsa-miR-15a-5p	ENSG00000116754	SRSF11	protein_coding	chr1	70700397	70700402	70700397	70700402	+	7	0	AGO1-4,AGO2	0	0	1	0	0	0	0	2
MIMAT0000068	hsa-miR-15a-5p	ENSG00000116754	SRSF11	protein_coding	chr1	70703219	70703225	70703198	70703226	+	26	2	AGO1,AGO1-4,AGO2,AGO3,AGO4	0	0	1	1	0	0	1	2
MIMAT0000068	hsa-miR-15a-5p	ENSG00000116754	SRSF11	protein_coding	chr1	70716733	70716736	70716712	70716740	+	10	2	AGO1,AGO1-4,AGO2,AGO3	1	0	1	1	1	2	1	2
MIMAT0000068	hsa-miR-15a-5p	ENSG00000162623	TYW3	protein_coding	chr1	75229849	75229854	75229849	75229854	+	5	0	AGO1-4,AGO2	1	0	1	0	0	0	0	8
MIMAT0000068	hsa-miR-15a-5p	ENSG00000162623	TYW3	protein_coding	chr1	75231529	75231534	75231529	75231534	+	1	0	AGO2	0	0	1	0	0	0	0	8
MIMAT0000068	hsa-miR-15a-5p	ENSG00000180488	MIGA1	protein_coding	chr1	78326981	78327002	78326974	78327002	+	4	0	AGO1-4,AGO2	0	0	0	1	1	0	0	14
MIMAT0000068	hsa-miR-15a-5p	ENSG00000180488	MIGA1	protein_coding	chr1	78343423	78343429	78343402	78343430	+	25	0	AGO1-4,AGO2	1	0	1	1	1	0	1	14
MIMAT0000068	hsa-miR-15a-5p	ENSG00000180488	MIGA1	protein_coding	chr1	78343587	78343615	78343587	78343615	+	7	0	AGO2	0	0	0	1	0	0	0	14
MIMAT0000068	hsa-miR-15a-5p	ENSG00000162616	DNAJB4	protein_coding	chr1	78482397	78482403	78482376	78482404	+	10	0	AGO1-4,AGO2	1	0	1	1	1	0	1	11
MIMAT0000068	hsa-miR-15a-5p	ENSG00000162616	DNAJB4	protein_coding	chr1	78482880	78482886	78482859	78482887	+	35	0	AGO1,AGO1-4,AGO2,AGO3,AGO4	1	0	1	1	1	0	1	11
MIMAT0000068	hsa-miR-15a-5p	ENSG00000162616	DNAJB4	protein_coding	chr1	78483637	78483643	78483616	78483644	+	5	0	AGO1-4,AGO2	0	0	1	1	0	0	0	11
MIMAT0000068	hsa-miR-15a-5p	ENSG00000117114	ADGRL2	protein_coding	chr1	82436159	82436187	82436159	82436187	+	2	0	AGO1-4,AGO2	0	0	0	1	0	0	0	13
MIMAT0000068	hsa-miR-15a-5p	ENSG00000117114	ADGRL2	protein_coding	chr1	82457087	82457093	82457066	82457094	+	4	0	AGO2	1	0	1	1	1	1	1	13
MIMAT0000068	hsa-miR-15a-5p	ENSG00000153936	HS2ST1	protein_coding	chr1	87571987	87571992	87571987	87571992	+	2	0	AGO1-4	1	0	0	0	0	0	0	7
MIMAT0000068	hsa-miR-15a-5p	ENSG00000065243	PKN2	protein_coding	chr1	89299786	89299791	89299786	89299791	+	3	0	AGO2	1	0	0	0	0	0	0	9
MIMAT0000068	hsa-miR-15a-5p	ENSG00000171488	LRRC8C	protein_coding	chr1	90182363	90182369	90182363	90182369	+	4	0	AGO1,AGO2	0	0	1	0	0	0	0	7
MIMAT0000068	hsa-miR-15a-5p	ENSG00000171488	LRRC8C	protein_coding	chr1	90183481	90183486	90183481	90183486	+	1	0	AGO2	0	0	1	0	0	0	0	7
MIMAT0000068	hsa-miR-15a-5p	ENSG00000162664	ZNF326	protein_coding	chr1	90475703	90475731	90475703	90475731	+	8	2	AGO1-4,AGO2	0	0	0	1	0	0	0	1
MIMAT0000068	hsa-miR-15a-5p	ENSG00000162664	ZNF326	protein_coding	chr1	90493585	90493591	90493564	90493592	+	16	0	AGO1,AGO1-4,AGO2	1	0	1	1	1	1	0	1
MIMAT0000068	hsa-miR-15a-5p	ENSG00000097046	CDC7	protein_coding	chr1	91990860	91990865	91990844	91990866	+	2	0	AGO2	1	0	0	0	1	0	0	1
MIMAT0000068	hsa-miR-15a-5p	ENSG00000122406	RPL5	protein_coding	chr1	93306123	93306141	93306123	93306141	+	12	2	AGO1-4,AGO2	0	0	0	0	1	0	0	4
MIMAT0000068	hsa-miR-15a-5p	ENSG00000122483	CCDC18	protein_coding	chr1	93744242	93744248	93744228	93744249	+	1	0	AGO2	1	0	1	0	1	0	0	0
MIMAT0000068	hsa-miR-15a-5p	ENSG00000137942	FNBP1L	protein_coding	chr1	94018022	94018027	94018022	94018027	+	1	0	AGO2	1	0	0	0	0	0	0	13
MIMAT0000068	hsa-miR-15a-5p	ENSG00000137942	FNBP1L	protein_coding	chr1	94018826	94018831	94018826	94018831	+	5	0	AGO1-4,AGO2	1	0	0	0	0	0	0	13
MIMAT0000068	hsa-miR-15a-5p	ENSG00000143036	SLC44A3	protein_coding	chr1	95310976	95311004	95310976	95311004	+	1	0	AGO1-4	0	0	0	1	0	0	0	16
MIMAT0000068	hsa-miR-15a-5p	ENSG00000117569	PTBP2	protein_coding	chr1	97270377	97270400	97270377	97270400	+	2	0	AGO1,AGO2	0	0	0	0	1	0	0	3
MIMAT0000068	hsa-miR-15a-5p	ENSG00000117600	PLPPR4	protein_coding	chr1	99773131	99773136	99773131	99773136	+	1	0	AGO1-4	1	0	0	0	0	0	0	9
MIMAT0000068	hsa-miR-15a-5p	ENSG00000079335	CDC14A	protein_coding	chr1	100984812	100984818	100984791	100984819	+	6	0	AGO2	1	0	1	1	1	0	1	4
MIMAT0000068	hsa-miR-15a-5p	ENSG00000079335	CDC14A	protein_coding	chr1	100985036	100985041	100985014	100985042	+	2	0	AGO2	1	0	1	1	0	0	0	4
MIMAT0000068	hsa-miR-15a-5p	ENSG00000162695	SLC30A7	protein_coding	chr1	101440828	101440833	101440828	101440833	+	2	0	AGO1-4,AGO2	1	0	1	0	0	0	0	7
MIMAT0000068	hsa-miR-15a-5p	ENSG00000162695	SLC30A7	protein_coding	chr1	101445688	101445693	101445688	101445693	+	3	0	AGO2	0	0	1	0	0	0	0	7
MIMAT0000068	hsa-miR-15a-5p	ENSG00000162695	SLC30A7	protein_coding	chr1	101446247	101446252	101446247	101446252	+	3	0	AGO2	0	0	1	0	0	0	0	7
MIMAT0000068	hsa-miR-15a-5p	ENSG00000162636	FAM102B	protein_coding	chr1	109178709	109178714	109178709	109178714	+	4	0	AGO1-4,AGO2	1	0	1	0	0	0	0	6
MIMAT0000068	hsa-miR-15a-5p	ENSG00000162636	FAM102B	protein_coding	chr1	109180446	109180451	109180446	109180451	+	1	0	AGO1-4	1	0	1	0	0	0	0	6
MIMAT0000068	hsa-miR-15a-5p	ENSG00000162636	FAM102B	protein_coding	chr1	109180551	109180556	109180551	109180556	+	2	0	AGO1-4,AGO2	1	0	1	0	0	0	0	6
MIMAT0000068	hsa-miR-15a-5p	ENSG00000116266	STXBP3	protein_coding	chr1	109351685	109351688	109351661	109351692	+	24	0	AGO1,AGO1-4,AGO2,AGO3	2	0	2	2	1	1	2	5
MIMAT0000068	hsa-miR-15a-5p	ENSG00000215717	TMEM167B	protein_coding	chr1	109635578	109635606	109635578	109635606	+	19	0	AGO1,AGO1-4,AGO2,AGO3	0	0	0	1	0	0	0	7
MIMAT0000068	hsa-miR-15a-5p	ENSG00000215717	TMEM167B	protein_coding	chr1	109637048	109637071	109637043	109637071	+	4	0	AGO1-4,AGO2	0	0	0	1	1	0	0	7
MIMAT0000068	hsa-miR-15a-5p	ENSG00000215717	TMEM167B	protein_coding	chr1	109638697	109638702	109638675	109638703	+	8	0	AGO1,AGO2	0	0	1	1	0	0	0	7
MIMAT0000068	hsa-miR-15a-5p	ENSG00000215717	TMEM167B	protein_coding	chr1	109639078	109639083	109639056	109639084	+	5	0	AGO1,AGO2,AGO3	0	0	1	1	0	0	0	7
MIMAT0000068	hsa-miR-15a-5p	ENSG00000116299	KIAA1324	protein_coding	chr1	109741270	109741291	109741270	109741291	+	2	0	AGO1-4	0	0	0	0	1	0	0	6
MIMAT0000068	hsa-miR-15a-5p	ENSG00000143028	SYPL2	protein_coding	chr1	110024521	110024526	110024521	110024526	+	1	0	AGO1	1	0	0	0	0	0	0	18
MIMAT0000068	hsa-miR-15a-5p	ENSG00000174151	CYB561D1	protein_coding	chr1	110038996	110039024	110038996	110039024	+	2	0	AGO2	0	0	0	1	0	0	0	3
MIMAT0000068	hsa-miR-15a-5p	ENSG00000174151	CYB561D1	protein_coding	chr1	110039709	110039714	110039687	110039715	+	5	0	AGO1-4,AGO2	1	0	1	1	0	0	0	3
MIMAT0000068	hsa-miR-15a-5p	ENSG00000174151	CYB561D1	protein_coding	chr1	110040238	110040266	110040238	110040266	+	1	0	AGO1-4	0	0	0	1	0	0	0	3
MIMAT0000068	hsa-miR-15a-5p	ENSG00000174151	CYB561D1	protein_coding	chr1	110042516	110042522	110042495	110042523	+	2	0	AGO2	0	0	1	1	1	0	0	3
MIMAT0000068	hsa-miR-15a-5p	ENSG00000065135	GNAI3	protein_coding	chr1	110091428	110091456	110091428	110091456	+	9	0	AGO1-4,AGO2	0	0	0	1	0	0	0	7
MIMAT0000068	hsa-miR-15a-5p	ENSG00000065135	GNAI3	protein_coding	chr1	110135797	110135802	110135775	110135803	+	19	0	AGO1,AGO1-4,AGO2	1	0	1	1	1	1	1	7
MIMAT0000068	hsa-miR-15a-5p	ENSG00000065135	GNAI3	protein_coding	chr1	110158606	110158625	110158606	110158625	+	2	0	AGO2	0	1	0	0	0	0	0	7
MIMAT0000068	hsa-miR-15a-5p	ENSG00000184371	CSF1	protein_coding	chr1	110473035	110473041	110473014	110473042	+	1	0	AGO1-4	0	0	0	1	0	1	1	6
MIMAT0000068	hsa-miR-15a-5p	ENSG00000168710	AHCYL1	protein_coding	chr1	110564687	110564692	110564687	110564692	+	4	0	AGO1-4,AGO2	1	0	0	0	0	0	0	8
MIMAT0000068	hsa-miR-15a-5p	ENSG00000116396	KCNC4	protein_coding	chr1	110766031	110766059	110766031	110766059	+	1	0	AGO2	0	0	0	1	0	0	0	8
MIMAT0000068	hsa-miR-15a-5p	ENSG00000116396	KCNC4	protein_coding	chr1	110776305	110776311	110776284	110776312	+	7	3	AGO1,AGO2,AGO3	1	0	1	1	1	1	1	8
MIMAT0000068	hsa-miR-15a-5p	ENSG00000116396	KCNC4	protein_coding	chr1	110776648	110776654	110776627	110776655	+	2	0	AGO2	1	0	1	1	0	1	0	8
MIMAT0000068	hsa-miR-15a-5p	ENSG00000162775	RBM15	protein_coding	chr1	110889255	110889260	110889241	110889261	+	2	0	AGO1-4	1	0	0	0	1	0	0	1
MIMAT0000068	hsa-miR-15a-5p	ENSG00000116473	RAP1A	protein_coding	chr1	112251834	112251854	112251834	112251854	+	1	0	AGO2	0	0	0	0	1	0	0	6
MIMAT0000068	hsa-miR-15a-5p	ENSG00000134245	WNT2B	protein_coding	chr1	113063227	113063232	113063227	113063233	+	2	0	AGO1-4	1	0	0	0	0	1	1	11
MIMAT0000068	hsa-miR-15a-5p	ENSG00000155363	MOV10	protein_coding	chr1	113235415	113235443	113235415	113235443	+	5	0	AGO1-4,AGO2	0	0	0	1	0	0	0	1
MIMAT0000068	hsa-miR-15a-5p	ENSG00000155363	MOV10	protein_coding	chr1	113243296	113243301	113243274	113243302	+	19	2	AGO1,AGO1-4,AGO2	1	0	0	1	1	1	0	1
MIMAT0000068	hsa-miR-15a-5p	ENSG00000198799	LRIG2	protein_coding	chr1	113667037	113667043	113667016	113667044	+	21	0	AGO1,AGO1-4,AGO2	1	0	1	1	1	1	1	6
MIMAT0000068	hsa-miR-15a-5p	ENSG00000173218	VANGL1	protein_coding	chr1	116235063	116235069	116235063	116235069	+	8	0	AGO1-4,AGO2	1	0	0	0	0	0	0	11
MIMAT0000068	hsa-miR-15a-5p	ENSG00000134247	PTGFRN	protein_coding	chr1	117530032	117530037	117530032	117530037	+	3	0	AGO1-4,AGO2	1	0	0	0	0	0	0	15
MIMAT0000068	hsa-miR-15a-5p	ENSG00000134247	PTGFRN	protein_coding	chr1	117530990	117530993	117530987	117530996	+	7	0	AGO1-4,AGO2	2	0	0	0	0	0	0	15
MIMAT0000068	hsa-miR-15a-5p	ENSG00000183508	FAM46C	protein_coding	chr1	118169491	118169497	118169491	118169497	+	1	0	AGO1-4	1	0	0	0	0	0	0	8
MIMAT0000068	hsa-miR-15a-5p	ENSG00000265972	TXNIP	protein_coding	chr1	145441817	145441822	145441817	145441822	+	17	0	AGO1-4,AGO2	1	0	1	0	0	0	0	14
MIMAT0000068	hsa-miR-15a-5p	ENSG00000265972	TXNIP	protein_coding	chr1	145442191	145442197	145442171	145442198	+	45	0	AGO1,AGO1-4,AGO2	1	0	1	0	1	0	1	14
MIMAT0000068	hsa-miR-15a-5p	ENSG00000272031	ANKRD34A	protein_coding	chr1	145475414	145475420	145475400	145475421	+	1	0	AGO1-4	1	0	1	0	1	0	1	7
MIMAT0000068	hsa-miR-15a-5p	ENSG00000272031	ANKRD34A	protein_coding	chr1	145475536	145475541	145475536	145475541	+	1	0	AGO2	1	0	1	0	0	0	0	7
MIMAT0000068	hsa-miR-15a-5p	ENSG00000271601	LIX1L	protein_coding	chr1	145499712	145499718	145499712	145499718	+	5	0	AGO2	0	0	1	0	0	0	1	9
MIMAT0000068	hsa-miR-15a-5p	ENSG00000196644	GPR89C	protein_coding	chr1	145923245	145923266	145923245	145923266	+	2	0	AGO1-4	0	0	0	0	1	0	0	0
MIMAT0000068	hsa-miR-15a-5p	ENSG00000116128	BCL9	protein_coding	chr1	147096761	147096767	147096761	147096767	+	4	0	AGO1-4,AGO2	0	0	0	0	1	0	0	16
MIMAT0000068	hsa-miR-15a-5p	ENSG00000116128	BCL9	protein_coding	chr1	147096816	147096821	147096816	147096821	+	3	0	AGO1-4,AGO2	1	0	0	0	0	0	0	16
MIMAT0000068	hsa-miR-15a-5p	ENSG00000116128	BCL9	protein_coding	chr1	147096882	147096887	147096882	147096887	+	3	0	AGO1-4,AGO2	1	0	0	0	0	0	0	16
MIMAT0000068	hsa-miR-15a-5p	ENSG00000163125	RPRD2	protein_coding	chr1	150447838	150447844	150447825	150447845	+	17	0	AGO1,AGO1-4,AGO2,AGO3,AGO4	0	0	1	0	1	0	1	9
MIMAT0000068	hsa-miR-15a-5p	ENSG00000143374	TARS2	protein_coding	chr1	150463913	150463934	150463913	150463934	+	2	0	AGO1,AGO2	0	0	0	0	1	0	0	2
MIMAT0000068	hsa-miR-15a-5p	ENSG00000143363	PRUNE1	protein_coding	chr1	151006868	151006873	151006868	151006873	+	3	0	AGO1-4	1	0	0	0	0	0	0	6
MIMAT0000068	hsa-miR-15a-5p	ENSG00000143398	PIP5K1A	protein_coding	chr1	151220474	151220479	151220474	151220479	+	1	0	AGO2	1	0	0	0	0	0	0	4
MIMAT0000068	hsa-miR-15a-5p	ENSG00000143375	CGN	protein_coding	chr1	151509873	151509880	151509860	151509881	+	4	2	AGO1-4,AGO2	1	0	0	0	1	0	0	10
MIMAT0000068	hsa-miR-15a-5p	ENSG00000143367	TUFT1	protein_coding	chr1	151554209	151554215	151554209	151554215	+	6	1	AGO1-4,AGO2	1	0	1	0	0	0	0	7
MIMAT0000068	hsa-miR-15a-5p	ENSG00000169469	SPRR1B	protein_coding	chr1	153005288	153005293	153005288	153005293	+	1	0	AGO1-4	1	0	0	0	0	0	0	7
MIMAT0000068	hsa-miR-15a-5p	ENSG00000160679	CHTOP	protein_coding	chr1	153614963	153614968	153614941	153614969	+	1	0	AGO1-4	0	0	1	1	0	0	0	2
MIMAT0000068	hsa-miR-15a-5p	ENSG00000160679	CHTOP	protein_coding	chr1	153616492	153616498	153616471	153616499	+	3	0	AGO1-4,AGO2	0	0	1	1	1	0	0	2
MIMAT0000068	hsa-miR-15a-5p	ENSG00000169418	NPR1	protein_coding	chr1	153651640	153651644	153651621	153651662	+	1	0	AGO1-4	0	2	0	0	0	0	0	10
MIMAT0000068	hsa-miR-15a-5p	ENSG00000160685	ZBTB7B	protein_coding	chr1	154989431	154989436	154989431	154989436	+	6	0	AGO1-4,AGO2	1	0	0	0	0	0	0	3
MIMAT0000068	hsa-miR-15a-5p	ENSG00000143590	EFNA3	protein_coding	chr1	155059470	155059476	155059456	155059477	+	1	0	AGO2	1	0	0	0	1	0	0	6
MIMAT0000068	hsa-miR-15a-5p	ENSG00000160789	LMNA	protein_coding	chr1	156109265	156109270	156109265	156109270	+	12	0	AGO1-4,AGO2	1	0	0	0	0	0	0	3
MIMAT0000068	hsa-miR-15a-5p	ENSG00000160785	SLC25A44	protein_coding	chr1	156180624	156180629	156180624	156180629	+	6	0	AGO1-4,AGO2	1	0	0	0	0	0	0	3
MIMAT0000068	hsa-miR-15a-5p	ENSG00000163472	TMEM79	protein_coding	chr1	156261981	156261984	156261968	156261988	+	1	0	AGO2	2	0	0	0	1	0	0	3
MIMAT0000068	hsa-miR-15a-5p	ENSG00000143294	PRCC	protein_coding	chr1	156770330	156770335	156770330	156770335	+	3	0	AGO1,AGO1-4,AGO2	1	0	0	0	0	0	0	1
MIMAT0000068	hsa-miR-15a-5p	ENSG00000162734	PEA15	protein_coding	chr1	160184668	160184673	160184668	160184673	+	3	0	AGO1-4	1	0	0	0	0	0	0	9
MIMAT0000068	hsa-miR-15a-5p	ENSG00000171786	NHLH1	protein_coding	chr1	160341985	160341991	160341971	160341992	+	1	0	AGO2	1	0	0	0	1	0	0	0
MIMAT0000068	hsa-miR-15a-5p	ENSG00000026751	SLAMF7	protein_coding	chr1	160724365	160724370	160724365	160724370	+	2	0	AGO1-4,AGO2	1	0	0	0	0	0	0	5
MIMAT0000068	hsa-miR-15a-5p	ENSG00000122224	LY9	protein_coding	chr1	160772353	160772359	160772332	160772360	+	3	0	AGO2	1	0	1	1	1	0	0	3
MIMAT0000068	hsa-miR-15a-5p	ENSG00000143222	UFC1	protein_coding	chr1	161128631	161128636	161128631	161128636	+	10	0	AGO1,AGO2	1	0	0	0	0	0	0	3
MIMAT0000068	hsa-miR-15a-5p	ENSG00000143252	SDHC	protein_coding	chr1	161332800	161332805	161332800	161332805	+	4	0	AGO1,AGO1-4,AGO2	1	0	0	0	0	0	0	9
MIMAT0000068	hsa-miR-15a-5p	ENSG00000143252	SDHC	protein_coding	chr1	161333470	161333476	161333456	161333477	+	10	0	AGO1,AGO1-4,AGO2	1	0	0	0	1	0	0	9
MIMAT0000068	hsa-miR-15a-5p	ENSG00000118217	ATF6	protein_coding	chr1	161928511	161928517	161928490	161928518	+	7	0	AGO1,AGO1-4,AGO2	1	0	1	1	1	0	0	14
MIMAT0000068	hsa-miR-15a-5p	ENSG00000118217	ATF6	protein_coding	chr1	161928590	161928595	161928568	161928596	+	3	0	AGO1-4,AGO2	1	0	1	1	0	0	0	14
MIMAT0000068	hsa-miR-15a-5p	ENSG00000118217	ATF6	protein_coding	chr1	161932713	161932719	161932692	161932720	+	3	0	AGO1-4,AGO2	0	0	1	1	0	0	1	14
MIMAT0000068	hsa-miR-15a-5p	ENSG00000198929	NOS1AP	protein_coding	chr1	162337553	162337558	162337553	162337558	+	1	0	AGO1-4	1	0	0	0	0	0	0	11
MIMAT0000068	hsa-miR-15a-5p	ENSG00000198929	NOS1AP	protein_coding	chr1	162337990	162337996	162337990	162337996	+	1	0	AGO1-4	1	0	0	0	0	0	0	11
MIMAT0000068	hsa-miR-15a-5p	ENSG00000239887	C1orf226	protein_coding	chr1	162353514	162353520	162353493	162353521	+	8	0	AGO1,AGO1-4,AGO2	1	0	1	1	0	0	0	11
MIMAT0000068	hsa-miR-15a-5p	ENSG00000239887	C1orf226	protein_coding	chr1	162355904	162355907	162355883	162355911	+	4	0	AGO1-4	2	0	1	1	0	0	0	11
MIMAT0000068	hsa-miR-15a-5p	ENSG00000152332	UHMK1	protein_coding	chr1	162493707	162493713	162493686	162493714	+	10	0	AGO1-4,AGO2	1	0	1	1	1	0	0	9
MIMAT0000068	hsa-miR-15a-5p	ENSG00000152332	UHMK1	protein_coding	chr1	162494495	162494500	162494473	162494501	+	21	0	AGO1,AGO1-4,AGO2,AGO3	0	0	1	1	0	1	1	9
MIMAT0000068	hsa-miR-15a-5p	ENSG00000152332	UHMK1	protein_coding	chr1	162495572	162495577	162495550	162495578	+	8	0	AGO1-4,AGO2	0	0	1	1	0	0	0	9
MIMAT0000068	hsa-miR-15a-5p	ENSG00000152332	UHMK1	protein_coding	chr1	162495664	162495669	162495642	162495670	+	5	0	AGO1-4,AGO2	0	0	1	1	0	0	0	9
MIMAT0000068	hsa-miR-15a-5p	ENSG00000143190	POU2F1	protein_coding	chr1	167339412	167339434	167339406	167339434	+	1	0	AGO2	0	0	0	1	1	0	0	9
MIMAT0000068	hsa-miR-15a-5p	ENSG00000143190	POU2F1	protein_coding	chr1	167343431	167343459	167343431	167343459	+	1	0	AGO1-4	0	0	0	1	0	0	0	9
MIMAT0000068	hsa-miR-15a-5p	ENSG00000143190	POU2F1	protein_coding	chr1	167381415	167381435	167381415	167381435	+	6	0	AGO1-4	0	1	0	0	0	0	0	9
MIMAT0000068	hsa-miR-15a-5p	ENSG00000143190	POU2F1	protein_coding	chr1	167386033	167386039	167386012	167386047	+	5	0	AGO1-4,AGO2	0	0	1	2	0	0	0	9
MIMAT0000068	hsa-miR-15a-5p	ENSG00000143190	POU2F1	protein_coding	chr1	167387346	167387351	167387324	167387352	+	24	0	AGO1,AGO1-4,AGO2,AGO4	0	0	1	1	0	1	0	9
MIMAT0000068	hsa-miR-15a-5p	ENSG00000143190	POU2F1	protein_coding	chr1	167387455	167387461	167387434	167387462	+	7	0	AGO1,AGO1-4,AGO2	0	0	1	1	0	1	1	9
MIMAT0000068	hsa-miR-15a-5p	ENSG00000143190	POU2F1	protein_coding	chr1	167393915	167393920	167393893	167393921	+	4	0	AGO1-4,AGO2	0	0	1	1	0	0	0	9
MIMAT0000068	hsa-miR-15a-5p	ENSG00000143190	POU2F1	protein_coding	chr1	167394433	167394438	167394411	167394439	+	4	0	AGO1-4,AGO2	0	0	1	1	0	1	1	9
MIMAT0000068	hsa-miR-15a-5p	ENSG00000143190	POU2F1	protein_coding	chr1	167394939	167394944	167394917	167394945	+	2	0	AGO1-4,AGO2	0	0	1	1	0	0	0	9
MIMAT0000068	hsa-miR-15a-5p	ENSG00000197965	MPZL1	protein_coding	chr1	167758676	167758679	167758674	167758682	+	1	0	AGO2	2	0	2	0	0	0	0	10
MIMAT0000068	hsa-miR-15a-5p	ENSG00000143153	ATP1B1	protein_coding	chr1	169080662	169080687	169080662	169080687	+	7	0	AGO1-4,AGO2	0	0	0	0	1	0	0	13
MIMAT0000068	hsa-miR-15a-5p	ENSG00000117523	PRRC2C	protein_coding	chr1	171509122	171509150	171509122	171509150	+	9	0	AGO1-4,AGO2	0	0	0	1	0	0	0	11
MIMAT0000068	hsa-miR-15a-5p	ENSG00000117523	PRRC2C	protein_coding	chr1	171561148	171561153	171561126	171561154	+	17	0	AGO1,AGO1-4,AGO2	1	0	1	1	0	0	0	11
MIMAT0000068	hsa-miR-15a-5p	ENSG00000117523	PRRC2C	protein_coding	chr1	171562349	171562352	171562328	171562377	+	36	0	AGO1,AGO1-4,AGO2,AGO3	2	0	1	2	1	0	1	11
MIMAT0000068	hsa-miR-15a-5p	ENSG00000010165	METTL13	protein_coding	chr1	171766407	171766413	171766393	171766414	+	1	0	AGO2	1	0	1	0	1	0	0	5
MIMAT0000068	hsa-miR-15a-5p	ENSG00000094975	SUCO	protein_coding	chr1	172554162	172554190	172554162	172554190	+	15	0	AGO1-4,AGO2	0	0	0	1	0	0	0	9
MIMAT0000068	hsa-miR-15a-5p	ENSG00000094975	SUCO	protein_coding	chr1	172580721	172580727	172580700	172580728	+	19	0	AGO1-4,AGO2	1	0	1	1	1	1	1	9
MIMAT0000068	hsa-miR-15a-5p	ENSG00000185278	ZBTB37	protein_coding	chr1	173857467	173857473	173857467	173857473	+	1	0	AGO2	0	0	0	0	0	0	1	6
MIMAT0000068	hsa-miR-15a-5p	ENSG00000116183	PAPPA2	protein_coding	chr1	176709182	176709210	176709182	176709210	+	1	0	AGO2	0	0	0	1	0	0	0	13
MIMAT0000068	hsa-miR-15a-5p	ENSG00000075391	RASAL2	protein_coding	chr1	178445674	178445680	178445674	178445680	+	1	0	AGO1-4	0	0	1	0	0	0	0	10
MIMAT0000068	hsa-miR-15a-5p	ENSG00000186283	TOR3A	protein_coding	chr1	179064918	179064923	179064918	179064923	+	2	0	AGO1-4,AGO2	1	0	0	0	0	0	0	3
MIMAT0000068	hsa-miR-15a-5p	ENSG00000135837	CEP350	protein_coding	chr1	180081080	180081085	180081080	180081086	+	4	0	AGO1-4,AGO2	1	0	1	0	0	1	0	9
MIMAT0000068	hsa-miR-15a-5p	ENSG00000135837	CEP350	protein_coding	chr1	180081624	180081629	180081624	180081630	+	4	0	AGO1-4,AGO2	1	0	1	0	0	1	0	9
MIMAT0000068	hsa-miR-15a-5p	ENSG00000135837	CEP350	protein_coding	chr1	180082374	180082379	180082361	180082380	+	1	0	AGO1-4	1	0	1	0	1	1	0	9
MIMAT0000068	hsa-miR-15a-5p	ENSG00000116260	QSOX1	protein_coding	chr1	180166598	180166603	180166598	180166603	+	2	0	AGO1-4	1	0	1	0	0	0	0	10
MIMAT0000068	hsa-miR-15a-5p	ENSG00000116260	QSOX1	protein_coding	chr1	180166905	180166910	180166905	180166910	+	7	0	AGO1-4,AGO2	1	0	1	0	0	0	0	10
MIMAT0000068	hsa-miR-15a-5p	ENSG00000116260	QSOX1	protein_coding	chr1	180168800	180168806	180168800	180168806	+	1	0	AGO1-4	0	0	1	0	0	0	0	10
MIMAT0000068	hsa-miR-15a-5p	ENSG00000116260	QSOX1	protein_coding	chr1	180168992	180168997	180168992	180168997	+	1	0	AGO1-4	0	0	1	0	0	0	0	10
MIMAT0000068	hsa-miR-15a-5p	ENSG00000121454	LHX4	protein_coding	chr1	180247419	180247425	180247398	180247426	+	1	0	AGO1-4	0	0	1	1	0	0	1	2
MIMAT0000068	hsa-miR-15a-5p	ENSG00000143324	XPR1	protein_coding	chr1	180854037	180854040	180854034	180854043	+	5	1	AGO1,AGO1-4,AGO2	2	0	2	0	0	0	2	8
MIMAT0000068	hsa-miR-15a-5p	ENSG00000143324	XPR1	protein_coding	chr1	180856771	180856776	180856771	180856776	+	2	0	AGO1-4,AGO2	0	0	1	0	0	0	0	8
MIMAT0000068	hsa-miR-15a-5p	ENSG00000135838	NPL	protein_coding	chr1	182798547	182798552	182798547	182798552	+	1	0	AGO1-4	1	0	0	0	0	0	0	0
MIMAT0000068	hsa-miR-15a-5p	ENSG00000135862	LAMC1	protein_coding	chr1	183112028	183112034	183112013	183112035	+	7	0	AGO1-4,AGO2	1	0	1	0	1	1	1	17
MIMAT0000068	hsa-miR-15a-5p	ENSG00000135862	LAMC1	protein_coding	chr1	183114076	183114082	183114076	183114082	+	5	0	AGO1-4,AGO2	1	0	1	0	0	0	0	17
MIMAT0000068	hsa-miR-15a-5p	ENSG00000116698	SMG7	protein_coding	chr1	183523277	183523282	183523277	183523282	+	3	0	AGO1-4,AGO2	1	0	0	0	0	0	0	4
MIMAT0000068	hsa-miR-15a-5p	ENSG00000143344	RGL1	protein_coding	chr1	183897559	183897564	183897559	183897564	+	3	0	AGO1-4,AGO2	1	0	0	0	0	0	0	6
MIMAT0000068	hsa-miR-15a-5p	ENSG00000198860	TSEN15	protein_coding	chr1	184042268	184042274	184042256	184042275	+	2	0	AGO2	1	0	1	0	1	0	0	1
MIMAT0000068	hsa-miR-15a-5p	ENSG00000116667	C1orf21	protein_coding	chr1	184588911	184588913	184588889	184588917	+	15	0	AGO1,AGO2,AGO3	2	0	1	1	1	2	1	7
MIMAT0000068	hsa-miR-15a-5p	ENSG00000116690	PRG4	protein_coding	chr1	186266029	186266049	186266029	186266049	+	1	0	AGO1-4	0	0	0	0	1	0	0	4
MIMAT0000068	hsa-miR-15a-5p	ENSG00000116741	RGS2	protein_coding	chr1	192779529	192779551	192779529	192779551	+	1	0	AGO2	0	1	0	0	0	0	0	9
MIMAT0000068	hsa-miR-15a-5p	ENSG00000118200	CAMSAP2	protein_coding	chr1	200827861	200827866	200827861	200827867	+	10	0	AGO1-4,AGO2	1	0	0	0	0	1	0	14
MIMAT0000068	hsa-miR-15a-5p	ENSG00000081277	PKP1	protein_coding	chr1	201299647	201299652	201299647	201299652	+	1	0	AGO2	1	0	0	0	0	0	0	5
MIMAT0000068	hsa-miR-15a-5p	ENSG00000134369	NAV1	protein_coding	chr1	201752888	201752916	201752888	201752916	+	3	0	AGO1-4	0	0	0	1	0	0	0	12
MIMAT0000068	hsa-miR-15a-5p	ENSG00000134369	NAV1	protein_coding	chr1	201791256	201791261	201791234	201791262	+	10	0	AGO1-4,AGO2	1	0	1	1	1	1	1	12
MIMAT0000068	hsa-miR-15a-5p	ENSG00000198700	IPO9	protein_coding	chr1	201845656	201845662	201845635	201845663	+	2	0	AGO1-4,AGO2	1	0	1	1	0	0	0	4
MIMAT0000068	hsa-miR-15a-5p	ENSG00000198700	IPO9	protein_coding	chr1	201847291	201847297	201847270	201847298	+	1	0	AGO2	1	0	1	1	0	1	0	4
MIMAT0000068	hsa-miR-15a-5p	ENSG00000198700	IPO9	protein_coding	chr1	201848100	201848105	201848078	201848106	+	2	0	AGO1-4,AGO2	1	0	1	1	0	0	0	4
MIMAT0000068	hsa-miR-15a-5p	ENSG00000198700	IPO9	protein_coding	chr1	201852105	201852107	201852080	201852111	+	6	0	AGO2	2	0	2	2	0	2	2	4
MIMAT0000068	hsa-miR-15a-5p	ENSG00000133067	LGR6	protein_coding	chr1	202288217	202288245	202288217	202288245	+	1	0	AGO1-4	0	0	0	1	0	0	0	5
MIMAT0000068	hsa-miR-15a-5p	ENSG00000077157	PPP1R12B	protein_coding	chr1	202549992	202549998	202549971	202549999	+	1	0	AGO1-4	1	0	1	1	0	0	0	14
MIMAT0000068	hsa-miR-15a-5p	ENSG00000077157	PPP1R12B	protein_coding	chr1	202551288	202551316	202551288	202551316	+	1	0	AGO1-4	0	0	0	1	0	0	0	14
MIMAT0000068	hsa-miR-15a-5p	ENSG00000077157	PPP1R12B	protein_coding	chr1	202552143	202552148	202552121	202552149	+	3	0	AGO1-4,AGO2	1	0	1	1	0	0	0	14
MIMAT0000068	hsa-miR-15a-5p	ENSG00000077157	PPP1R12B	protein_coding	chr1	202552817	202552823	202552796	202552824	+	3	0	AGO1-4	1	0	1	1	0	0	0	14
MIMAT0000068	hsa-miR-15a-5p	ENSG00000163444	TMEM183A	protein_coding	chr1	202985191	202985209	202985181	202985209	+	4	0	AGO1,AGO1-4,AGO2	0	0	0	1	1	0	0	5
MIMAT0000068	hsa-miR-15a-5p	ENSG00000163444	TMEM183A	protein_coding	chr1	202993314	202993320	202993293	202993321	+	6	0	AGO1,AGO1-4,AGO2	0	0	1	1	0	0	0	5
MIMAT0000068	hsa-miR-15a-5p	ENSG00000163444	TMEM183A	protein_coding	chr1	202993672	202993678	202993651	202993679	+	4	0	AGO1-4,AGO2	0	0	1	1	0	0	0	5
MIMAT0000068	hsa-miR-15a-5p	ENSG00000159388	BTG2	protein_coding	chr1	203276500	203276518	203276490	203276518	+	12	0	AGO1-4,AGO2	0	0	0	1	1	0	0	6
MIMAT0000068	hsa-miR-15a-5p	ENSG00000159388	BTG2	protein_coding	chr1	203276748	203276753	203276726	203276754	+	10	0	AGO1-4,AGO2	1	0	1	1	0	0	0	6
MIMAT0000068	hsa-miR-15a-5p	ENSG00000159388	BTG2	protein_coding	chr1	203277147	203277152	203277125	203277153	+	23	0	AGO1,AGO1-4,AGO2	1	0	1	1	0	0	0	6
MIMAT0000068	hsa-miR-15a-5p	ENSG00000159388	BTG2	protein_coding	chr1	203277321	203277327	203277300	203277328	+	31	0	AGO1-4,AGO2	1	0	1	1	1	1	1	6
MIMAT0000068	hsa-miR-15a-5p	ENSG00000159388	BTG2	protein_coding	chr1	203277452	203277458	203277431	203277459	+	36	2	AGO1,AGO1-4,AGO2	1	0	1	1	1	1	1	6
MIMAT0000068	hsa-miR-15a-5p	ENSG00000058668	ATP2B4	protein_coding	chr1	203709078	203709083	203709078	203709083	+	3	0	AGO1-4,AGO2	1	0	0	0	0	0	0	13
MIMAT0000068	hsa-miR-15a-5p	ENSG00000058668	ATP2B4	protein_coding	chr1	203710418	203710423	203710418	203710423	+	3	0	AGO1-4,AGO2	1	0	0	0	0	0	0	13
MIMAT0000068	hsa-miR-15a-5p	ENSG00000058673	ZC3H11A	protein_coding	chr1	203819710	203819738	203819710	203819738	+	11	0	AGO1-4,AGO2	0	0	0	1	0	0	0	3
MIMAT0000068	hsa-miR-15a-5p	ENSG00000257315	ZBED6	protein_coding	chr1	203819710	203819738	203819710	203819738	+	11	0	AGO1-4,AGO2	0	0	0	1	0	0	0	11
MIMAT0000068	hsa-miR-15a-5p	ENSG00000058673	ZC3H11A	protein_coding	chr1	203821944	203821949	203821922	203821950	+	6	0	AGO1-4,AGO2	1	0	1	1	0	0	1	3
MIMAT0000068	hsa-miR-15a-5p	ENSG00000257315	ZBED6	protein_coding	chr1	203821944	203821949	203821922	203821950	+	6	0	AGO1-4,AGO2	1	0	1	1	0	0	1	11
MIMAT0000068	hsa-miR-15a-5p	ENSG00000058673	ZC3H11A	protein_coding	chr1	203822124	203822130	203822103	203822131	+	10	3	AGO1,AGO1-4,AGO2	1	0	1	1	1	0	0	3
MIMAT0000068	hsa-miR-15a-5p	ENSG00000257315	ZBED6	protein_coding	chr1	203822124	203822130	203822103	203822131	+	10	3	AGO1,AGO1-4,AGO2	1	0	1	1	1	0	0	11
MIMAT0000068	hsa-miR-15a-5p	ENSG00000143842	SOX13	protein_coding	chr1	204095777	204095782	204095777	204095782	+	2	0	AGO1-4,AGO2	1	0	0	0	0	0	0	7
MIMAT0000068	hsa-miR-15a-5p	ENSG00000163531	NFASC	protein_coding	chr1	204986371	204986377	204986371	204986377	+	1	0	AGO1-4	1	0	1	0	0	0	1	12
MIMAT0000068	hsa-miR-15a-5p	ENSG00000117266	CDK18	protein_coding	chr1	205500744	205500749	205500722	205500750	+	3	0	AGO1-4,AGO2	1	0	0	1	0	0	0	4
MIMAT0000068	hsa-miR-15a-5p	ENSG00000174514	MFSD4A	protein_coding	chr1	205561279	205561300	205561279	205561300	+	1	0	AGO1-4	0	0	0	0	1	0	0	9
MIMAT0000068	hsa-miR-15a-5p	ENSG00000163486	SRGAP2	protein_coding	chr1	206628511	206628517	206628498	206628518	+	2	0	AGO1-4	1	0	1	0	1	1	0	0
MIMAT0000068	hsa-miR-15a-5p	ENSG00000163486	SRGAP2	protein_coding	chr1	206628540	206628546	206628526	206628547	+	1	0	AGO1-4	1	0	1	0	1	0	0	0
MIMAT0000068	hsa-miR-15a-5p	ENSG00000266094	RASSF5	protein_coding	chr1	206762232	206762238	206762211	206762239	+	19	0	AGO1-4,AGO2	1	0	1	1	1	1	1	4
MIMAT0000068	hsa-miR-15a-5p	ENSG00000162889	MAPKAPK2	protein_coding	chr1	206906005	206906011	206905991	206906012	+	12	0	AGO1-4,AGO2	1	0	0	0	1	0	0	3
MIMAT0000068	hsa-miR-15a-5p	ENSG00000123836	PFKFB2	protein_coding	chr1	207247924	207247929	207247924	207247929	+	1	0	AGO1	1	0	1	0	0	0	0	6
MIMAT0000068	hsa-miR-15a-5p	ENSG00000123689	G0S2	protein_coding	chr1	209849563	209849569	209849549	209849570	+	1	0	AGO1-4	1	0	1	0	1	1	1	2
MIMAT0000068	hsa-miR-15a-5p	ENSG00000117597	DIEXF	protein_coding	chr1	210025218	210025224	210025205	210025225	+	22	0	AGO1,AGO1-4,AGO2,AGO3	1	0	1	0	1	0	0	10
MIMAT0000068	hsa-miR-15a-5p	ENSG00000143469	SYT14	protein_coding	chr1	210187017	210187039	210187017	210187039	+	3	0	AGO1,AGO1-4,AGO2	0	0	0	0	1	0	0	10
MIMAT0000068	hsa-miR-15a-5p	ENSG00000117625	RCOR3	protein_coding	chr1	211489325	211489331	211489309	211489332	+	1	0	AGO1-4	1	0	1	0	1	1	1	5
MIMAT0000068	hsa-miR-15a-5p	ENSG00000082512	TRAF5	protein_coding	chr1	211547398	211547403	211547398	211547403	+	5	0	AGO1-4,AGO2	1	0	1	0	0	0	0	3
MIMAT0000068	hsa-miR-15a-5p	ENSG00000203705	TATDN3	protein_coding	chr1	212988694	212988700	212988683	212988701	+	2	0	AGO1-4,AGO2	1	0	1	0	1	0	0	6
MIMAT0000068	hsa-miR-15a-5p	ENSG00000117707	PROX1	protein_coding	chr1	214209162	214209167	214209140	214209168	+	2	0	AGO2	0	0	1	1	0	0	0	7
MIMAT0000068	hsa-miR-15a-5p	ENSG00000117707	PROX1	protein_coding	chr1	214210036	214210041	214210014	214210042	+	4	0	AGO1,AGO2	0	0	1	1	0	0	0	7
MIMAT0000068	hsa-miR-15a-5p	ENSG00000117707	PROX1	protein_coding	chr1	214210451	214210456	214210429	214210457	+	1	0	AGO2	0	0	1	1	0	0	0	7
MIMAT0000068	hsa-miR-15a-5p	ENSG00000082482	KCNK2	protein_coding	chr1	215368357	215368379	215368357	215368379	+	1	0	AGO1-4	0	0	0	0	1	0	0	14
MIMAT0000068	hsa-miR-15a-5p	ENSG00000136636	KCTD3	protein_coding	chr1	215794858	215794863	215794858	215794863	+	6	0	AGO1-4,AGO2	1	0	0	0	0	0	0	6
MIMAT0000068	hsa-miR-15a-5p	ENSG00000143353	LYPLAL1	protein_coding	chr1	219385672	219385678	219385651	219385679	+	10	0	AGO1,AGO2,AGO3	0	0	1	1	1	0	0	4
MIMAT0000068	hsa-miR-15a-5p	ENSG00000143353	LYPLAL1	protein_coding	chr1	219386184	219386189	219386162	219386190	+	3	0	AGO2	0	0	1	1	0	0	0	4
MIMAT0000068	hsa-miR-15a-5p	ENSG00000154305	MIA3	protein_coding	chr1	222840316	222840322	222840302	222840323	+	3	0	AGO2	1	0	1	0	1	0	0	8
MIMAT0000068	hsa-miR-15a-5p	ENSG00000163041	H3F3A	protein_coding	chr1	226254483	226254511	226254483	226254511	+	2	0	AGO1-4,AGO2	0	0	0	1	0	0	0	6
MIMAT0000068	hsa-miR-15a-5p	ENSG00000143801	PSEN2	protein_coding	chr1	227075810	227075833	227075810	227075833	+	2	0	AGO1-4,AGO2	0	0	0	0	1	0	0	5
MIMAT0000068	hsa-miR-15a-5p	ENSG00000163050	COQ8A	protein_coding	chr1	227175080	227175083	227175078	227175086	+	3	0	AGO1-4	2	0	0	0	0	0	0	6
MIMAT0000068	hsa-miR-15a-5p	ENSG00000181450	ZNF678	protein_coding	chr1	227751319	227751344	227751319	227751344	+	5	0	AGO1-4,AGO2	0	0	0	0	1	0	0	5
MIMAT0000068	hsa-miR-15a-5p	ENSG00000143740	SNAP47	protein_coding	chr1	227968572	227968578	227968572	227968578	+	2	0	AGO2	1	0	0	0	0	0	0	7
MIMAT0000068	hsa-miR-15a-5p	ENSG00000154342	WNT3A	protein_coding	chr1	228248938	228248943	228248916	228248944	+	10	0	AGO1,AGO1-4,AGO2,AGO3	1	0	1	1	1	1	1	1
MIMAT0000068	hsa-miR-15a-5p	ENSG00000181873	IBA57	protein_coding	chr1	228364756	228364759	228364754	228364762	+	1	0	AGO1-4	2	0	0	0	0	0	0	5
MIMAT0000068	hsa-miR-15a-5p	ENSG00000116574	RHOU	protein_coding	chr1	228880889	228880894	228880889	228880894	+	8	0	AGO1,AGO1-4,AGO2,AGO3	1	0	0	0	0	0	0	7
MIMAT0000068	hsa-miR-15a-5p	ENSG00000143641	GALNT2	protein_coding	chr1	230417242	230417247	230417242	230417247	+	9	0	AGO1,AGO1-4,AGO2	1	0	0	0	0	0	0	9
MIMAT0000068	hsa-miR-15a-5p	ENSG00000010072	SPRTN	protein_coding	chr1	231490514	231490520	231490493	231490521	+	10	0	AGO2,AGO3	0	0	1	1	0	0	1	6
MIMAT0000068	hsa-miR-15a-5p	ENSG00000143674	MAP3K21	protein_coding	chr1	233518537	233518543	233518516	233518544	+	18	0	AGO1,AGO1-4,AGO2	1	0	1	1	1	0	1	3
MIMAT0000068	hsa-miR-15a-5p	ENSG00000135750	KCNK1	protein_coding	chr1	233807562	233807568	233807550	233807569	+	10	0	AGO1-4,AGO2	1	0	1	0	1	0	0	8
MIMAT0000068	hsa-miR-15a-5p	ENSG00000186197	EDARADD	protein_coding	chr1	236646561	236646566	236646561	236646566	+	25	8	AGO1-4,AGO2	1	0	0	0	0	0	0	4
MIMAT0000068	hsa-miR-15a-5p	ENSG00000186197	EDARADD	protein_coding	chr1	236647139	236647144	236647139	236647144	+	21	0	AGO1-4,AGO2	1	0	0	0	0	0	0	4
MIMAT0000068	hsa-miR-15a-5p	ENSG00000116984	MTR	protein_coding	chr1	237064093	237064099	237064093	237064099	+	1	0	AGO1-4	0	0	1	0	0	0	0	8
MIMAT0000068	hsa-miR-15a-5p	ENSG00000116984	MTR	protein_coding	chr1	237065506	237065512	237065506	237065512	+	8	0	AGO1-4,AGO2	0	0	1	0	0	0	0	8
MIMAT0000068	hsa-miR-15a-5p	ENSG00000133019	CHRM3	protein_coding	chr1	240072403	240072428	240072400	240072431	+	1	0	AGO1-4	0	0	0	2	0	0	0	8
MIMAT0000068	hsa-miR-15a-5p	ENSG00000133019	CHRM3	protein_coding	chr1	240074126	240074131	240074104	240074132	+	2	0	AGO1-4	0	0	1	1	0	0	0	8
MIMAT0000068	hsa-miR-15a-5p	ENSG00000121644	DESI2	protein_coding	chr1	244869993	244869998	244869993	244869998	+	4	0	AGO2	1	0	0	0	0	0	0	8
MIMAT0000068	hsa-miR-15a-5p	ENSG00000162722	TRIM58	protein_coding	chr1	248040921	248040926	248040921	248040926	+	2	0	AGO2	1	0	0	0	0	0	0	9
MIMAT0000068	hsa-miR-15a-5p	ENSG00000196372	ASB13	protein_coding	chr10	5682126	5682131	5682126	5682131	-	4	0	AGO1-4,AGO2	1	0	0	0	0	0	0	3
MIMAT0000068	hsa-miR-15a-5p	ENSG00000196372	ASB13	protein_coding	chr10	5682138	5682144	5682138	5682144	-	4	0	AGO1-4	1	0	0	0	0	0	0	3
MIMAT0000068	hsa-miR-15a-5p	ENSG00000057608	GDI2	protein_coding	chr10	5807643	5807643	5807637	5807663	-	8	0	AGO1,AGO1-4,AGO2	3	0	3	0	1	0	3	7
MIMAT0000068	hsa-miR-15a-5p	ENSG00000134470	IL15RA	protein_coding	chr10	5994569	5994574	5994569	5994574	-	1	0	AGO1-4	1	0	0	0	0	0	0	3
MIMAT0000068	hsa-miR-15a-5p	ENSG00000148429	USP6NL	protein_coding	chr10	11502696	11502701	11502695	11502723	-	7	0	AGO1-4,AGO2	1	0	1	1	0	0	0	4
MIMAT0000068	hsa-miR-15a-5p	ENSG00000148429	USP6NL	protein_coding	chr10	11504270	11504276	11504269	11504297	-	9	0	AGO1-4,AGO2	1	0	1	1	1	0	1	4
MIMAT0000068	hsa-miR-15a-5p	ENSG00000151468	CCDC3	protein_coding	chr10	12938934	12938939	12938934	12938939	-	1	0	AGO2	1	0	0	0	0	0	0	12
MIMAT0000068	hsa-miR-15a-5p	ENSG00000151474	FRMD4A	protein_coding	chr10	13687987	13687992	13687987	13687992	-	2	0	AGO1,AGO1-4	1	0	0	0	0	0	0	10
MIMAT0000068	hsa-miR-15a-5p	ENSG00000065809	FAM107B	protein_coding	chr10	14561981	14561986	14561981	14561986	-	2	0	AGO1-4	1	0	0	0	0	0	0	10
MIMAT0000068	hsa-miR-15a-5p	ENSG00000148468	FAM171A1	protein_coding	chr10	15253691	15253696	15253691	15253696	-	7	0	AGO1,AGO2	1	0	1	0	0	0	0	11
MIMAT0000068	hsa-miR-15a-5p	ENSG00000148468	FAM171A1	protein_coding	chr10	15254433	15254438	15254433	15254438	-	3	0	AGO2	1	0	1	0	0	0	0	11
MIMAT0000068	hsa-miR-15a-5p	ENSG00000078114	NEBL	protein_coding	chr10	21074446	21074448	21074442	21074470	-	1	0	AGO1-4	1	0	1	1	0	2	1	12
MIMAT0000068	hsa-miR-15a-5p	ENSG00000107897	ACBD5	protein_coding	chr10	27486018	27486023	27486018	27486023	-	8	0	AGO1-4,AGO2	1	0	0	0	0	0	0	11
MIMAT0000068	hsa-miR-15a-5p	ENSG00000150051	MKX	protein_coding	chr10	27962017	27962023	27962016	27962044	-	4	0	AGO2	1	0	1	1	1	0	1	13
MIMAT0000068	hsa-miR-15a-5p	ENSG00000150051	MKX	protein_coding	chr10	27962704	27962709	27962703	27962731	-	2	0	AGO2	1	0	1	1	0	0	0	13
MIMAT0000068	hsa-miR-15a-5p	ENSG00000150054	MPP7	protein_coding	chr10	28342639	28342642	28342636	28342644	-	1	0	AGO2	2	0	0	0	0	0	0	12
MIMAT0000068	hsa-miR-15a-5p	ENSG00000197321	SVIL	protein_coding	chr10	29746909	29746914	29746909	29746914	-	5	0	AGO1-4,AGO2	1	0	0	0	0	0	0	15
MIMAT0000068	hsa-miR-15a-5p	ENSG00000197321	SVIL	protein_coding	chr10	29839753	29839773	29839753	29839773	-	4	0	AGO1-4	0	1	0	0	0	0	0	15
MIMAT0000068	hsa-miR-15a-5p	ENSG00000165757	JCAD	protein_coding	chr10	30306275	30306281	30306275	30306281	-	1	0	AGO2	1	0	0	0	0	0	0	11
MIMAT0000068	hsa-miR-15a-5p	ENSG00000165757	JCAD	protein_coding	chr10	30306706	30306711	30306706	30306711	-	2	0	AGO1-4,AGO2	1	0	0	0	0	0	0	11
MIMAT0000068	hsa-miR-15a-5p	ENSG00000107951	MTPAP	protein_coding	chr10	30602285	30602290	30602285	30602290	-	2	0	AGO1-4	1	0	0	0	0	0	0	3
MIMAT0000068	hsa-miR-15a-5p	ENSG00000165322	ARHGAP12	protein_coding	chr10	32096407	32096413	32096406	32096434	-	36	0	AGO1,AGO1-4,AGO2,AGO3	1	0	1	1	1	1	0	10
MIMAT0000068	hsa-miR-15a-5p	ENSG00000170759	KIF5B	protein_coding	chr10	32300067	32300095	32300067	32300095	-	40	0	AGO1,AGO1-4,AGO2,AGO3,AGO4	0	0	0	1	0	0	0	10
MIMAT0000068	hsa-miR-15a-5p	ENSG00000170759	KIF5B	protein_coding	chr10	32300274	32300280	32300273	32300301	-	39	0	AGO1,AGO1-4,AGO2,AGO3,AGO4	1	0	1	1	1	1	0	10
MIMAT0000068	hsa-miR-15a-5p	ENSG00000170759	KIF5B	protein_coding	chr10	32324504	32324532	32324504	32324532	-	18	1	AGO1,AGO1-4,AGO2	0	0	0	1	0	0	0	10
MIMAT0000068	hsa-miR-15a-5p	ENSG00000120616	EPC1	protein_coding	chr10	32557191	32557197	32557190	32557218	-	14	0	AGO1,AGO1-4,AGO2,AGO3	0	0	1	1	0	0	1	6
MIMAT0000068	hsa-miR-15a-5p	ENSG00000120616	EPC1	protein_coding	chr10	32561047	32561075	32561047	32561075	-	3	1	AGO1-4,AGO2	0	0	0	1	0	0	0	6
MIMAT0000068	hsa-miR-15a-5p	ENSG00000108094	CUL2	protein_coding	chr10	35298816	35298822	35298815	35298843	-	14	0	AGO1,AGO1-4,AGO2	1	0	1	1	1	1	1	8
MIMAT0000068	hsa-miR-15a-5p	ENSG00000108094	CUL2	protein_coding	chr10	35300832	35300860	35300832	35300860	-	4	0	AGO1-4,AGO2	0	0	0	1	0	0	0	8
MIMAT0000068	hsa-miR-15a-5p	ENSG00000108094	CUL2	protein_coding	chr10	35338625	35338653	35338625	35338653	-	2	0	AGO1-4,AGO2	0	0	0	1	0	0	0	8
MIMAT0000068	hsa-miR-15a-5p	ENSG00000196693	ZNF33B	protein_coding	chr10	43084606	43084611	43084606	43084611	-	3	0	AGO1-4,AGO2	1	0	1	0	0	0	0	11
MIMAT0000068	hsa-miR-15a-5p	ENSG00000108091	CCDC6	protein_coding	chr10	61549309	61549314	61549308	61549336	-	6	0	AGO1,AGO1-4,AGO2	1	0	1	1	1	1	0	13
MIMAT0000068	hsa-miR-15a-5p	ENSG00000108091	CCDC6	protein_coding	chr10	61549969	61549974	61549968	61549996	-	6	0	AGO1,AGO1-4,AGO2	1	0	1	1	1	1	1	13
MIMAT0000068	hsa-miR-15a-5p	ENSG00000171988	JMJD1C	protein_coding	chr10	64936139	64936144	64936138	64936166	-	2	0	AGO1-4	0	0	1	1	0	0	0	8
MIMAT0000068	hsa-miR-15a-5p	ENSG00000171988	JMJD1C	protein_coding	chr10	64943316	64943322	64943315	64943322	-	6	0	AGO1-4,AGO2	0	0	1	0	0	0	1	8
MIMAT0000068	hsa-miR-15a-5p	ENSG00000171988	JMJD1C	protein_coding	chr10	64967525	64967553	64967525	64967553	-	6	0	AGO1-4,AGO2	0	0	0	1	0	0	0	8
MIMAT0000068	hsa-miR-15a-5p	ENSG00000171988	JMJD1C	protein_coding	chr10	64975155	64975183	64975155	64975183	-	4	0	AGO1-4	0	0	0	1	0	0	0	8
MIMAT0000068	hsa-miR-15a-5p	ENSG00000148634	HERC4	protein_coding	chr10	69750715	69750721	69750714	69750742	-	6	0	AGO1-4,AGO2	0	0	1	1	0	0	1	3
MIMAT0000068	hsa-miR-15a-5p	ENSG00000148634	HERC4	protein_coding	chr10	69792544	69792550	69792543	69792571	-	2	0	AGO1-4	0	0	1	1	0	0	0	3
MIMAT0000068	hsa-miR-15a-5p	ENSG00000148634	HERC4	protein_coding	chr10	69793856	69793861	69793856	69793861	-	2	0	AGO1-4	0	0	1	0	0	0	0	3
MIMAT0000068	hsa-miR-15a-5p	ENSG00000108187	PBLD	protein_coding	chr10	70043910	70043915	70043910	70043915	-	1	0	AGO1-4	1	0	0	0	0	0	0	5
MIMAT0000068	hsa-miR-15a-5p	ENSG00000156521	TYSND1	protein_coding	chr10	71899746	71899751	71899746	71899751	-	1	0	AGO1-4	1	0	0	0	0	0	0	5
MIMAT0000068	hsa-miR-15a-5p	ENSG00000079332	SAR1A	protein_coding	chr10	71910139	71910144	71910139	71910144	-	5	0	AGO1-4,AGO2	1	0	0	0	0	0	0	5
MIMAT0000068	hsa-miR-15a-5p	ENSG00000172731	LRRC20	protein_coding	chr10	72060873	72060878	72060873	72060878	-	1	0	AGO1-4	1	0	0	0	0	0	0	3
MIMAT0000068	hsa-miR-15a-5p	ENSG00000197746	PSAP	protein_coding	chr10	73576374	73576379	73576374	73576379	-	22	0	AGO1-4,AGO2	1	0	0	0	0	0	0	14
MIMAT0000068	hsa-miR-15a-5p	ENSG00000197746	PSAP	protein_coding	chr10	73576629	73576634	73576629	73576634	-	10	0	AGO1-4,AGO2	1	0	0	0	0	0	0	14
MIMAT0000068	hsa-miR-15a-5p	ENSG00000197746	PSAP	protein_coding	chr10	73577004	73577009	73577004	73577009	-	30	0	AGO1-4,AGO2	1	0	0	0	0	0	0	14
MIMAT0000068	hsa-miR-15a-5p	ENSG00000148719	DNAJB12	protein_coding	chr10	74094183	74094188	74094183	74094188	-	1	0	AGO2	1	0	0	0	0	0	0	1
MIMAT0000068	hsa-miR-15a-5p	ENSG00000107745	MICU1	protein_coding	chr10	74127870	74127873	74127867	74127889	-	3	0	AGO1-4	2	0	2	0	1	1	0	8
MIMAT0000068	hsa-miR-15a-5p	ENSG00000213551	DNAJC9	protein_coding	chr10	75002825	75002831	75002824	75002844	-	21	0	AGO1,AGO1-4,AGO2	1	0	1	0	1	0	0	3
MIMAT0000068	hsa-miR-15a-5p	ENSG00000182180	MRPS16	protein_coding	chr10	75009266	75009271	75009266	75009271	-	6	0	AGO1-4,AGO2	1	0	0	0	0	0	0	6
MIMAT0000068	hsa-miR-15a-5p	ENSG00000107758	PPP3CB	protein_coding	chr10	75196567	75196572	75196567	75196572	-	1	0	AGO1-4	0	0	1	0	0	0	0	10
MIMAT0000068	hsa-miR-15a-5p	ENSG00000107758	PPP3CB	protein_coding	chr10	75197026	75197032	75197025	75197049	-	3	0	AGO2	1	0	1	0	1	1	0	10
MIMAT0000068	hsa-miR-15a-5p	ENSG00000148660	CAMK2G	protein_coding	chr10	75573437	75573440	75573433	75573453	-	1	0	AGO1-4	2	0	0	0	1	0	0	6
MIMAT0000068	hsa-miR-15a-5p	ENSG00000185009	AP3M1	protein_coding	chr10	75882991	75882997	75882991	75882997	-	12	0	AGO1-4,AGO2	1	0	0	0	0	0	1	7
MIMAT0000068	hsa-miR-15a-5p	ENSG00000165655	ZNF503	protein_coding	chr10	77158421	77158426	77158421	77158426	-	7	0	AGO1-4,AGO2	1	0	0	0	0	0	0	10
MIMAT0000068	hsa-miR-15a-5p	ENSG00000151208	DLG5	protein_coding	chr10	79551721	79551726	79551721	79551726	-	2	0	AGO1-4	1	0	0	0	0	0	0	13
MIMAT0000068	hsa-miR-15a-5p	ENSG00000122359	ANXA11	protein_coding	chr10	81915377	81915383	81915376	81915404	-	22	0	AGO1-4,AGO2	1	0	1	1	1	0	1	8
MIMAT0000068	hsa-miR-15a-5p	ENSG00000062650	WAPL	protein_coding	chr10	88196960	88196966	88196959	88196987	-	5	0	AGO2	1	0	1	1	1	1	1	8
MIMAT0000068	hsa-miR-15a-5p	ENSG00000148672	GLUD1	protein_coding	chr10	88810943	88810949	88810942	88810963	-	3	0	AGO2	1	0	1	0	1	1	1	9
MIMAT0000068	hsa-miR-15a-5p	ENSG00000152782	PANK1	protein_coding	chr10	91344105	91344111	91344104	91344126	-	25	0	AGO1,AGO1-4,AGO2	1	0	1	0	1	0	1	4
MIMAT0000068	hsa-miR-15a-5p	ENSG00000107864	CPEB3	protein_coding	chr10	93811274	93811279	93811273	93811301	-	15	0	AGO1-4,AGO2,AGO3	1	0	1	1	1	1	1	12
MIMAT0000068	hsa-miR-15a-5p	ENSG00000119912	IDE	protein_coding	chr10	94212716	94212721	94212716	94212721	-	1	0	AGO2	0	0	1	0	0	0	0	11
MIMAT0000068	hsa-miR-15a-5p	ENSG00000059573	ALDH18A1	protein_coding	chr10	97366207	97366212	97366207	97366212	-	12	0	AGO1,AGO1-4,AGO2,AGO3	1	0	0	0	0	0	0	9
MIMAT0000068	hsa-miR-15a-5p	ENSG00000059573	ALDH18A1	protein_coding	chr10	97373810	97373832	97373810	97373832	-	3	0	AGO1-4,AGO2	0	1	0	0	0	0	0	9
MIMAT0000068	hsa-miR-15a-5p	ENSG00000171311	EXOSC1	protein_coding	chr10	99196138	99196144	99196137	99196156	-	9	0	AGO1,AGO1-4,AGO2	1	0	1	0	1	0	0	1
MIMAT0000068	hsa-miR-15a-5p	ENSG00000155229	MMS19	protein_coding	chr10	99218169	99218175	99218168	99218196	-	4	0	AGO1-4,AGO2	1	0	1	1	1	0	0	4
MIMAT0000068	hsa-miR-15a-5p	ENSG00000155229	MMS19	protein_coding	chr10	99219267	99219273	99219267	99219273	-	3	0	AGO1-4	0	0	1	0	0	0	1	4
MIMAT0000068	hsa-miR-15a-5p	ENSG00000155229	MMS19	protein_coding	chr10	99219810	99219816	99219809	99219837	-	6	0	AGO1-4,AGO2	0	0	1	1	0	0	1	4
MIMAT0000068	hsa-miR-15a-5p	ENSG00000155229	MMS19	protein_coding	chr10	99225587	99225615	99225587	99225615	-	2	0	AGO1-4,AGO2	0	0	0	1	0	0	0	4
MIMAT0000068	hsa-miR-15a-5p	ENSG00000155229	MMS19	protein_coding	chr10	99225876	99225904	99225876	99225904	-	1	0	AGO2	0	0	0	1	0	0	0	4
MIMAT0000068	hsa-miR-15a-5p	ENSG00000171160	MORN4	protein_coding	chr10	99375650	99375656	99375649	99375671	-	1	0	AGO2	1	0	0	0	1	0	0	6
MIMAT0000068	hsa-miR-15a-5p	ENSG00000213341	CHUK	protein_coding	chr10	101948359	101948364	101948358	101948386	-	27	0	AGO1,AGO1-4,AGO2,AGO3,AGO4	1	0	1	1	0	0	0	9
MIMAT0000068	hsa-miR-15a-5p	ENSG00000213341	CHUK	protein_coding	chr10	101948382	101948388	101948381	101948409	-	27	0	AGO1,AGO1-4,AGO2,AGO3,AGO4	1	0	1	1	1	0	0	9
MIMAT0000068	hsa-miR-15a-5p	ENSG00000213341	CHUK	protein_coding	chr10	101948890	101948895	101948889	101948917	-	6	0	AGO1,AGO1-4,AGO2	1	0	1	1	0	0	0	9
MIMAT0000068	hsa-miR-15a-5p	ENSG00000120029	C10orf76	protein_coding	chr10	103605771	103605774	103605767	103605788	-	5	0	AGO1-4,AGO2	2	0	0	0	1	0	1	8
MIMAT0000068	hsa-miR-15a-5p	ENSG00000138107	ACTR1A	protein_coding	chr10	104240191	104240196	104240191	104240196	-	1	0	AGO1-4	1	0	0	0	0	0	0	5
MIMAT0000068	hsa-miR-15a-5p	ENSG00000138107	ACTR1A	protein_coding	chr10	104240263	104240269	104240263	104240269	-	9	0	AGO1-4,AGO2	1	0	0	0	0	1	1	5
MIMAT0000068	hsa-miR-15a-5p	ENSG00000138175	ARL3	protein_coding	chr10	104435110	104435115	104435110	104435115	-	1	0	AGO1-4	1	0	0	0	0	0	0	7
MIMAT0000068	hsa-miR-15a-5p	ENSG00000138175	ARL3	protein_coding	chr10	104436581	104436587	104436580	104436608	-	14	0	AGO1,AGO1-4,AGO2,AGO3	1	0	1	1	1	0	1	7
MIMAT0000068	hsa-miR-15a-5p	ENSG00000076685	NT5C2	protein_coding	chr10	104847942	104847947	104847942	104847947	-	2	0	AGO1-4,AGO2	1	0	0	0	0	0	0	12
MIMAT0000068	hsa-miR-15a-5p	ENSG00000076685	NT5C2	protein_coding	chr10	104848882	104848887	104848882	104848887	-	3	0	AGO1-4,AGO2	1	0	0	0	0	0	0	12
MIMAT0000068	hsa-miR-15a-5p	ENSG00000107957	SH3PXD2A	protein_coding	chr10	105357191	105357196	105357191	105357196	-	1	0	AGO2	1	0	0	0	0	0	0	11
MIMAT0000068	hsa-miR-15a-5p	ENSG00000107957	SH3PXD2A	protein_coding	chr10	105358482	105358487	105358482	105358487	-	3	0	AGO1-4,AGO2	1	0	0	0	0	0	0	11
MIMAT0000068	hsa-miR-15a-5p	ENSG00000119927	GPAM	protein_coding	chr10	113911392	113911395	113911389	113911397	-	4	0	AGO1-4,AGO2	2	0	2	0	0	0	0	7
MIMAT0000068	hsa-miR-15a-5p	ENSG00000119927	GPAM	protein_coding	chr10	113912915	113912921	113912915	113912922	-	1	0	AGO1-4	1	0	1	0	0	0	0	7
MIMAT0000068	hsa-miR-15a-5p	ENSG00000099204	ABLIM1	protein_coding	chr10	116190997	116191002	116190997	116191002	-	1	0	AGO2	1	0	0	0	0	0	0	9
MIMAT0000068	hsa-miR-15a-5p	ENSG00000151892	GFRA1	protein_coding	chr10	117817850	117817855	117817850	117817855	-	2	0	AGO1-4	0	0	1	0	0	0	0	13
MIMAT0000068	hsa-miR-15a-5p	ENSG00000151892	GFRA1	protein_coding	chr10	117820275	117820280	117820275	117820280	-	2	0	AGO1-4	0	0	1	0	0	0	0	13
MIMAT0000068	hsa-miR-15a-5p	ENSG00000151892	GFRA1	protein_coding	chr10	117822756	117822761	117822756	117822761	-	5	0	AGO1-4	0	0	1	0	0	0	0	13
MIMAT0000068	hsa-miR-15a-5p	ENSG00000151892	GFRA1	protein_coding	chr10	117823992	117824011	117823992	117824011	-	8	0	AGO1,AGO1-4,AGO2	0	1	0	0	0	0	0	13
MIMAT0000068	hsa-miR-15a-5p	ENSG00000165650	PDZD8	protein_coding	chr10	119040248	119040254	119040247	119040275	-	16	1	AGO1,AGO1-4,AGO2,AGO3	0	0	1	1	0	0	1	16
MIMAT0000068	hsa-miR-15a-5p	ENSG00000107560	RAB11FIP2	protein_coding	chr10	119765024	119765030	119765023	119765051	-	5	0	AGO2	1	0	1	1	0	0	1	13
MIMAT0000068	hsa-miR-15a-5p	ENSG00000107560	RAB11FIP2	protein_coding	chr10	119765573	119765578	119765572	119765600	-	13	0	AGO1,AGO1-4,AGO2	1	0	1	1	1	1	1	13
MIMAT0000068	hsa-miR-15a-5p	ENSG00000107560	RAB11FIP2	protein_coding	chr10	119767792	119767797	119767791	119767819	-	8	0	AGO1,AGO2	1	0	1	1	0	0	0	13
MIMAT0000068	hsa-miR-15a-5p	ENSG00000107560	RAB11FIP2	protein_coding	chr10	119767839	119767844	119767838	119767866	-	3	0	AGO2	1	0	1	1	0	0	0	13
MIMAT0000068	hsa-miR-15a-5p	ENSG00000151893	CACUL1	protein_coding	chr10	120444776	120444781	120444775	120444803	-	3	0	AGO1-4,AGO2	1	0	0	1	0	0	0	11
MIMAT0000068	hsa-miR-15a-5p	ENSG00000151893	CACUL1	protein_coding	chr10	120445447	120445452	120445446	120445474	-	25	0	AGO1-4,AGO2	1	0	0	1	1	1	1	11
MIMAT0000068	hsa-miR-15a-5p	ENSG00000151893	CACUL1	protein_coding	chr10	120450823	120450851	120450823	120450851	-	15	0	AGO1,AGO1-4,AGO2,AGO3,AGO4	0	0	0	1	0	0	0	11
MIMAT0000068	hsa-miR-15a-5p	ENSG00000107581	EIF3A	protein_coding	chr10	120794595	120794601	120794594	120794622	-	2	0	AGO1-4,AGO2	1	0	1	1	1	1	1	10
MIMAT0000068	hsa-miR-15a-5p	ENSG00000107581	EIF3A	protein_coding	chr10	120833017	120833045	120833017	120833045	-	6	0	AGO1-4,AGO2	0	0	0	1	0	0	0	10
MIMAT0000068	hsa-miR-15a-5p	ENSG00000066468	FGFR2	protein_coding	chr10	123238552	123238558	123238551	123238572	-	2	0	AGO1-4	1	0	1	0	1	0	0	10
MIMAT0000068	hsa-miR-15a-5p	ENSG00000121898	CPXM2	protein_coding	chr10	125505776	125505781	125505776	125505781	-	1	0	AGO1-4	1	0	0	0	0	0	0	18
MIMAT0000068	hsa-miR-15a-5p	ENSG00000188690	UROS	protein_coding	chr10	127491179	127491185	127491178	127491206	-	3	0	AGO1-4,AGO2	0	0	1	1	0	0	0	2
MIMAT0000068	hsa-miR-15a-5p	ENSG00000188916	FAM196A	protein_coding	chr10	128935050	128935055	128935049	128935055	-	3	0	AGO1-4	1	0	0	0	0	1	0	4
MIMAT0000068	hsa-miR-15a-5p	ENSG00000165752	STK32C	protein_coding	chr10	134021263	134021268	134021263	134021268	-	1	0	AGO2	1	0	0	0	0	0	0	1
MIMAT0000068	hsa-miR-15a-5p	ENSG00000127884	ECHS1	protein_coding	chr10	135176053	135176058	135176053	135176058	-	6	0	AGO1-4,AGO2	1	0	0	0	0	0	0	1
MIMAT0000068	hsa-miR-15a-5p	ENSG00000015171	ZMYND11	protein_coding	chr10	300504	300509	300504	300509	+	11	0	AGO1-4,AGO2	1	0	0	0	0	0	0	11
MIMAT0000068	hsa-miR-15a-5p	ENSG00000047056	WDR37	protein_coding	chr10	1177422	1177427	1177422	1177427	+	1	0	AGO1-4	1	0	0	0	0	0	0	8
MIMAT0000068	hsa-miR-15a-5p	ENSG00000047056	WDR37	protein_coding	chr10	1177577	1177583	1177577	1177583	+	6	0	AGO1-4,AGO2	1	0	0	0	0	1	1	8
MIMAT0000068	hsa-miR-15a-5p	ENSG00000067057	PFKP	protein_coding	chr10	3179890	3179896	3179890	3179896	+	1	0	AGO2	0	0	1	0	0	0	0	6
MIMAT0000068	hsa-miR-15a-5p	ENSG00000170525	PFKFB3	protein_coding	chr10	6275700	6275705	6275700	6275705	+	7	0	AGO1-4,AGO2	1	0	0	0	0	0	0	4
MIMAT0000068	hsa-miR-15a-5p	ENSG00000134463	ECHDC3	protein_coding	chr10	11805640	11805645	11805640	11805645	+	2	0	AGO1-4	1	0	0	0	0	0	0	4
MIMAT0000068	hsa-miR-15a-5p	ENSG00000181192	DHTKD1	protein_coding	chr10	12164020	12164026	12164007	12164027	+	9	0	AGO1-4,AGO2	1	0	0	0	1	0	1	4
MIMAT0000068	hsa-miR-15a-5p	ENSG00000065665	SEC61A2	protein_coding	chr10	12197785	12197806	12197785	12197806	+	1	0	AGO1	0	0	0	0	1	0	0	2
MIMAT0000068	hsa-miR-15a-5p	ENSG00000151465	CDC123	protein_coding	chr10	12292387	12292392	12292387	12292392	+	2	0	AGO1,AGO1-4	1	0	0	0	0	0	0	2
MIMAT0000068	hsa-miR-15a-5p	ENSG00000165983	PTER	protein_coding	chr10	16554297	16554303	16554283	16554304	+	2	0	AGO1-4	1	0	1	0	1	0	0	7
MIMAT0000068	hsa-miR-15a-5p	ENSG00000165997	ARL5B	protein_coding	chr10	18964212	18964217	18964190	18964218	+	14	0	AGO1,AGO1-4,AGO2	1	0	1	1	0	0	1	8
MIMAT0000068	hsa-miR-15a-5p	ENSG00000165997	ARL5B	protein_coding	chr10	18965064	18965069	18965042	18965070	+	2	0	AGO1-4,AGO2	1	0	1	1	0	0	0	8
MIMAT0000068	hsa-miR-15a-5p	ENSG00000165997	ARL5B	protein_coding	chr10	18968150	18968155	18968128	18968156	+	2	0	AGO1-4	0	0	1	1	0	0	0	8
MIMAT0000068	hsa-miR-15a-5p	ENSG00000165997	ARL5B	protein_coding	chr10	18969611	18969616	18969589	18969617	+	10	0	AGO1,AGO1-4,AGO2	0	0	1	1	0	0	0	8
MIMAT0000068	hsa-miR-15a-5p	ENSG00000120594	PLXDC2	protein_coding	chr10	20568856	20568861	20568856	20568861	+	4	0	AGO1-4,AGO2	1	0	0	0	0	0	0	15
MIMAT0000068	hsa-miR-15a-5p	ENSG00000078403	MLLT10	protein_coding	chr10	22031618	22031623	22031618	22031623	+	2	0	AGO1-4,AGO2	1	0	0	0	0	0	0	3
MIMAT0000068	hsa-miR-15a-5p	ENSG00000148450	MSRB2	protein_coding	chr10	23409897	23409903	23409883	23409904	+	5	0	AGO1-4,AGO2	1	0	1	0	1	0	0	4
MIMAT0000068	hsa-miR-15a-5p	ENSG00000108100	CCNY	protein_coding	chr10	35858528	35858534	35858512	35858535	+	5	0	AGO1-4,AGO2	1	0	1	0	1	0	0	9
MIMAT0000068	hsa-miR-15a-5p	ENSG00000165733	BMS1	protein_coding	chr10	43326700	43326705	43326700	43326705	+	1	0	AGO1-4	1	0	0	0	0	0	0	3
MIMAT0000068	hsa-miR-15a-5p	ENSG00000165731	RET	protein_coding	chr10	43572744	43572757	43572729	43572772	+	4	0	AGO1-4	0	0	0	4	0	0	0	13
MIMAT0000068	hsa-miR-15a-5p	ENSG00000165731	RET	protein_coding	chr10	43609976	43610004	43609976	43610004	+	1	0	AGO1-4	0	0	0	1	0	0	0	13
MIMAT0000068	hsa-miR-15a-5p	ENSG00000165731	RET	protein_coding	chr10	43624580	43624586	43624559	43624587	+	1	0	AGO1-4	1	0	1	1	1	0	0	13
MIMAT0000068	hsa-miR-15a-5p	ENSG00000165731	RET	protein_coding	chr10	43624880	43624885	43624858	43624886	+	3	0	AGO1-4	1	0	1	1	1	1	1	13
MIMAT0000068	hsa-miR-15a-5p	ENSG00000107551	RASSF4	protein_coding	chr10	45484804	45484810	45484804	45484810	+	1	0	AGO1-4	0	0	1	0	0	0	1	5
MIMAT0000068	hsa-miR-15a-5p	ENSG00000107643	MAPK8	protein_coding	chr10	49643059	49643064	49643037	49643065	+	1	0	AGO2	1	0	1	1	0	0	0	7
MIMAT0000068	hsa-miR-15a-5p	ENSG00000107643	MAPK8	protein_coding	chr10	49643366	49643372	49643345	49643373	+	15	2	AGO1,AGO1-4,AGO2,AGO3	0	0	1	1	0	0	1	7
MIMAT0000068	hsa-miR-15a-5p	ENSG00000107643	MAPK8	protein_coding	chr10	49644370	49644376	49644349	49644377	+	5	0	AGO1-4,AGO2	0	0	1	1	0	0	1	7
MIMAT0000068	hsa-miR-15a-5p	ENSG00000128815	WDFY4	protein_coding	chr10	50177264	50177267	50177240	50177271	+	1	0	AGO1-4	0	0	2	2	0	0	0	5
MIMAT0000068	hsa-miR-15a-5p	ENSG00000266412	NCOA4	protein_coding	chr10	51590347	51590353	51590334	51590354	+	18	0	AGO1,AGO1-4,AGO2,AGO4	1	0	1	0	1	0	0	10
MIMAT0000068	hsa-miR-15a-5p	ENSG00000185532	PRKG1	protein_coding	chr10	54048558	54048586	54048558	54048586	+	2	0	AGO2	0	0	0	1	0	0	0	15
MIMAT0000068	hsa-miR-15a-5p	ENSG00000150347	ARID5B	protein_coding	chr10	63852705	63852724	63852705	63852724	+	19	0	AGO1,AGO1-4,AGO2,AGO3	0	1	0	0	0	0	0	15
MIMAT0000068	hsa-miR-15a-5p	ENSG00000165476	REEP3	protein_coding	chr10	65381637	65381644	65381621	65381645	+	6	0	AGO1-4,AGO2	1	0	0	0	1	0	0	10
MIMAT0000068	hsa-miR-15a-5p	ENSG00000165732	DDX21	protein_coding	chr10	70743723	70743728	70743723	70743728	+	11	0	AGO1-4,AGO2	1	0	0	0	0	0	0	10
MIMAT0000068	hsa-miR-15a-5p	ENSG00000156515	HK1	protein_coding	chr10	71161366	71161371	71161366	71161371	+	5	1	AGO1-4	1	0	0	0	0	0	0	10
MIMAT0000068	hsa-miR-15a-5p	ENSG00000099282	TSPAN15	protein_coding	chr10	71267250	71267255	71267250	71267255	+	4	0	AGO1-4	1	0	0	0	0	0	0	10
MIMAT0000068	hsa-miR-15a-5p	ENSG00000148730	EIF4EBP2	protein_coding	chr10	72182041	72182046	72182041	72182046	+	2	0	AGO1-4	1	0	1	0	0	0	0	9
MIMAT0000068	hsa-miR-15a-5p	ENSG00000148730	EIF4EBP2	protein_coding	chr10	72182638	72182643	72182638	72182643	+	4	0	AGO1-4	1	0	1	0	0	0	0	9
MIMAT0000068	hsa-miR-15a-5p	ENSG00000148730	EIF4EBP2	protein_coding	chr10	72185931	72185936	72185931	72185936	+	4	1	AGO1-4,AGO2	0	0	1	0	0	0	0	9
MIMAT0000068	hsa-miR-15a-5p	ENSG00000148730	EIF4EBP2	protein_coding	chr10	72186801	72186806	72186801	72186806	+	1	0	AGO1-4	0	0	1	0	0	0	0	9
MIMAT0000068	hsa-miR-15a-5p	ENSG00000107719	PALD1	protein_coding	chr10	72326925	72326931	72326925	72326931	+	2	0	AGO1-4,AGO2	1	0	0	0	0	0	0	4
MIMAT0000068	hsa-miR-15a-5p	ENSG00000107719	PALD1	protein_coding	chr10	72327541	72327546	72327541	72327546	+	2	0	AGO2	1	0	0	0	0	0	0	4
MIMAT0000068	hsa-miR-15a-5p	ENSG00000166224	SGPL1	protein_coding	chr10	72638677	72638682	72638677	72638682	+	3	0	AGO2	1	0	1	0	0	0	0	9
MIMAT0000068	hsa-miR-15a-5p	ENSG00000166224	SGPL1	protein_coding	chr10	72640204	72640210	72640187	72640211	+	3	0	AGO2	0	1	1	0	1	0	0	9
MIMAT0000068	hsa-miR-15a-5p	ENSG00000107731	UNC5B	protein_coding	chr10	72972765	72972781	72972753	72972793	+	1	0	AGO1-4	0	0	0	2	0	0	0	13
MIMAT0000068	hsa-miR-15a-5p	ENSG00000107731	UNC5B	protein_coding	chr10	73059869	73059876	73059848	73059876	+	7	0	AGO1,AGO1-4,AGO2	0	0	0	1	1	0	1	13
MIMAT0000068	hsa-miR-15a-5p	ENSG00000122863	CHST3	protein_coding	chr10	73768939	73768944	73768939	73768944	+	2	0	AGO1,AGO2	1	0	0	0	0	0	0	11
MIMAT0000068	hsa-miR-15a-5p	ENSG00000122863	CHST3	protein_coding	chr10	73771037	73771043	73771037	73771043	+	7	0	AGO1,AGO1-4,AGO2	1	0	0	0	0	0	0	11
MIMAT0000068	hsa-miR-15a-5p	ENSG00000122863	CHST3	protein_coding	chr10	73772616	73772621	73772616	73772621	+	5	0	AGO1-4,AGO2	1	0	0	0	0	0	0	11
MIMAT0000068	hsa-miR-15a-5p	ENSG00000168209	DDIT4	protein_coding	chr10	74035279	74035284	74035279	74035284	+	15	0	AGO1-4,AGO2	1	0	0	0	0	0	0	1
MIMAT0000068	hsa-miR-15a-5p	ENSG00000156026	MCU	protein_coding	chr10	74647066	74647066	74647060	74647072	+	4	0	AGO1-4,AGO2	3	0	3	0	0	0	0	10
MIMAT0000068	hsa-miR-15a-5p	ENSG00000156026	MCU	protein_coding	chr10	74647069	74647075	74647069	74647075	+	4	0	AGO1-4,AGO2	1	0	1	0	0	0	0	10
MIMAT0000068	hsa-miR-15a-5p	ENSG00000122861	PLAU	protein_coding	chr10	75675107	75675128	75675107	75675128	+	1	0	AGO1-4	0	1	0	0	1	0	0	8
MIMAT0000068	hsa-miR-15a-5p	ENSG00000035403	VCL	protein_coding	chr10	75849077	75849105	75849077	75849105	+	6	0	AGO1-4,AGO2	0	0	0	1	0	0	0	15
MIMAT0000068	hsa-miR-15a-5p	ENSG00000035403	VCL	protein_coding	chr10	75871705	75871733	75871705	75871733	+	1	0	AGO1-4	0	0	0	1	0	0	0	15
MIMAT0000068	hsa-miR-15a-5p	ENSG00000035403	VCL	protein_coding	chr10	75878466	75878472	75878445	75878473	+	14	0	AGO1,AGO1-4,AGO2	1	0	1	1	1	0	0	15
MIMAT0000068	hsa-miR-15a-5p	ENSG00000035403	VCL	protein_coding	chr10	75879132	75879138	75879111	75879139	+	7	0	AGO1-4,AGO2	1	0	1	1	1	0	0	15
MIMAT0000068	hsa-miR-15a-5p	ENSG00000156671	SAMD8	protein_coding	chr10	76937582	76937587	76937582	76937587	+	14	0	AGO1,AGO2,AGO3	0	0	1	0	0	0	0	8
MIMAT0000068	hsa-miR-15a-5p	ENSG00000156671	SAMD8	protein_coding	chr10	76937734	76937739	76937734	76937739	+	9	0	AGO1-4,AGO2	0	0	1	0	0	0	0	8
MIMAT0000068	hsa-miR-15a-5p	ENSG00000108175	ZMIZ1	protein_coding	chr10	81074071	81074076	81074071	81074076	+	3	0	AGO1-4	1	0	0	0	0	0	0	12
MIMAT0000068	hsa-miR-15a-5p	ENSG00000108179	PPIF	protein_coding	chr10	81113730	81113735	81113730	81113735	+	10	0	AGO1-4,AGO2	1	0	1	0	0	0	0	3
MIMAT0000068	hsa-miR-15a-5p	ENSG00000108179	PPIF	protein_coding	chr10	81114194	81114200	81114178	81114201	+	42	0	AGO1,AGO1-4,AGO2,AGO3	1	0	1	0	1	0	1	3
MIMAT0000068	hsa-miR-15a-5p	ENSG00000253626	EIF5AL1	protein_coding	chr10	81273150	81273157	81273150	81273157	+	3	0	AGO1-4,AGO2	1	0	0	0	0	0	0	0
MIMAT0000068	hsa-miR-15a-5p	ENSG00000108219	TSPAN14	protein_coding	chr10	82278978	82278983	82278978	82278983	+	2	0	AGO1-4,AGO2	1	0	0	0	0	0	0	7
MIMAT0000068	hsa-miR-15a-5p	ENSG00000108219	TSPAN14	protein_coding	chr10	82279074	82279079	82279074	82279079	+	1	0	AGO1-4	1	0	0	0	0	0	0	7
MIMAT0000068	hsa-miR-15a-5p	ENSG00000148600	CDHR1	protein_coding	chr10	85974429	85974435	85974429	85974435	+	1	0	AGO2	1	0	0	0	0	0	0	3
MIMAT0000068	hsa-miR-15a-5p	ENSG00000173267	SNCG	protein_coding	chr10	88722893	88722899	88722872	88722900	+	2	0	AGO2	1	1	1	1	1	0	0	5
MIMAT0000068	hsa-miR-15a-5p	ENSG00000173267	SNCG	protein_coding	chr10	88722961	88722967	88722940	88722968	+	3	1	AGO1-4,AGO2	1	0	1	1	1	0	1	5
MIMAT0000068	hsa-miR-15a-5p	ENSG00000198682	PAPSS2	protein_coding	chr10	89506840	89506845	89506840	89506845	+	3	0	AGO1-4,AGO2	1	0	0	0	0	0	0	11
MIMAT0000068	hsa-miR-15a-5p	ENSG00000171862	PTEN	protein_coding	chr10	89729547	89729553	89729526	89729554	+	4	0	AGO1-4,AGO2	0	0	1	1	0	0	0	8
MIMAT0000068	hsa-miR-15a-5p	ENSG00000180628	PCGF5	protein_coding	chr10	93038876	93038882	93038855	93038883	+	2	0	AGO1-4,AGO2	1	0	1	1	0	0	1	8
MIMAT0000068	hsa-miR-15a-5p	ENSG00000180628	PCGF5	protein_coding	chr10	93043477	93043483	93043456	93043484	+	2	0	AGO1-4,AGO2	1	0	1	1	0	0	0	8
MIMAT0000068	hsa-miR-15a-5p	ENSG00000180628	PCGF5	protein_coding	chr10	93043819	93043825	93043798	93043826	+	9	1	AGO1-4,AGO2	1	0	1	1	1	1	1	8
MIMAT0000068	hsa-miR-15a-5p	ENSG00000095564	BTAF1	protein_coding	chr10	93719805	93719833	93719805	93719833	+	12	0	AGO1,AGO1-4,AGO2	0	0	0	1	0	0	0	6
MIMAT0000068	hsa-miR-15a-5p	ENSG00000095564	BTAF1	protein_coding	chr10	93773474	93773502	93773474	93773502	+	9	0	AGO1,AGO1-4,AGO2	0	0	0	1	0	0	0	6
MIMAT0000068	hsa-miR-15a-5p	ENSG00000095564	BTAF1	protein_coding	chr10	93788714	93788720	93788693	93788721	+	8	0	AGO1,AGO1-4,AGO2	1	0	1	1	1	0	1	6
MIMAT0000068	hsa-miR-15a-5p	ENSG00000198060	2022-03-05	protein_coding	chr10	94111063	94111066	94111039	94111070	+	10	0	AGO1,AGO1-4,AGO2	2	0	2	2	1	0	1	5
MIMAT0000068	hsa-miR-15a-5p	ENSG00000198060	2022-03-05	protein_coding	chr10	94112815	94112820	94112793	94112821	+	1	0	AGO2	1	0	1	1	0	0	0	5
MIMAT0000068	hsa-miR-15a-5p	ENSG00000138190	EXOC6	protein_coding	chr10	94714412	94714435	94714412	94714435	+	8	2	AGO1-4,AGO2	0	0	0	0	1	0	0	6
MIMAT0000068	hsa-miR-15a-5p	ENSG00000138180	CEP55	protein_coding	chr10	95288061	95288066	95288061	95288066	+	10	0	AGO1,AGO1-4,AGO2	1	0	1	0	0	0	0	0
MIMAT0000068	hsa-miR-15a-5p	ENSG00000138180	CEP55	protein_coding	chr10	95288442	95288448	95288429	95288449	+	28	0	AGO1,AGO1-4,AGO2,AGO3,AGO4	1	0	1	0	1	0	1	0
MIMAT0000068	hsa-miR-15a-5p	ENSG00000176273	SLC35G1	protein_coding	chr10	95661696	95661701	95661674	95661702	+	14	0	AGO1,AGO1-4,AGO2	1	0	1	1	1	1	1	6
MIMAT0000068	hsa-miR-15a-5p	ENSG00000108239	TBC1D12	protein_coding	chr10	96294690	96294696	96294676	96294697	+	1	0	AGO1-4	1	0	1	0	1	0	0	6
MIMAT0000068	hsa-miR-15a-5p	ENSG00000119969	HELLS	protein_coding	chr10	96352153	96352159	96352153	96352159	+	1	0	AGO2	0	0	1	0	0	0	0	2
MIMAT0000068	hsa-miR-15a-5p	ENSG00000119969	HELLS	protein_coding	chr10	96354572	96354577	96354550	96354578	+	9	1	AGO1-4,AGO2	0	0	1	1	0	0	0	2
MIMAT0000068	hsa-miR-15a-5p	ENSG00000119969	HELLS	protein_coding	chr10	96371594	96371622	96371594	96371622	+	3	0	AGO1-4,AGO2	0	0	0	1	0	0	0	2
MIMAT0000068	hsa-miR-15a-5p	ENSG00000138109	CYP2C9	protein_coding	chr10	96748806	96748809	96748804	96748812	+	1	0	AGO1-4	2	0	0	0	0	0	0	1
MIMAT0000068	hsa-miR-15a-5p	ENSG00000107443	CCNJ	protein_coding	chr10	97819833	97819838	97819818	97819839	+	7	0	AGO1-4,AGO2	1	0	0	0	1	1	0	6
MIMAT0000068	hsa-miR-15a-5p	ENSG00000177853	ZNF518A	protein_coding	chr10	97921561	97921566	97921561	97921566	+	3	0	AGO1,AGO1-4,AGO2	1	0	0	0	0	0	0	8
MIMAT0000068	hsa-miR-15a-5p	ENSG00000196233	LCOR	protein_coding	chr10	98708817	98708845	98708817	98708845	+	11	0	AGO1,AGO1-4,AGO2	0	0	0	1	0	0	0	9
MIMAT0000068	hsa-miR-15a-5p	ENSG00000196233	LCOR	protein_coding	chr10	98718691	98718696	98718669	98718697	+	3	0	AGO1-4,AGO2	0	0	1	1	0	1	0	9
MIMAT0000068	hsa-miR-15a-5p	ENSG00000196233	LCOR	protein_coding	chr10	98719938	98719943	98719916	98719944	+	6	0	AGO1-4,AGO2	0	0	1	1	0	0	0	9
MIMAT0000068	hsa-miR-15a-5p	ENSG00000196233	LCOR	protein_coding	chr10	98722512	98722518	98722491	98722519	+	3	0	AGO1,AGO1-4,AGO2	0	0	1	1	0	1	1	9
MIMAT0000068	hsa-miR-15a-5p	ENSG00000171307	ZDHHC16	protein_coding	chr10	99211477	99211498	99211470	99211498	+	2	0	AGO2	0	0	0	1	1	0	0	2
MIMAT0000068	hsa-miR-15a-5p	ENSG00000171307	ZDHHC16	protein_coding	chr10	99217053	99217059	99217032	99217060	+	5	0	AGO1-4,AGO2	1	0	1	1	0	0	0	2
MIMAT0000068	hsa-miR-15a-5p	ENSG00000171307	ZDHHC16	protein_coding	chr10	99217082	99217088	99217061	99217089	+	19	0	AGO1,AGO1-4,AGO2,AGO3	1	0	1	1	1	0	0	2
MIMAT0000068	hsa-miR-15a-5p	ENSG00000165886	UBTD1	protein_coding	chr10	99330643	99330648	99330643	99330648	+	2	0	AGO1-4,AGO2	1	0	0	0	0	0	0	13
MIMAT0000068	hsa-miR-15a-5p	ENSG00000155252	PI4K2A	protein_coding	chr10	99434549	99434552	99434547	99434555	+	1	0	AGO2	2	0	0	0	0	0	1	5
MIMAT0000068	hsa-miR-15a-5p	ENSG00000155256	ZFYVE27	protein_coding	chr10	99517438	99517444	99517424	99517445	+	2	0	AGO1-4,AGO2	0	0	1	0	1	0	1	3
MIMAT0000068	hsa-miR-15a-5p	ENSG00000155256	ZFYVE27	protein_coding	chr10	99519252	99519257	99519252	99519257	+	1	0	AGO2	1	0	0	0	0	0	0	3
MIMAT0000068	hsa-miR-15a-5p	ENSG00000198018	ENTPD7	protein_coding	chr10	101439528	101439553	101439525	101439556	+	1	0	AGO1-4	0	0	0	2	0	0	0	9
MIMAT0000068	hsa-miR-15a-5p	ENSG00000198018	ENTPD7	protein_coding	chr10	101464480	101464486	101464459	101464487	+	13	0	AGO1,AGO1-4,AGO2	1	0	1	1	0	0	1	9
MIMAT0000068	hsa-miR-15a-5p	ENSG00000099194	SCD	protein_coding	chr10	102121622	102121627	102121622	102121627	+	6	0	AGO1,AGO1-4	1	0	0	0	0	0	0	5
MIMAT0000068	hsa-miR-15a-5p	ENSG00000099194	SCD	protein_coding	chr10	102123808	102123813	102123808	102123813	+	16	0	AGO1,AGO1-4,AGO2	1	0	0	0	0	0	0	5
MIMAT0000068	hsa-miR-15a-5p	ENSG00000166135	HIF1AN	protein_coding	chr10	102310604	102310609	102310604	102310609	+	1	0	AGO2	1	0	0	0	0	0	0	11
MIMAT0000068	hsa-miR-15a-5p	ENSG00000166135	HIF1AN	protein_coding	chr10	102312264	102312269	102312264	102312269	+	4	0	AGO1-4,AGO2	1	0	0	0	0	0	0	11
MIMAT0000068	hsa-miR-15a-5p	ENSG00000119906	SLF2	protein_coding	chr10	102723910	102723916	102723896	102723917	+	5	0	AGO1-4,AGO2	1	0	0	0	1	0	0	5
MIMAT0000068	hsa-miR-15a-5p	ENSG00000107816	LZTS2	protein_coding	chr10	102767318	102767323	102767318	102767323	+	5	0	AGO1-4,AGO2	1	0	0	0	0	0	0	4
MIMAT0000068	hsa-miR-15a-5p	ENSG00000166167	BTRC	protein_coding	chr10	103285810	103285838	103285810	103285838	+	15	0	AGO1,AGO1-4,AGO2,AGO3	0	0	0	1	0	0	0	17
MIMAT0000068	hsa-miR-15a-5p	ENSG00000166167	BTRC	protein_coding	chr10	103313097	103313102	103313075	103313103	+	17	0	AGO1-4,AGO2	1	0	1	1	1	1	1	17
MIMAT0000068	hsa-miR-15a-5p	ENSG00000166167	BTRC	protein_coding	chr10	103314279	103314307	103314279	103314307	+	1	0	AGO2	0	0	0	1	0	0	0	17
MIMAT0000068	hsa-miR-15a-5p	ENSG00000166167	BTRC	protein_coding	chr10	103315040	103315045	103315018	103315046	+	15	0	AGO1,AGO1-4,AGO2	1	0	1	1	1	1	1	17
MIMAT0000068	hsa-miR-15a-5p	ENSG00000148840	PPRC1	protein_coding	chr10	103909870	103909875	103909870	103909876	+	19	0	AGO1-4,AGO2,AGO3	1	0	0	0	0	1	0	5
MIMAT0000068	hsa-miR-15a-5p	ENSG00000107862	GBF1	protein_coding	chr10	104120787	104120815	104120787	104120815	+	9	0	AGO1,AGO2,AGO3	0	0	0	1	0	0	0	8
MIMAT0000068	hsa-miR-15a-5p	ENSG00000107862	GBF1	protein_coding	chr10	104128019	104128047	104128019	104128047	+	2	0	AGO1-4	0	0	0	1	0	0	0	8
MIMAT0000068	hsa-miR-15a-5p	ENSG00000107862	GBF1	protein_coding	chr10	104128119	104128147	104128119	104128147	+	12	0	AGO1,AGO2,AGO3	0	0	0	1	0	0	0	8
MIMAT0000068	hsa-miR-15a-5p	ENSG00000107862	GBF1	protein_coding	chr10	104130187	104130195	104130167	104130215	+	13	0	AGO1-4,AGO2	0	0	0	2	0	0	0	8
MIMAT0000068	hsa-miR-15a-5p	ENSG00000107862	GBF1	protein_coding	chr10	104142173	104142201	104142173	104142201	+	5	0	AGO1-4,AGO2	0	0	0	1	0	0	0	8
MIMAT0000068	hsa-miR-15a-5p	ENSG00000138111	MFSD13A	protein_coding	chr10	104235771	104235777	104235771	104235777	+	1	0	AGO2	1	0	1	0	0	0	0	3
MIMAT0000068	hsa-miR-15a-5p	ENSG00000156398	SFXN2	protein_coding	chr10	104498373	104498379	104498352	104498380	+	5	1	AGO1-4,AGO2	1	0	1	1	1	0	1	3
MIMAT0000068	hsa-miR-15a-5p	ENSG00000166272	WBP1L	protein_coding	chr10	104569674	104569695	104569674	104569695	+	2	0	AGO1-4,AGO2	0	0	0	0	1	0	0	15
MIMAT0000068	hsa-miR-15a-5p	ENSG00000166272	WBP1L	protein_coding	chr10	104575128	104575131	104575126	104575134	+	4	0	AGO1-4,AGO2	2	0	0	0	0	0	0	15
MIMAT0000068	hsa-miR-15a-5p	ENSG00000148842	CNNM2	protein_coding	chr10	104837853	104837859	104837832	104837860	+	14	0	AGO1,AGO2,AGO3	1	0	1	1	1	0	1	13
MIMAT0000068	hsa-miR-15a-5p	ENSG00000148835	TAF5	protein_coding	chr10	105148103	105148109	105148089	105148110	+	7	0	AGO1-4,AGO2	1	0	1	0	1	1	0	2
MIMAT0000068	hsa-miR-15a-5p	ENSG00000148843	PDCD11	protein_coding	chr10	105179356	105179384	105179356	105179384	+	3	0	AGO2	0	0	0	1	0	0	0	5
MIMAT0000068	hsa-miR-15a-5p	ENSG00000148843	PDCD11	protein_coding	chr10	105181184	105181212	105181184	105181212	+	3	0	AGO1-4	0	0	0	1	0	0	0	5
MIMAT0000068	hsa-miR-15a-5p	ENSG00000148843	PDCD11	protein_coding	chr10	105205409	105205415	105205388	105205416	+	13	0	AGO1,AGO1-4,AGO2	1	0	1	1	1	0	1	5
MIMAT0000068	hsa-miR-15a-5p	ENSG00000148843	PDCD11	protein_coding	chr10	105205860	105205865	105205838	105205866	+	1	0	AGO1-4	1	0	1	1	0	0	0	5
MIMAT0000068	hsa-miR-15a-5p	ENSG00000107954	NEURL1	protein_coding	chr10	105350665	105350670	105350665	105350670	+	1	0	AGO2	1	0	0	0	0	0	0	5
MIMAT0000068	hsa-miR-15a-5p	ENSG00000107954	NEURL1	protein_coding	chr10	105352245	105352248	105352243	105352251	+	2	0	AGO2	2	0	0	0	0	0	0	5
MIMAT0000068	hsa-miR-15a-5p	ENSG00000065613	SLK	protein_coding	chr10	105758996	105759024	105758996	105759024	+	7	0	AGO1-4,AGO2	0	0	0	1	0	0	0	11
MIMAT0000068	hsa-miR-15a-5p	ENSG00000065613	SLK	protein_coding	chr10	105788153	105788181	105788153	105788181	+	3	0	AGO1-4	0	0	0	1	0	0	0	11
MIMAT0000068	hsa-miR-15a-5p	ENSG00000148700	ADD3	protein_coding	chr10	111894192	111894197	111894192	111894197	+	1	0	AGO1-4	1	0	0	0	0	0	0	7
MIMAT0000068	hsa-miR-15a-5p	ENSG00000108055	SMC3	protein_coding	chr10	112344067	112344095	112344067	112344095	+	6	0	AGO1-4,AGO2	0	0	0	1	0	0	0	9
MIMAT0000068	hsa-miR-15a-5p	ENSG00000108055	SMC3	protein_coding	chr10	112349668	112349696	112349668	112349696	+	2	0	AGO1	0	0	0	1	0	0	0	9
MIMAT0000068	hsa-miR-15a-5p	ENSG00000150593	PDCD4	protein_coding	chr10	112658242	112658243	112658216	112658267	+	33	0	AGO1-4,AGO2	1	0	1	3	2	0	1	8
MIMAT0000068	hsa-miR-15a-5p	ENSG00000150593	PDCD4	protein_coding	chr10	112658260	112658263	112658258	112658266	+	26	0	AGO1-4,AGO2	2	0	2	0	0	1	1	8
MIMAT0000068	hsa-miR-15a-5p	ENSG00000108061	SHOC2	protein_coding	chr10	112772704	112772710	112772683	112772711	+	34	0	AGO1,AGO1-4,AGO2	1	0	1	1	1	1	1	9
MIMAT0000068	hsa-miR-15a-5p	ENSG00000108061	SHOC2	protein_coding	chr10	112773051	112773057	112773030	112773058	+	24	0	AGO1,AGO1-4,AGO2,AGO3,AGO4	1	0	1	1	1	1	1	9
MIMAT0000068	hsa-miR-15a-5p	ENSG00000150594	ADRA2A	protein_coding	chr10	112839306	112839312	112839306	112839312	+	1	0	AGO1-4	1	0	0	0	0	0	0	13
MIMAT0000068	hsa-miR-15a-5p	ENSG00000151532	VTI1A	protein_coding	chr10	114578287	114578290	114578271	114578294	+	1	0	AGO2	1	1	0	0	1	2	1	4
MIMAT0000068	hsa-miR-15a-5p	ENSG00000148737	TCF7L2	protein_coding	chr10	114925751	114925756	114925751	114925756	+	5	0	AGO1-4,AGO2	1	0	0	0	0	0	0	9
MIMAT0000068	hsa-miR-15a-5p	ENSG00000196865	NHLRC2	protein_coding	chr10	115668544	115668551	115668523	115668551	+	29	0	AGO1,AGO1-4,AGO2	0	0	0	1	0	0	1	7
MIMAT0000068	hsa-miR-15a-5p	ENSG00000151553	FAM160B1	protein_coding	chr10	116623280	116623286	116623265	116623287	+	25	0	AGO1-4,AGO2	1	0	1	0	1	0	1	9
MIMAT0000068	hsa-miR-15a-5p	ENSG00000188613	NANOS1	protein_coding	chr10	120791887	120791892	120791887	120791892	+	2	0	AGO2	1	0	0	0	0	0	0	9
MIMAT0000068	hsa-miR-15a-5p	ENSG00000119979	FAM45A	protein_coding	chr10	120867529	120867556	120867529	120867556	+	2	0	AGO1-4	0	0	0	0	1	0	0	7
MIMAT0000068	hsa-miR-15a-5p	ENSG00000151929	BAG3	protein_coding	chr10	121436893	121436898	121436893	121436898	+	7	0	AGO1-4,AGO2	1	0	0	0	0	0	0	11
MIMAT0000068	hsa-miR-15a-5p	ENSG00000120008	WDR11	protein_coding	chr10	122666212	122666233	122666212	122666233	+	1	0	AGO2	0	0	0	0	1	0	0	7
MIMAT0000068	hsa-miR-15a-5p	ENSG00000107679	PLEKHA1	protein_coding	chr10	124191003	124191008	124190981	124191009	+	19	0	AGO1,AGO1-4,AGO2,AGO3	1	0	1	1	1	1	1	13
MIMAT0000068	hsa-miR-15a-5p	ENSG00000166033	HTRA1	protein_coding	chr10	124273945	124273950	124273945	124273950	+	3	0	AGO1-4,AGO2	1	0	0	0	0	0	0	14
MIMAT0000068	hsa-miR-15a-5p	ENSG00000154473	BUB3	protein_coding	chr10	124923774	124923779	124923774	124923779	+	13	0	AGO1,AGO1-4,AGO2,AGO3	1	0	0	0	0	0	0	2
MIMAT0000068	hsa-miR-15a-5p	ENSG00000165660	ABRAXAS2	protein_coding	chr10	126523696	126523701	126523696	126523701	+	2	0	AGO1-4,AGO2	1	0	0	0	0	0	0	7
MIMAT0000068	hsa-miR-15a-5p	ENSG00000019995	ZRANB1	protein_coding	chr10	126674424	126674430	126674423	126674430	+	9	0	AGO1,AGO2,AGO3	1	0	1	0	0	0	0	14
MIMAT0000068	hsa-miR-15a-5p	ENSG00000019995	ZRANB1	protein_coding	chr10	126675183	126675189	126675168	126675190	+	2	0	AGO1-4,AGO2	1	0	1	0	1	0	0	14
MIMAT0000068	hsa-miR-15a-5p	ENSG00000175470	PPP2R2D	protein_coding	chr10	133753651	133753679	133753651	133753679	+	6	0	AGO2	0	0	0	1	0	0	0	3
MIMAT0000068	hsa-miR-15a-5p	ENSG00000175470	PPP2R2D	protein_coding	chr10	133769660	133769663	133769636	133769667	+	1	0	AGO2	2	0	2	2	0	0	0	3
MIMAT0000068	hsa-miR-15a-5p	ENSG00000171813	PWWP2B	protein_coding	chr10	134230825	134230830	134230803	134230841	+	2	0	AGO1-4	1	0	1	3	0	0	0	6
MIMAT0000068	hsa-miR-15a-5p	ENSG00000171813	PWWP2B	protein_coding	chr10	134230834	134230837	134230832	134230840	+	2	0	AGO1-4	2	0	2	0	0	0	0	6
MIMAT0000068	hsa-miR-15a-5p	ENSG00000171813	PWWP2B	protein_coding	chr10	134231193	134231199	134231172	134231200	+	2	0	AGO1-4,AGO2	1	0	1	1	1	0	1	6
MIMAT0000068	hsa-miR-15a-5p	ENSG00000068383	INPP5A	protein_coding	chr10	134596082	134596087	134596082	134596087	+	3	0	AGO1-4,AGO2	1	0	0	0	0	0	0	14
MIMAT0000068	hsa-miR-15a-5p	ENSG00000068383	INPP5A	protein_coding	chr10	134596852	134596857	134596852	134596857	+	1	0	AGO1-4	1	0	0	0	0	0	0	14
MIMAT0000068	hsa-miR-15a-5p	ENSG00000177951	BET1L	protein_coding	chr11	203190	203193	203187	203196	-	2	0	AGO1-4	2	0	0	0	0	0	0	2
MIMAT0000068	hsa-miR-15a-5p	ENSG00000142089	IFITM3	protein_coding	chr11	319670	319676	319670	319676	-	4	0	AGO1-4	0	0	1	0	0	0	0	9
MIMAT0000068	hsa-miR-15a-5p	ENSG00000023191	RNH1	protein_coding	chr11	494675	494678	494671	494690	-	14	1	AGO1-4,AGO2	0	0	2	0	1	0	0	4
MIMAT0000068	hsa-miR-15a-5p	ENSG00000174775	HRAS	protein_coding	chr11	532425	532430	532425	532430	-	4	0	AGO1-4	1	0	0	0	0	0	0	0
MIMAT0000068	hsa-miR-15a-5p	ENSG00000177225	GATD1	protein_coding	chr11	770628	770633	770628	770633	-	5	0	AGO1-4,AGO2	1	0	0	0	0	0	0	0
MIMAT0000068	hsa-miR-15a-5p	ENSG00000177542	SLC25A22	protein_coding	chr11	790575	790575	790568	790602	-	16	0	AGO1-4,AGO2	3	0	3	3	1	0	3	2
MIMAT0000068	hsa-miR-15a-5p	ENSG00000177542	SLC25A22	protein_coding	chr11	790578	790583	790577	790605	-	16	0	AGO1-4,AGO2	1	0	1	1	0	0	0	2
MIMAT0000068	hsa-miR-15a-5p	ENSG00000177542	SLC25A22	protein_coding	chr11	791157	791162	791156	791184	-	4	0	AGO2	1	0	1	1	0	0	0	2
MIMAT0000068	hsa-miR-15a-5p	ENSG00000177830	CHID1	protein_coding	chr11	868542	868545	868539	868548	-	4	0	AGO1-4,AGO2	2	0	2	0	0	0	0	3
MIMAT0000068	hsa-miR-15a-5p	ENSG00000177830	CHID1	protein_coding	chr11	869541	869546	869541	869546	-	1	0	AGO2	1	0	1	0	0	0	0	3
MIMAT0000068	hsa-miR-15a-5p	ENSG00000078902	TOLLIP	protein_coding	chr11	1297361	1297366	1297361	1297366	-	1	0	AGO2	1	0	0	0	0	0	0	5
MIMAT0000068	hsa-miR-15a-5p	ENSG00000078902	TOLLIP	protein_coding	chr11	1297956	1297961	1297956	1297961	-	6	0	AGO1-4,AGO2	1	0	0	0	0	0	0	5
MIMAT0000068	hsa-miR-15a-5p	ENSG00000167244	IGF2	protein_coding	chr11	2153602	2153607	2153602	2153607	-	2	0	AGO1-4,AGO2	1	0	0	0	0	0	0	15
MIMAT0000068	hsa-miR-15a-5p	ENSG00000284779	IGF2	protein_coding	chr11	2153602	2153607	2153602	2153607	-	2	0	AGO1-4,AGO2	1	0	0	0	0	0	0	0
MIMAT0000068	hsa-miR-15a-5p	ENSG00000183734	ASCL2	protein_coding	chr11	2290014	2290019	2290014	2290019	-	2	0	AGO1-4	1	0	0	0	0	0	0	1
MIMAT0000068	hsa-miR-15a-5p	ENSG00000205531	NAP1L4	protein_coding	chr11	2966231	2966236	2966231	2966236	-	3	0	AGO1-4	1	0	0	0	0	0	0	1
MIMAT0000068	hsa-miR-15a-5p	ENSG00000110619	CARS	protein_coding	chr11	3022297	3022302	3022297	3022302	-	5	0	AGO1,AGO1-4,AGO2	1	0	0	0	0	0	0	1
MIMAT0000068	hsa-miR-15a-5p	ENSG00000110713	NUP98	protein_coding	chr11	3733111	3733116	3733110	3733130	-	8	0	AGO1,AGO1-4,AGO2	1	0	1	0	1	0	0	7
MIMAT0000068	hsa-miR-15a-5p	ENSG00000110713	NUP98	protein_coding	chr11	3733159	3733164	3733159	3733164	-	11	0	AGO1-4,AGO2	1	0	1	0	0	0	0	7
MIMAT0000068	hsa-miR-15a-5p	ENSG00000177105	RHOG	protein_coding	chr11	3848399	3848404	3848399	3848404	-	1	0	AGO1-4	1	0	0	0	0	0	0	3
MIMAT0000068	hsa-miR-15a-5p	ENSG00000167333	TRIM68	protein_coding	chr11	4620414	4620419	4620414	4620419	-	1	0	AGO2	1	0	0	0	0	0	0	13
MIMAT0000068	hsa-miR-15a-5p	ENSG00000130413	STK33	protein_coding	chr11	8413467	8413472	8413466	8413494	-	15	0	AGO1,AGO2,AGO3	1	0	1	1	1	1	1	10
MIMAT0000068	hsa-miR-15a-5p	ENSG00000166436	TRIM66	protein_coding	chr11	8635519	8635524	8635518	8635546	-	4	0	AGO1-4,AGO2	0	0	1	1	0	0	0	4
MIMAT0000068	hsa-miR-15a-5p	ENSG00000166436	TRIM66	protein_coding	chr11	8635537	8635543	8635536	8635564	-	5	0	AGO1-4,AGO2	0	0	1	1	0	0	0	4
MIMAT0000068	hsa-miR-15a-5p	ENSG00000166436	TRIM66	protein_coding	chr11	8660293	8660321	8660293	8660321	-	2	0	AGO1-4,AGO2	0	0	0	1	0	0	0	4
MIMAT0000068	hsa-miR-15a-5p	ENSG00000166444	ST5	protein_coding	chr11	8715559	8715564	8715559	8715564	-	1	0	AGO1-4	1	0	0	0	0	0	0	9
MIMAT0000068	hsa-miR-15a-5p	ENSG00000166471	TMEM41B	protein_coding	chr11	9303209	9303230	9303209	9303230	-	10	2	AGO1-4,AGO2	0	0	0	0	1	0	0	2
MIMAT0000068	hsa-miR-15a-5p	ENSG00000133818	RRAS2	protein_coding	chr11	14300680	14300685	14300679	14300699	-	3	0	AGO1-4,AGO2	1	0	0	0	1	0	0	6
MIMAT0000068	hsa-miR-15a-5p	ENSG00000110693	SOX6	protein_coding	chr11	15988640	15988646	15988639	15988667	-	3	0	AGO2	0	0	1	1	1	1	1	11
MIMAT0000068	hsa-miR-15a-5p	ENSG00000110693	SOX6	protein_coding	chr11	15988908	15988915	15988904	15988932	-	3	0	AGO1-4,AGO2	0	0	0	1	0	1	0	11
MIMAT0000068	hsa-miR-15a-5p	ENSG00000166689	PLEKHA7	protein_coding	chr11	16809449	16809454	16809449	16809454	-	1	0	AGO1-4	1	0	0	0	0	0	0	9
MIMAT0000068	hsa-miR-15a-5p	ENSG00000011405	PIK3C2A	protein_coding	chr11	17110828	17110833	17110827	17110833	-	2	0	AGO2	1	0	0	0	0	0	1	10
MIMAT0000068	hsa-miR-15a-5p	ENSG00000011405	PIK3C2A	protein_coding	chr11	17156394	17156414	17156394	17156414	-	4	0	AGO1-4,AGO2	0	1	0	0	0	0	0	10
MIMAT0000068	hsa-miR-15a-5p	ENSG00000187486	KCNJ11	protein_coding	chr11	17408097	17408100	17408093	17408124	-	2	0	AGO1-4,AGO2	2	0	2	2	0	0	0	10
MIMAT0000068	hsa-miR-15a-5p	ENSG00000179119	SPTY2D1	protein_coding	chr11	18631372	18631377	18631372	18631377	-	3	0	AGO1-4,AGO2	1	0	0	0	0	0	0	10
MIMAT0000068	hsa-miR-15a-5p	ENSG00000179119	SPTY2D1	protein_coding	chr11	18631400	18631406	18631399	18631407	-	1	0	AGO1-4	0	0	0	0	1	1	0	10
MIMAT0000068	hsa-miR-15a-5p	ENSG00000198168	SVIP	protein_coding	chr11	22842340	22842345	22842340	22842345	-	5	0	AGO1-4,AGO2	0	0	1	0	0	0	0	7
MIMAT0000068	hsa-miR-15a-5p	ENSG00000198168	SVIP	protein_coding	chr11	22842367	22842373	22842367	22842373	-	14	0	AGO1,AGO1-4,AGO2	0	0	1	0	0	0	0	7
MIMAT0000068	hsa-miR-15a-5p	ENSG00000148943	LIN7C	protein_coding	chr11	27519828	27519833	27519828	27519833	-	10	0	AGO1,AGO2	1	0	0	0	0	0	0	6
MIMAT0000068	hsa-miR-15a-5p	ENSG00000176697	BDNF	protein_coding	chr11	27679065	27679068	27679061	27679082	-	2	0	AGO2	1	0	1	0	1	2	1	7
MIMAT0000068	hsa-miR-15a-5p	ENSG00000110429	FBXO3	protein_coding	chr11	33767792	33767798	33767791	33767819	-	2	0	AGO2	0	0	1	1	0	0	0	8
MIMAT0000068	hsa-miR-15a-5p	ENSG00000110429	FBXO3	protein_coding	chr11	33776019	33776047	33776019	33776047	-	5	0	AGO1-4,AGO2	0	0	0	1	0	0	0	8
MIMAT0000068	hsa-miR-15a-5p	ENSG00000110429	FBXO3	protein_coding	chr11	33790469	33790497	33790469	33790497	-	31	0	AGO1,AGO1-4,AGO2	0	0	0	1	0	0	0	8
MIMAT0000068	hsa-miR-15a-5p	ENSG00000166016	ABTB2	protein_coding	chr11	34172667	34172672	34172667	34172672	-	5	0	AGO1-4,AGO2	1	0	1	0	0	0	0	8
MIMAT0000068	hsa-miR-15a-5p	ENSG00000110436	SLC1A2	protein_coding	chr11	35338940	35338968	35338940	35338968	-	1	0	AGO1-4	0	0	0	1	0	0	0	6
MIMAT0000068	hsa-miR-15a-5p	ENSG00000052850	ALX4	protein_coding	chr11	44283187	44283194	44283187	44283194	-	4	0	AGO2	0	0	0	0	0	0	1	4
MIMAT0000068	hsa-miR-15a-5p	ENSG00000175274	TP53I11	protein_coding	chr11	44954581	44954586	44954581	44954586	-	1	0	AGO1-4	1	0	0	0	0	0	0	4
MIMAT0000068	hsa-miR-15a-5p	ENSG00000110497	AMBRA1	protein_coding	chr11	46418908	46418913	46418908	46418913	-	1	0	AGO2	1	0	0	0	0	0	0	7
MIMAT0000068	hsa-miR-15a-5p	ENSG00000175220	ARHGAP1	protein_coding	chr11	46698862	46698867	46698862	46698867	-	7	0	AGO1-4,AGO2	1	0	0	0	0	0	0	15
MIMAT0000068	hsa-miR-15a-5p	ENSG00000175220	ARHGAP1	protein_coding	chr11	46698910	46698913	46698907	46698915	-	1	0	AGO1-4	2	0	0	0	0	0	0	15
MIMAT0000068	hsa-miR-15a-5p	ENSG00000175216	CKAP5	protein_coding	chr11	46764659	46764665	46764659	46764665	-	2	0	AGO1-4	0	0	1	0	0	0	0	6
MIMAT0000068	hsa-miR-15a-5p	ENSG00000175216	CKAP5	protein_coding	chr11	46765381	46765387	46765380	46765401	-	12	2	AGO1-4,AGO2	1	0	1	0	1	0	0	6
MIMAT0000068	hsa-miR-15a-5p	ENSG00000149182	ARFGAP2	protein_coding	chr11	47186760	47186763	47186756	47186787	-	7	0	AGO1-4,AGO2,AGO3	2	0	2	2	1	0	1	3
MIMAT0000068	hsa-miR-15a-5p	ENSG00000165912	PACSIN3	protein_coding	chr11	47199377	47199382	47199377	47199382	-	1	0	AGO1-4	1	0	0	0	0	0	0	9
MIMAT0000068	hsa-miR-15a-5p	ENSG00000134575	ACP2	protein_coding	chr11	47261598	47261601	47261594	47261622	-	8	0	AGO1-4,AGO2	2	1	0	1	1	0	0	5
MIMAT0000068	hsa-miR-15a-5p	ENSG00000134575	ACP2	protein_coding	chr11	47261742	47261770	47261742	47261770	-	4	0	AGO1-4,AGO2	0	0	0	1	0	0	0	5
MIMAT0000068	hsa-miR-15a-5p	ENSG00000149187	CELF1	protein_coding	chr11	47488147	47488152	47488146	47488174	-	11	0	AGO1-4,AGO2	0	0	1	1	0	0	0	4
MIMAT0000068	hsa-miR-15a-5p	ENSG00000149187	CELF1	protein_coding	chr11	47488481	47488486	47488480	47488508	-	4	0	AGO2	0	0	1	1	0	0	0	4
MIMAT0000068	hsa-miR-15a-5p	ENSG00000149187	CELF1	protein_coding	chr11	47488718	47488746	47488718	47488746	-	4	0	AGO1-4,AGO2	0	0	0	1	0	0	0	4
MIMAT0000068	hsa-miR-15a-5p	ENSG00000149187	CELF1	protein_coding	chr11	47489291	47489296	47489290	47489318	-	7	0	AGO1-4,AGO2	0	0	1	1	0	0	0	4
MIMAT0000068	hsa-miR-15a-5p	ENSG00000149187	CELF1	protein_coding	chr11	47491117	47491122	47491116	47491144	-	22	0	AGO1,AGO1-4,AGO2	0	0	1	1	0	0	0	4
MIMAT0000068	hsa-miR-15a-5p	ENSG00000149187	CELF1	protein_coding	chr11	47491251	47491256	47491250	47491278	-	11	0	AGO1-4,AGO2	0	0	1	1	0	0	0	4
MIMAT0000068	hsa-miR-15a-5p	ENSG00000149187	CELF1	protein_coding	chr11	47493140	47493146	47493139	47493167	-	2	0	AGO1-4,AGO2	0	0	1	1	1	0	0	4
MIMAT0000068	hsa-miR-15a-5p	ENSG00000149187	CELF1	protein_coding	chr11	47496903	47496931	47496903	47496931	-	17	0	AGO1,AGO1-4,AGO2	0	0	0	1	0	0	0	4
MIMAT0000068	hsa-miR-15a-5p	ENSG00000149187	CELF1	protein_coding	chr11	47496963	47496988	47496960	47496991	-	34	0	AGO1,AGO1-4,AGO2,AGO3,AGO4	0	0	0	2	0	0	0	4
MIMAT0000068	hsa-miR-15a-5p	ENSG00000123444	KBTBD4	protein_coding	chr11	47594307	47594310	47594303	47594334	-	1	0	AGO2	2	0	2	2	1	1	0	17
MIMAT0000068	hsa-miR-15a-5p	ENSG00000123444	KBTBD4	protein_coding	chr11	47594509	47594537	47594509	47594537	-	4	0	AGO1,AGO2,AGO3	0	0	0	1	0	0	0	17
MIMAT0000068	hsa-miR-15a-5p	ENSG00000109919	MTCH2	protein_coding	chr11	47639134	47639139	47639134	47639139	-	1	0	AGO2	1	0	0	0	0	0	0	2
MIMAT0000068	hsa-miR-15a-5p	ENSG00000030066	NUP160	protein_coding	chr11	47800430	47800435	47800429	47800450	-	14	0	AGO1-4,AGO2	1	0	0	0	1	0	0	9
MIMAT0000068	hsa-miR-15a-5p	ENSG00000149136	SSRP1	protein_coding	chr11	57093598	57093601	57093594	57093616	-	18	5	AGO1,AGO1-4,AGO2	2	0	2	0	1	0	0	3
MIMAT0000068	hsa-miR-15a-5p	ENSG00000149136	SSRP1	protein_coding	chr11	57093704	57093710	57093704	57093710	-	19	0	AGO1,AGO1-4,AGO2,AGO3	1	0	1	0	0	0	0	3
MIMAT0000068	hsa-miR-15a-5p	ENSG00000149150	SLC43A1	protein_coding	chr11	57252047	57252050	57252044	57252068	-	1	0	AGO1-4	2	0	2	0	1	0	2	2
MIMAT0000068	hsa-miR-15a-5p	ENSG00000167987	VPS37C	protein_coding	chr11	60897963	60897968	60897962	60897990	-	1	0	AGO1-4	1	0	0	1	0	0	0	9
MIMAT0000068	hsa-miR-15a-5p	ENSG00000167987	VPS37C	protein_coding	chr11	60898038	60898043	60898037	60898065	-	3	0	AGO1-4,AGO2	1	0	0	1	0	1	1	9
MIMAT0000068	hsa-miR-15a-5p	ENSG00000162144	CYB561A3	protein_coding	chr11	61116256	61116261	61116256	61116261	-	2	0	AGO1-4	0	0	1	0	0	0	0	4
MIMAT0000068	hsa-miR-15a-5p	ENSG00000162144	CYB561A3	protein_coding	chr11	61116620	61116623	61116616	61116636	-	1	0	AGO1-4	2	0	1	0	1	0	0	4
MIMAT0000068	hsa-miR-15a-5p	ENSG00000162144	CYB561A3	protein_coding	chr11	61116730	61116735	61116730	61116735	-	2	0	AGO1-4	1	0	1	0	0	0	0	4
MIMAT0000068	hsa-miR-15a-5p	ENSG00000162144	CYB561A3	protein_coding	chr11	61117111	61117114	61117107	61117130	-	6	0	AGO1-4,AGO2	2	0	2	0	1	0	0	4
MIMAT0000068	hsa-miR-15a-5p	ENSG00000162144	CYB561A3	protein_coding	chr11	61117160	61117166	61117159	61117187	-	7	0	AGO1-4,AGO2,AGO3	1	0	1	1	1	0	0	4
MIMAT0000068	hsa-miR-15a-5p	ENSG00000162144	CYB561A3	protein_coding	chr11	61117473	61117479	61117472	61117500	-	9	0	AGO1-4,AGO2	1	0	1	1	0	0	0	4
MIMAT0000068	hsa-miR-15a-5p	ENSG00000162144	CYB561A3	protein_coding	chr11	61117583	61117588	61117582	61117610	-	1	0	AGO1-4	1	0	1	1	0	0	0	4
MIMAT0000068	hsa-miR-15a-5p	ENSG00000162144	CYB561A3	protein_coding	chr11	61118530	61118535	61118529	61118557	-	2	0	AGO1-4	0	0	1	1	0	0	0	4
MIMAT0000068	hsa-miR-15a-5p	ENSG00000162144	CYB561A3	protein_coding	chr11	61124147	61124175	61124147	61124175	-	2	0	AGO1-4,AGO2	0	0	0	1	0	0	0	4
MIMAT0000068	hsa-miR-15a-5p	ENSG00000149532	CPSF7	protein_coding	chr11	61170863	61170869	61170862	61170887	-	3	0	AGO1-4,AGO2	1	0	1	0	1	0	0	4
MIMAT0000068	hsa-miR-15a-5p	ENSG00000149532	CPSF7	protein_coding	chr11	61171418	61171424	61171418	61171424	-	13	0	AGO1,AGO1-4,AGO2,AGO3	1	0	1	0	0	1	0	4
MIMAT0000068	hsa-miR-15a-5p	ENSG00000149532	CPSF7	protein_coding	chr11	61171456	61171462	61171455	61171476	-	2	0	AGO1-4	1	0	1	0	1	1	0	4
MIMAT0000068	hsa-miR-15a-5p	ENSG00000134825	TMEM258	protein_coding	chr11	61556626	61556632	61556625	61556653	-	11	0	AGO1,AGO1-4,AGO2	1	0	1	1	1	0	0	5
MIMAT0000068	hsa-miR-15a-5p	ENSG00000134825	TMEM258	protein_coding	chr11	61557288	61557316	61557288	61557316	-	17	0	AGO1-4,AGO2	0	0	0	1	0	0	0	5
MIMAT0000068	hsa-miR-15a-5p	ENSG00000149485	FADS1	protein_coding	chr11	61569129	61569134	61569129	61569134	-	2	0	AGO1-4,AGO2	1	0	0	0	0	0	0	7
MIMAT0000068	hsa-miR-15a-5p	ENSG00000149016	TUT1	protein_coding	chr11	62342533	62342539	62342533	62342539	-	3	0	AGO1-4,AGO2	0	0	0	0	0	1	0	2
MIMAT0000068	hsa-miR-15a-5p	ENSG00000089597	GANAB	protein_coding	chr11	62392667	62392672	62392667	62392672	-	8	0	AGO1-4,AGO2	1	0	0	0	0	0	0	12
MIMAT0000068	hsa-miR-15a-5p	ENSG00000173113	TRMT112	protein_coding	chr11	64084358	64084364	64084357	64084385	-	24	0	AGO1,AGO1-4,AGO2	0	0	1	1	0	0	1	4
MIMAT0000068	hsa-miR-15a-5p	ENSG00000173113	TRMT112	protein_coding	chr11	64084534	64084540	64084533	64084561	-	4	0	AGO1-4,AGO2	0	0	1	1	0	0	1	4
MIMAT0000068	hsa-miR-15a-5p	ENSG00000110076	NRXN2	protein_coding	chr11	64373939	64373944	64373939	64373944	-	1	0	AGO1-4	1	0	0	0	0	0	0	10
MIMAT0000068	hsa-miR-15a-5p	ENSG00000168067	MAP4K2	protein_coding	chr11	64556799	64556804	64556799	64556804	-	2	0	AGO1-4,AGO2	1	0	0	0	0	0	0	6
MIMAT0000068	hsa-miR-15a-5p	ENSG00000110047	EHD1	protein_coding	chr11	64620386	64620391	64620386	64620391	-	8	0	AGO1-4,AGO2	1	0	0	0	0	0	0	2
MIMAT0000068	hsa-miR-15a-5p	ENSG00000110047	EHD1	protein_coding	chr11	64621426	64621431	64621426	64621431	-	1	0	AGO1-4	1	0	0	0	0	0	0	2
MIMAT0000068	hsa-miR-15a-5p	ENSG00000146670	CDCA5	protein_coding	chr11	64845854	64845859	64845854	64845859	-	1	0	AGO2	1	0	0	0	0	0	0	1
MIMAT0000068	hsa-miR-15a-5p	ENSG00000162298	SYVN1	protein_coding	chr11	64896122	64896142	64896122	64896142	-	4	0	AGO1-4,AGO2	0	1	0	0	0	0	0	6
MIMAT0000068	hsa-miR-15a-5p	ENSG00000168056	LTBP3	protein_coding	chr11	65306662	65306690	65306662	65306690	-	1	0	AGO1-4	0	0	0	1	0	0	0	15
MIMAT0000068	hsa-miR-15a-5p	ENSG00000168056	LTBP3	protein_coding	chr11	65307247	65307275	65307247	65307275	-	1	0	AGO1-4	0	0	0	1	0	0	0	15
MIMAT0000068	hsa-miR-15a-5p	ENSG00000168056	LTBP3	protein_coding	chr11	65308659	65308684	65308656	65308687	-	4	0	AGO1-4,AGO2	0	0	0	2	0	0	0	15
MIMAT0000068	hsa-miR-15a-5p	ENSG00000168056	LTBP3	protein_coding	chr11	65319775	65319803	65319775	65319803	-	2	0	AGO2	0	0	0	1	0	0	0	15
MIMAT0000068	hsa-miR-15a-5p	ENSG00000168056	LTBP3	protein_coding	chr11	65321197	65321225	65321197	65321225	-	3	0	AGO1-4,AGO2	0	0	0	1	0	0	0	15
MIMAT0000068	hsa-miR-15a-5p	ENSG00000168056	LTBP3	protein_coding	chr11	65325347	65325354	65325326	65325375	-	3	0	AGO1-4,AGO2	0	0	0	8	0	0	0	15
MIMAT0000068	hsa-miR-15a-5p	ENSG00000175592	FOSL1	protein_coding	chr11	65659760	65659765	65659759	65659787	-	6	0	AGO1-4,AGO2	1	0	0	1	0	1	1	1
MIMAT0000068	hsa-miR-15a-5p	ENSG00000175573	C11orf68	protein_coding	chr11	65684685	65684691	65684684	65684706	-	10	0	AGO1,AGO1-4,AGO2,AGO3	1	0	1	0	1	1	1	10
MIMAT0000068	hsa-miR-15a-5p	ENSG00000175376	EIF1AD	protein_coding	chr11	65765319	65765324	65765319	65765324	-	4	0	AGO1-4,AGO2	1	0	0	0	0	0	0	3
MIMAT0000068	hsa-miR-15a-5p	ENSG00000174744	BRMS1	protein_coding	chr11	66105119	66105124	66105119	66105124	-	1	0	AGO1-4	1	0	0	0	0	0	0	2
MIMAT0000068	hsa-miR-15a-5p	ENSG00000174744	BRMS1	protein_coding	chr11	66105222	66105229	66105222	66105229	-	1	0	AGO1-4	1	0	0	0	0	0	0	2
MIMAT0000068	hsa-miR-15a-5p	ENSG00000174669	SLC29A2	protein_coding	chr11	66130758	66130763	66130757	66130785	-	5	0	AGO1-4,AGO2	1	0	0	1	0	0	0	5
MIMAT0000068	hsa-miR-15a-5p	ENSG00000174669	SLC29A2	protein_coding	chr11	66130910	66130938	66130910	66130938	-	1	0	AGO1-4	0	0	0	1	0	0	0	5
MIMAT0000068	hsa-miR-15a-5p	ENSG00000174669	SLC29A2	protein_coding	chr11	66131749	66131777	66131749	66131777	-	9	0	AGO1,AGO1-4,AGO2,AGO3	0	0	0	1	0	0	0	5
MIMAT0000068	hsa-miR-15a-5p	ENSG00000174669	SLC29A2	protein_coding	chr11	66133465	66133493	66133465	66133493	-	4	0	AGO1-4,AGO2	0	0	0	1	0	0	0	5
MIMAT0000068	hsa-miR-15a-5p	ENSG00000174669	SLC29A2	protein_coding	chr11	66136872	66136900	66136872	66136900	-	3	0	AGO1-4,AGO2	0	0	0	1	0	0	0	5
MIMAT0000068	hsa-miR-15a-5p	ENSG00000174547	MRPL11	protein_coding	chr11	66203526	66203531	66203526	66203531	-	2	0	AGO1,AGO2	1	0	0	0	0	0	0	2
MIMAT0000068	hsa-miR-15a-5p	ENSG00000174165	ZDHHC24	protein_coding	chr11	66306784	66306789	66306784	66306789	-	2	0	AGO1-4	1	0	0	0	0	0	0	1
MIMAT0000068	hsa-miR-15a-5p	ENSG00000173914	RBM4B	protein_coding	chr11	66436687	66436693	66436687	66436693	-	2	0	AGO1-4	0	0	0	0	0	0	1	4
MIMAT0000068	hsa-miR-15a-5p	ENSG00000173898	SPTBN2	protein_coding	chr11	66452806	66452811	66452805	66452833	-	7	0	AGO1-4,AGO2	1	0	1	1	0	0	0	12
MIMAT0000068	hsa-miR-15a-5p	ENSG00000173898	SPTBN2	protein_coding	chr11	66453245	66453247	66453241	66453269	-	6	4	AGO1-4,AGO2	1	0	1	1	1	2	1	12
MIMAT0000068	hsa-miR-15a-5p	ENSG00000173898	SPTBN2	protein_coding	chr11	66457608	66457636	66457608	66457636	-	3	0	AGO1-4,AGO2	0	0	0	1	0	0	0	12
MIMAT0000068	hsa-miR-15a-5p	ENSG00000173599	PC	protein_coding	chr11	66616172	66616177	66616172	66616177	-	4	0	AGO1-4,AGO2	1	0	0	0	0	0	0	3
MIMAT0000068	hsa-miR-15a-5p	ENSG00000172531	PPP1CA	protein_coding	chr11	67165824	67165829	67165824	67165829	-	9	0	AGO1,AGO1-4,AGO2	1	0	0	0	0	0	0	3
MIMAT0000068	hsa-miR-15a-5p	ENSG00000172663	TMEM134	protein_coding	chr11	67231872	67231877	67231872	67231877	-	4	0	AGO1-4,AGO2	1	0	0	0	0	0	0	6
MIMAT0000068	hsa-miR-15a-5p	ENSG00000167799	NUDT8	protein_coding	chr11	67395550	67395555	67395550	67395555	-	3	0	AGO1-4,AGO2	1	0	0	0	0	0	0	2
MIMAT0000068	hsa-miR-15a-5p	ENSG00000132746	ALDH3B2	protein_coding	chr11	67429763	67429768	67429763	67429768	-	4	0	AGO1-4	1	0	0	0	0	0	0	9
MIMAT0000068	hsa-miR-15a-5p	ENSG00000132746	ALDH3B2	protein_coding	chr11	67430494	67430499	67430494	67430499	-	2	0	AGO1-4	1	0	0	0	0	0	0	9
MIMAT0000068	hsa-miR-15a-5p	ENSG00000110721	CHKA	protein_coding	chr11	67820670	67820675	67820670	67820675	-	1	0	AGO1-4	1	0	0	0	0	0	0	0
MIMAT0000068	hsa-miR-15a-5p	ENSG00000110721	CHKA	protein_coding	chr11	67820922	67820927	67820922	67820927	-	2	0	AGO1-4,AGO2	1	0	0	0	0	0	0	0
MIMAT0000068	hsa-miR-15a-5p	ENSG00000110066	KMT5B	protein_coding	chr11	67933338	67933344	67933337	67933356	-	2	0	AGO1-4	1	0	1	0	1	0	0	5
MIMAT0000068	hsa-miR-15a-5p	ENSG00000171067	C11orf24	protein_coding	chr11	68028940	68028946	68028939	68028961	-	16	0	AGO1,AGO1-4,AGO2	1	0	1	0	1	0	1	5
MIMAT0000068	hsa-miR-15a-5p	ENSG00000132749	TESMIN	protein_coding	chr11	68504721	68504727	68504721	68504727	-	2	0	AGO1-4,AGO2	1	0	0	0	0	0	0	5
MIMAT0000068	hsa-miR-15a-5p	ENSG00000132749	TESMIN	protein_coding	chr11	68504821	68504826	68504821	68504826	-	1	0	AGO1-4	1	0	0	0	0	0	0	5
MIMAT0000068	hsa-miR-15a-5p	ENSG00000054965	FAM168A	protein_coding	chr11	73117623	73117628	73117622	73117643	-	6	0	AGO1-4,AGO2	1	0	0	0	1	0	0	12
MIMAT0000068	hsa-miR-15a-5p	ENSG00000175567	UCP2	protein_coding	chr11	73686037	73686043	73686036	73686051	-	9	2	AGO1-4,AGO2	0	0	0	0	1	0	1	2
MIMAT0000068	hsa-miR-15a-5p	ENSG00000165434	PGM2L1	protein_coding	chr11	74042926	74042932	74042926	74042932	-	3	0	AGO2	1	0	1	0	0	0	0	12
MIMAT0000068	hsa-miR-15a-5p	ENSG00000165434	PGM2L1	protein_coding	chr11	74043719	74043721	74043715	74043724	-	5	0	AGO2	2	0	2	0	0	1	1	12
MIMAT0000068	hsa-miR-15a-5p	ENSG00000166435	XRRA1	protein_coding	chr11	74552864	74552870	74552863	74552885	-	1	0	AGO2	1	0	0	0	1	0	0	9
MIMAT0000068	hsa-miR-15a-5p	ENSG00000048649	RSF1	protein_coding	chr11	77374999	77375004	77374999	77375004	-	4	0	AGO2	0	0	1	0	0	0	0	8
MIMAT0000068	hsa-miR-15a-5p	ENSG00000048649	RSF1	protein_coding	chr11	77375226	77375232	77375226	77375232	-	1	0	AGO1-4	0	0	1	0	0	0	0	8
MIMAT0000068	hsa-miR-15a-5p	ENSG00000048649	RSF1	protein_coding	chr11	77376341	77376347	77376341	77376347	-	11	0	AGO1,AGO1-4,AGO2,AGO3	0	0	1	0	0	0	1	8
MIMAT0000068	hsa-miR-15a-5p	ENSG00000149262	INTS4	protein_coding	chr11	77632484	77632512	77632484	77632512	-	4	0	AGO2	0	0	0	1	0	0	0	3
MIMAT0000068	hsa-miR-15a-5p	ENSG00000151364	KCTD14	protein_coding	chr11	77726815	77726820	77726815	77726820	-	1	0	AGO2	1	0	0	0	0	0	0	8
MIMAT0000068	hsa-miR-15a-5p	ENSG00000033327	GAB2	protein_coding	chr11	77929650	77929655	77929650	77929655	-	1	0	AGO2	1	0	0	0	0	0	0	11
MIMAT0000068	hsa-miR-15a-5p	ENSG00000137502	RAB30	protein_coding	chr11	82684861	82684867	82684860	82684888	-	3	0	AGO2	0	0	1	1	0	0	1	14
MIMAT0000068	hsa-miR-15a-5p	ENSG00000137502	RAB30	protein_coding	chr11	82691628	82691634	82691627	82691655	-	1	0	AGO2	0	0	1	1	0	0	0	14
MIMAT0000068	hsa-miR-15a-5p	ENSG00000137502	RAB30	protein_coding	chr11	82691761	82691767	82691760	82691788	-	3	0	AGO1-4,AGO2	0	0	1	1	0	0	0	14
MIMAT0000068	hsa-miR-15a-5p	ENSG00000137504	CREBZF	protein_coding	chr11	85372433	85372438	85372433	85372438	-	8	0	AGO1,AGO2	1	0	1	0	0	0	0	2
MIMAT0000068	hsa-miR-15a-5p	ENSG00000137504	CREBZF	protein_coding	chr11	85374526	85374532	85374526	85374532	-	8	0	AGO1,AGO1-4,AGO2,AGO3	1	0	1	0	0	0	0	2
MIMAT0000068	hsa-miR-15a-5p	ENSG00000137501	SYTL2	protein_coding	chr11	85405980	85405983	85405977	85406001	-	2	0	AGO1-4	2	0	2	0	1	0	2	10
MIMAT0000068	hsa-miR-15a-5p	ENSG00000174804	FZD4	protein_coding	chr11	86657203	86657208	86657202	86657230	-	3	0	AGO1-4,AGO2	1	0	1	1	0	0	0	9
MIMAT0000068	hsa-miR-15a-5p	ENSG00000174804	FZD4	protein_coding	chr11	86666041	86666066	86666038	86666069	-	3	0	AGO1-4,AGO2	0	0	0	2	0	0	0	9
MIMAT0000068	hsa-miR-15a-5p	ENSG00000110172	CHORDC1	protein_coding	chr11	89935501	89935507	89935500	89935528	-	11	0	AGO1,AGO1-4,AGO2	1	0	1	1	1	1	1	3
MIMAT0000068	hsa-miR-15a-5p	ENSG00000150316	CWC15	protein_coding	chr11	94696243	94696249	94696242	94696262	-	4	0	AGO2	1	0	0	0	1	0	0	1
MIMAT0000068	hsa-miR-15a-5p	ENSG00000149212	SESN3	protein_coding	chr11	94905582	94905610	94905582	94905610	-	8	0	AGO1,AGO1-4,AGO2	0	0	0	1	0	0	0	11
MIMAT0000068	hsa-miR-15a-5p	ENSG00000149212	SESN3	protein_coding	chr11	94905904	94905932	94905904	94905932	-	7	0	AGO1-4,AGO2	0	0	0	1	0	0	0	11
MIMAT0000068	hsa-miR-15a-5p	ENSG00000149212	SESN3	protein_coding	chr11	94922982	94923010	94922982	94923010	-	10	0	AGO1,AGO1-4,AGO2	0	0	0	1	0	0	0	11
MIMAT0000068	hsa-miR-15a-5p	ENSG00000152558	TMEM123	protein_coding	chr11	102268688	102268693	102268688	102268693	-	16	0	AGO1,AGO1-4,AGO2	1	0	0	0	0	0	0	12
MIMAT0000068	hsa-miR-15a-5p	ENSG00000149968	MMP3	protein_coding	chr11	102706664	102706667	102706660	102706687	-	5	0	AGO1-4	2	0	2	0	1	0	0	9
MIMAT0000068	hsa-miR-15a-5p	ENSG00000137757	CASP5	protein_coding	chr11	104871080	104871086	104871079	104871107	-	3	0	AGO1-4	0	0	1	1	0	0	0	1
MIMAT0000068	hsa-miR-15a-5p	ENSG00000137752	CASP1	protein_coding	chr11	104901105	104901133	104901105	104901133	-	3	0	AGO1-4,AGO2	0	0	0	1	0	0	0	2
MIMAT0000068	hsa-miR-15a-5p	ENSG00000178202	KDELC2	protein_coding	chr11	108344753	108344758	108344753	108344758	-	5	0	AGO1,AGO1-4,AGO2	1	0	0	0	0	0	0	10
MIMAT0000068	hsa-miR-15a-5p	ENSG00000110777	POU2AF1	protein_coding	chr11	111223964	111223970	111223963	111223982	-	5	0	AGO1-4,AGO2	1	0	1	0	1	0	0	1
MIMAT0000068	hsa-miR-15a-5p	ENSG00000137713	PPP2R1B	protein_coding	chr11	111611669	111611675	111611668	111611696	-	19	0	AGO1-4,AGO2	1	0	0	1	1	0	1	6
MIMAT0000068	hsa-miR-15a-5p	ENSG00000137713	PPP2R1B	protein_coding	chr11	111630623	111630648	111630620	111630651	-	9	0	AGO1,AGO1-4	0	0	0	2	0	0	0	6
MIMAT0000068	hsa-miR-15a-5p	ENSG00000086848	ALG9	protein_coding	chr11	111741005	111741033	111741005	111741033	-	3	0	AGO1,AGO1-4,AGO2	0	0	0	1	0	0	0	5
MIMAT0000068	hsa-miR-15a-5p	ENSG00000258529	AP001781.2	protein_coding	chr11	111741005	111741033	111741005	111741033	-	3	0	AGO1,AGO1-4,AGO2	0	0	0	1	0	0	0	1
MIMAT0000068	hsa-miR-15a-5p	ENSG00000182985	CADM1	protein_coding	chr11	115046566	115046572	115046565	115046583	-	2	0	AGO1-4,AGO2	1	0	1	0	1	1	1	9
MIMAT0000068	hsa-miR-15a-5p	ENSG00000109917	ZPR1	protein_coding	chr11	116649605	116649610	116649605	116649610	-	1	0	AGO2	1	0	1	0	0	0	0	2
MIMAT0000068	hsa-miR-15a-5p	ENSG00000160584	SIK3	protein_coding	chr11	116716236	116716241	116716236	116716241	-	2	0	AGO1-4,AGO2	1	0	0	0	0	0	0	10
MIMAT0000068	hsa-miR-15a-5p	ENSG00000186318	BACE1	protein_coding	chr11	117157695	117157700	117157694	117157722	-	1	0	AGO1-4	1	0	1	1	0	0	0	13
MIMAT0000068	hsa-miR-15a-5p	ENSG00000186318	BACE1	protein_coding	chr11	117158483	117158486	117158479	117158507	-	3	0	AGO1-4	1	0	1	1	0	2	1	13
MIMAT0000068	hsa-miR-15a-5p	ENSG00000186318	BACE1	protein_coding	chr11	117158658	117158663	117158638	117158685	-	2	1	AGO1-4	1	0	1	2	0	0	0	13
MIMAT0000068	hsa-miR-15a-5p	ENSG00000186318	BACE1	protein_coding	chr11	117160009	117160015	117160008	117160036	-	4	0	AGO1,AGO1-4,AGO2	1	0	1	1	0	1	1	13
MIMAT0000068	hsa-miR-15a-5p	ENSG00000137747	TMPRSS13	protein_coding	chr11	117772320	117772325	117772320	117772325	-	1	0	AGO1-4	1	0	0	0	0	0	0	7
MIMAT0000068	hsa-miR-15a-5p	ENSG00000160588	MPZL3	protein_coding	chr11	118097943	118097948	118097943	118097948	-	1	0	AGO2	0	0	1	0	0	0	0	11
MIMAT0000068	hsa-miR-15a-5p	ENSG00000160588	MPZL3	protein_coding	chr11	118098241	118098246	118098241	118098246	-	4	0	AGO1-4,AGO2	0	0	1	0	0	0	0	11
MIMAT0000068	hsa-miR-15a-5p	ENSG00000110367	DDX6	protein_coding	chr11	118621155	118621160	118621155	118621160	-	5	0	AGO1-4,AGO2	1	0	0	0	0	0	0	12
MIMAT0000068	hsa-miR-15a-5p	ENSG00000186174	BCL9L	protein_coding	chr11	118768109	118768111	118768105	118768136	-	4	0	AGO1-4,AGO2	2	0	2	2	0	1	1	14
MIMAT0000068	hsa-miR-15a-5p	ENSG00000186174	BCL9L	protein_coding	chr11	118768211	118768217	118768210	118768238	-	3	0	AGO1-4	1	0	1	1	0	1	1	14
MIMAT0000068	hsa-miR-15a-5p	ENSG00000186174	BCL9L	protein_coding	chr11	118773186	118773214	118773186	118773214	-	1	0	AGO1-4	0	0	0	1	0	0	0	14
MIMAT0000068	hsa-miR-15a-5p	ENSG00000172269	DPAGT1	protein_coding	chr11	118967858	118967878	118967855	118967886	-	6	0	AGO1-4,AGO2	0	0	0	2	1	0	0	7
MIMAT0000068	hsa-miR-15a-5p	ENSG00000172269	DPAGT1	protein_coding	chr11	118971087	118971115	118971087	118971115	-	4	0	AGO1-4,AGO2	0	0	0	1	0	0	0	7
MIMAT0000068	hsa-miR-15a-5p	ENSG00000172269	DPAGT1	protein_coding	chr11	118971455	118971480	118971452	118971483	-	8	0	AGO1-4,AGO2	0	0	0	2	0	0	0	7
MIMAT0000068	hsa-miR-15a-5p	ENSG00000223953	C1QTNF5	protein_coding	chr11	119209899	119209905	119209899	119209905	-	1	0	AGO1-4	1	0	1	0	0	0	0	0
MIMAT0000068	hsa-miR-15a-5p	ENSG00000235718	MFRP	protein_coding	chr11	119209899	119209905	119209899	119209905	-	1	0	AGO1-4	1	0	1	0	0	0	0	1
MIMAT0000068	hsa-miR-15a-5p	ENSG00000223953	C1QTNF5	protein_coding	chr11	119211082	119211088	119211081	119211100	-	1	0	AGO1-4	0	1	1	0	0	0	1	0
MIMAT0000068	hsa-miR-15a-5p	ENSG00000235718	MFRP	protein_coding	chr11	119211082	119211088	119211081	119211100	-	1	0	AGO1-4	0	1	1	0	0	0	1	1
MIMAT0000068	hsa-miR-15a-5p	ENSG00000036672	USP2	protein_coding	chr11	119227059	119227064	119227058	119227086	-	3	0	AGO1-4,AGO2	1	0	0	1	0	1	0	9
MIMAT0000068	hsa-miR-15a-5p	ENSG00000154096	THY1	protein_coding	chr11	119289883	119289888	119289883	119289888	-	3	1	AGO1-4	1	0	0	0	0	0	0	12
MIMAT0000068	hsa-miR-15a-5p	ENSG00000154096	THY1	protein_coding	chr11	119290169	119290189	119290169	119290189	-	7	1	AGO1-4	0	1	0	0	0	0	0	12
MIMAT0000068	hsa-miR-15a-5p	ENSG00000110400	NECTIN1	protein_coding	chr11	119533461	119533466	119533460	119533488	-	1	0	AGO1-4	1	0	1	1	0	0	0	7
MIMAT0000068	hsa-miR-15a-5p	ENSG00000110400	NECTIN1	protein_coding	chr11	119533720	119533722	119533716	119533744	-	3	0	AGO1-4	1	0	1	1	0	2	1	7
MIMAT0000068	hsa-miR-15a-5p	ENSG00000110400	NECTIN1	protein_coding	chr11	119535007	119535013	119535006	119535034	-	3	0	AGO1-4,AGO2	1	0	1	1	0	1	1	7
MIMAT0000068	hsa-miR-15a-5p	ENSG00000109971	HSPA8	protein_coding	chr11	122928341	122928346	122928341	122928346	-	28	0	AGO1,AGO1-4,AGO2	1	0	0	0	0	0	0	10
MIMAT0000068	hsa-miR-15a-5p	ENSG00000109971	HSPA8	protein_coding	chr11	122930850	122930875	122930847	122930878	-	46	0	AGO1,AGO1-4,AGO2,AGO3	0	0	0	2	0	0	0	10
MIMAT0000068	hsa-miR-15a-5p	ENSG00000166261	ZNF202	protein_coding	chr11	123596068	123596073	123596068	123596073	-	7	0	AGO1-4,AGO2	1	0	0	0	0	0	0	3
MIMAT0000068	hsa-miR-15a-5p	ENSG00000166261	ZNF202	protein_coding	chr11	123596092	123596097	123596092	123596097	-	7	0	AGO1-4,AGO2	1	0	0	0	0	0	0	3
MIMAT0000068	hsa-miR-15a-5p	ENSG00000165526	RPUSD4	protein_coding	chr11	126073137	126073142	126073137	126073142	-	5	0	AGO1,AGO1-4,AGO2	1	0	0	0	0	0	0	2
MIMAT0000068	hsa-miR-15a-5p	ENSG00000182934	SRPRA	protein_coding	chr11	126133300	126133305	126133299	126133327	-	49	0	AGO1,AGO1-4,AGO2,AGO3	1	0	1	1	1	1	1	12
MIMAT0000068	hsa-miR-15a-5p	ENSG00000182934	SRPRA	protein_coding	chr11	126134881	126134909	126134881	126134909	-	6	0	AGO1-4,AGO2	0	0	0	1	0	0	0	12
MIMAT0000068	hsa-miR-15a-5p	ENSG00000182934	SRPRA	protein_coding	chr11	126138586	126138614	126138586	126138614	-	3	0	AGO1-4	0	0	0	1	0	0	0	12
MIMAT0000068	hsa-miR-15a-5p	ENSG00000134954	ETS1	protein_coding	chr11	128330125	128330130	128330125	128330130	-	3	0	AGO1-4	1	0	0	0	0	0	0	7
MIMAT0000068	hsa-miR-15a-5p	ENSG00000134909	ARHGAP32	protein_coding	chr11	128836659	128836664	128836659	128836664	-	2	0	AGO2	0	0	1	0	0	0	0	9
MIMAT0000068	hsa-miR-15a-5p	ENSG00000134909	ARHGAP32	protein_coding	chr11	128837151	128837156	128837150	128837172	-	12	0	AGO1,AGO1-4,AGO2	0	0	1	0	1	1	1	9
MIMAT0000068	hsa-miR-15a-5p	ENSG00000134909	ARHGAP32	protein_coding	chr11	128837229	128837235	128837229	128837235	-	2	0	AGO1-4	0	0	1	0	0	1	0	9
MIMAT0000068	hsa-miR-15a-5p	ENSG00000134909	ARHGAP32	protein_coding	chr11	128839867	128839872	128839867	128839872	-	1	0	AGO1-4	0	0	1	0	0	0	0	9
MIMAT0000068	hsa-miR-15a-5p	ENSG00000134909	ARHGAP32	protein_coding	chr11	128840962	128840962	128840956	128840968	-	1	0	AGO1-4	0	0	3	0	0	0	0	9
MIMAT0000068	hsa-miR-15a-5p	ENSG00000134909	ARHGAP32	protein_coding	chr11	128842480	128842486	128842480	128842486	-	1	0	AGO1-4	0	0	1	0	0	0	0	9
MIMAT0000068	hsa-miR-15a-5p	ENSG00000170325	PRDM10	protein_coding	chr11	129771474	129771479	129771474	129771479	-	1	0	AGO1-4	1	0	0	0	0	0	0	8
MIMAT0000068	hsa-miR-15a-5p	ENSG00000196323	ZBTB44	protein_coding	chr11	130097616	130097621	130097615	130097643	-	3	0	AGO1-4,AGO2	0	0	1	1	1	1	1	11
MIMAT0000068	hsa-miR-15a-5p	ENSG00000196323	ZBTB44	protein_coding	chr11	130102374	130102379	130102373	130102401	-	12	0	AGO1,AGO1-4,AGO2,AGO3	0	0	1	1	0	1	1	11
MIMAT0000068	hsa-miR-15a-5p	ENSG00000120451	SNX19	protein_coding	chr11	130747684	130747689	130747684	130747689	-	3	0	AGO2	1	0	0	0	0	0	0	14
MIMAT0000068	hsa-miR-15a-5p	ENSG00000151503	NCAPD3	protein_coding	chr11	134093181	134093187	134093181	134093187	-	1	0	AGO2	0	0	1	0	0	0	0	5
MIMAT0000068	hsa-miR-15a-5p	ENSG00000177963	RIC8A	protein_coding	chr11	212850	212878	212850	212878	+	2	1	AGO1-4,AGO2	0	0	0	1	0	0	0	6
MIMAT0000068	hsa-miR-15a-5p	ENSG00000177963	RIC8A	protein_coding	chr11	214386	214392	214365	214393	+	2	0	AGO1-4	1	0	1	1	1	0	1	6
MIMAT0000068	hsa-miR-15a-5p	ENSG00000185627	PSMD13	protein_coding	chr11	252669	252674	252669	252674	+	1	0	AGO1-4	1	0	0	0	0	0	0	0
MIMAT0000068	hsa-miR-15a-5p	ENSG00000184363	PKP3	protein_coding	chr11	404632	404637	404632	404637	+	2	0	AGO1-4	1	0	0	0	0	0	0	4
MIMAT0000068	hsa-miR-15a-5p	ENSG00000184363	PKP3	protein_coding	chr11	404792	404797	404792	404797	+	1	0	AGO1-4	1	0	0	0	0	0	0	4
MIMAT0000068	hsa-miR-15a-5p	ENSG00000070047	PHRF1	protein_coding	chr11	612168	612173	612168	612173	+	3	0	AGO1-4,AGO2	1	0	0	0	0	0	0	2
MIMAT0000068	hsa-miR-15a-5p	ENSG00000177106	EPS8L2	protein_coding	chr11	727196	727202	727196	727202	+	1	0	AGO1-4	1	0	1	0	0	0	0	4
MIMAT0000068	hsa-miR-15a-5p	ENSG00000177697	CD151	protein_coding	chr11	836129	836149	836129	836149	+	49	0	AGO1,AGO1-4,AGO2,AGO3,AGO4	0	0	0	0	1	0	0	8
MIMAT0000068	hsa-miR-15a-5p	ENSG00000177697	CD151	protein_coding	chr11	838211	838214	838208	838217	+	17	0	AGO1-4,AGO2	2	0	2	0	0	0	0	8
MIMAT0000068	hsa-miR-15a-5p	ENSG00000183020	AP2A2	protein_coding	chr11	1012147	1012152	1012147	1012152	+	1	0	AGO2	1	0	0	0	0	0	0	1
MIMAT0000068	hsa-miR-15a-5p	ENSG00000167323	STIM1	protein_coding	chr11	4113255	4113258	4113241	4113262	+	2	0	AGO2	2	0	2	0	1	0	0	9
MIMAT0000068	hsa-miR-15a-5p	ENSG00000166311	SMPD1	protein_coding	chr11	6415897	6415903	6415876	6415904	+	3	0	AGO1-4,AGO2	1	0	1	1	1	0	0	11
MIMAT0000068	hsa-miR-15a-5p	ENSG00000166311	SMPD1	protein_coding	chr11	6416057	6416062	6416035	6416063	+	1	0	AGO1-4	1	0	1	1	0	0	0	11
MIMAT0000068	hsa-miR-15a-5p	ENSG00000166311	SMPD1	protein_coding	chr11	6416168	6416174	6416147	6416175	+	9	0	AGO1-4,AGO2	1	0	1	1	1	0	1	11
MIMAT0000068	hsa-miR-15a-5p	ENSG00000132286	TIMM10B	protein_coding	chr11	6503391	6503419	6503391	6503419	+	3	0	AGO1,AGO1-4	0	0	0	1	0	0	0	11
MIMAT0000068	hsa-miR-15a-5p	ENSG00000283977	AC084337.2	protein_coding	chr11	6503391	6503419	6503391	6503419	+	3	0	AGO1,AGO1-4	0	0	0	1	0	0	0	0
MIMAT0000068	hsa-miR-15a-5p	ENSG00000132286	TIMM10B	protein_coding	chr11	6505678	6505683	6505656	6505684	+	10	0	AGO1,AGO2,AGO3	1	0	0	1	0	0	0	11
MIMAT0000068	hsa-miR-15a-5p	ENSG00000132286	TIMM10B	protein_coding	chr11	6505839	6505846	6505819	6505847	+	4	0	AGO1-4,AGO2	1	0	0	1	0	0	0	11
MIMAT0000068	hsa-miR-15a-5p	ENSG00000183801	OLFML1	protein_coding	chr11	7530959	7530965	7530959	7530965	+	1	0	AGO1-4	0	0	1	0	0	0	0	14
MIMAT0000068	hsa-miR-15a-5p	ENSG00000166387	PPFIBP2	protein_coding	chr11	7614368	7614390	7614368	7614390	+	3	0	AGO1-4,AGO2	0	0	0	0	1	0	0	2
MIMAT0000068	hsa-miR-15a-5p	ENSG00000166402	TUB	protein_coding	chr11	8125660	8125665	8125660	8125665	+	2	0	AGO2	1	0	0	0	0	0	0	14
MIMAT0000068	hsa-miR-15a-5p	ENSG00000205339	IPO7	protein_coding	chr11	9467560	9467565	9467538	9467566	+	26	0	AGO1,AGO1-4,AGO2	0	0	1	1	1	1	1	13
MIMAT0000068	hsa-miR-15a-5p	ENSG00000205339	IPO7	protein_coding	chr11	9469476	9469482	9469455	9469483	+	15	0	AGO1-4,AGO2	0	0	1	1	1	0	0	13
MIMAT0000068	hsa-miR-15a-5p	ENSG00000166483	WEE1	protein_coding	chr11	9608031	9608059	9608031	9608059	+	18	0	AGO1,AGO1-4,AGO2	0	0	0	1	0	0	0	5
MIMAT0000068	hsa-miR-15a-5p	ENSG00000166483	WEE1	protein_coding	chr11	9610414	9610420	9610393	9610421	+	44	0	AGO1,AGO1-4,AGO2,AGO3	1	0	1	1	1	1	1	5
MIMAT0000068	hsa-miR-15a-5p	ENSG00000166483	WEE1	protein_coding	chr11	9610694	9610699	9610672	9610700	+	47	0	AGO1,AGO1-4,AGO2,AGO3	1	0	1	1	1	1	1	5
MIMAT0000068	hsa-miR-15a-5p	ENSG00000166483	WEE1	protein_coding	chr11	9610792	9610797	9610770	9610798	+	40	0	AGO1,AGO1-4,AGO2	1	0	1	1	1	0	0	5
MIMAT0000068	hsa-miR-15a-5p	ENSG00000133789	SWAP70	protein_coding	chr11	9771928	9771934	9771914	9771935	+	7	0	AGO1,AGO1-4,AGO2	1	0	1	0	1	0	1	9
MIMAT0000068	hsa-miR-15a-5p	ENSG00000187079	TEAD1	protein_coding	chr11	12962749	12962755	12962749	12962755	+	2	0	AGO1-4,AGO2	1	0	1	0	0	0	0	12
MIMAT0000068	hsa-miR-15a-5p	ENSG00000187079	TEAD1	protein_coding	chr11	12963931	12963937	12963931	12963937	+	5	0	AGO1-4,AGO2	1	0	1	0	0	0	0	12
MIMAT0000068	hsa-miR-15a-5p	ENSG00000187079	TEAD1	protein_coding	chr11	12965712	12965718	12965712	12965718	+	3	0	AGO1-4,AGO2	1	0	1	0	0	0	1	12
MIMAT0000068	hsa-miR-15a-5p	ENSG00000152270	PDE3B	protein_coding	chr11	14665875	14665903	14665875	14665903	+	1	0	AGO1	0	0	0	1	0	0	0	4
MIMAT0000068	hsa-miR-15a-5p	ENSG00000152270	PDE3B	protein_coding	chr11	14666217	14666218	14666190	14666245	+	1	0	AGO1-4	0	0	0	2	0	0	0	4
MIMAT0000068	hsa-miR-15a-5p	ENSG00000152270	PDE3B	protein_coding	chr11	14666265	14666293	14666265	14666293	+	1	0	AGO1-4	0	0	0	1	0	0	0	4
MIMAT0000068	hsa-miR-15a-5p	ENSG00000152270	PDE3B	protein_coding	chr11	14889156	14889184	14889156	14889184	+	2	0	AGO1-4,AGO2	0	0	0	1	0	0	0	4
MIMAT0000068	hsa-miR-15a-5p	ENSG00000152270	PDE3B	protein_coding	chr11	14891492	14891498	14891471	14891499	+	8	0	AGO1-4,AGO2	1	0	1	1	1	0	1	4
MIMAT0000068	hsa-miR-15a-5p	ENSG00000188211	NCR3LG1	protein_coding	chr11	17388851	17388879	17388851	17388879	+	1	0	AGO1-4	0	0	0	1	0	0	0	8
MIMAT0000068	hsa-miR-15a-5p	ENSG00000188211	NCR3LG1	protein_coding	chr11	17396706	17396734	17396706	17396734	+	2	0	AGO2	0	0	0	1	0	0	0	8
MIMAT0000068	hsa-miR-15a-5p	ENSG00000110768	GTF2H1	protein_coding	chr11	18387759	18387764	18387744	18387765	+	19	0	AGO1,AGO1-4,AGO2,AGO3	1	0	0	0	1	0	0	7
MIMAT0000068	hsa-miR-15a-5p	ENSG00000134333	LDHA	protein_coding	chr11	18429424	18429443	18429424	18429443	+	3	0	AGO1-4	0	0	0	0	1	0	0	6
MIMAT0000068	hsa-miR-15a-5p	ENSG00000151117	TMEM86A	protein_coding	chr11	18724431	18724436	18724431	18724436	+	1	0	AGO1-4	1	0	0	0	0	0	0	8
MIMAT0000068	hsa-miR-15a-5p	ENSG00000185238	PRMT3	protein_coding	chr11	20429480	20429508	20429480	20429508	+	11	0	AGO1,AGO1-4,AGO2,AGO3	0	0	0	1	0	0	0	1
MIMAT0000068	hsa-miR-15a-5p	ENSG00000134343	ANO3	protein_coding	chr11	26684508	26684514	26684487	26684515	+	2	0	AGO2	1	0	1	1	1	1	1	8
MIMAT0000068	hsa-miR-15a-5p	ENSG00000152219	ARL14EP	protein_coding	chr11	30359079	30359085	30359066	30359086	+	12	0	AGO1,AGO2,AGO3	1	0	1	0	1	0	0	9
MIMAT0000068	hsa-miR-15a-5p	ENSG00000149100	EIF3M	protein_coding	chr11	32625066	32625072	32625066	32625073	+	2	0	AGO2	0	0	1	0	0	0	1	3
MIMAT0000068	hsa-miR-15a-5p	ENSG00000060749	QSER1	protein_coding	chr11	33000954	33000959	33000954	33000959	+	2	0	AGO1-4,AGO2	1	0	0	0	0	0	0	9
MIMAT0000068	hsa-miR-15a-5p	ENSG00000110422	HIPK3	protein_coding	chr11	33376634	33376640	33376612	33376640	+	27	0	AGO1,AGO1-4,AGO2,AGO3	0	0	0	1	0	0	1	11
MIMAT0000068	hsa-miR-15a-5p	ENSG00000135387	CAPRIN1	protein_coding	chr11	34121912	34121918	34121891	34121919	+	10	0	AGO1-4,AGO2	1	0	1	1	1	0	1	9
MIMAT0000068	hsa-miR-15a-5p	ENSG00000135387	CAPRIN1	protein_coding	chr11	34122378	34122384	34122357	34122385	+	6	1	AGO1-4,AGO2	1	0	1	1	1	0	1	9
MIMAT0000068	hsa-miR-15a-5p	ENSG00000135372	NAT10	protein_coding	chr11	34168138	34168141	34168136	34168144	+	1	0	AGO1-4	2	0	0	0	0	0	0	2
MIMAT0000068	hsa-miR-15a-5p	ENSG00000026508	CD44	protein_coding	chr11	35252347	35252352	35252347	35252352	+	3	0	AGO1-4	1	0	0	0	0	0	0	8
MIMAT0000068	hsa-miR-15a-5p	ENSG00000166326	TRIM44	protein_coding	chr11	35828022	35828027	35828022	35828027	+	5	0	AGO1-4,AGO2	1	0	1	0	0	0	0	9
MIMAT0000068	hsa-miR-15a-5p	ENSG00000166326	TRIM44	protein_coding	chr11	35828213	35828218	35828213	35828218	+	8	0	AGO1,AGO1-4,AGO2	1	0	1	0	0	0	0	9
MIMAT0000068	hsa-miR-15a-5p	ENSG00000166181	API5	protein_coding	chr11	43364518	43364523	43364518	43364523	+	1	0	AGO1-4	1	0	0	0	0	0	0	6
MIMAT0000068	hsa-miR-15a-5p	ENSG00000052841	TTC17	protein_coding	chr11	43515962	43515968	43515962	43515968	+	2	0	AGO1-4,AGO2	0	0	1	0	0	0	0	5
MIMAT0000068	hsa-miR-15a-5p	ENSG00000151348	EXT2	protein_coding	chr11	44266906	44266912	44266885	44266913	+	16	0	AGO1-4,AGO2	1	0	1	1	1	0	0	13
MIMAT0000068	hsa-miR-15a-5p	ENSG00000157570	TSPAN18	protein_coding	chr11	44951267	44951272	44951267	44951272	+	1	0	AGO1-4	1	0	1	0	0	0	0	12
MIMAT0000068	hsa-miR-15a-5p	ENSG00000157570	TSPAN18	protein_coding	chr11	44951425	44951430	44951425	44951430	+	1	0	AGO1-4	1	0	1	0	0	0	0	12
MIMAT0000068	hsa-miR-15a-5p	ENSG00000019485	PRDM11	protein_coding	chr11	45234991	45234997	45234991	45234997	+	1	0	AGO2	0	0	1	0	0	0	0	17
MIMAT0000068	hsa-miR-15a-5p	ENSG00000019485	PRDM11	protein_coding	chr11	45251643	45251649	45251643	45251649	+	7	0	AGO1-4,AGO2	0	0	0	0	0	1	0	17
MIMAT0000068	hsa-miR-15a-5p	ENSG00000181830	SLC35C1	protein_coding	chr11	45833717	45833722	45833717	45833722	+	1	0	AGO1-4	1	0	0	0	0	0	0	6
MIMAT0000068	hsa-miR-15a-5p	ENSG00000181830	SLC35C1	protein_coding	chr11	45834513	45834518	45834513	45834518	+	1	0	AGO1-4	1	0	0	0	0	0	0	6
MIMAT0000068	hsa-miR-15a-5p	ENSG00000121671	CRY2	protein_coding	chr11	45904403	45904409	45904403	45904409	+	1	0	AGO2	1	0	0	0	0	0	0	14
MIMAT0000068	hsa-miR-15a-5p	ENSG00000165905	LARGE2	protein_coding	chr11	45950536	45950542	45950515	45950543	+	2	0	AGO2	1	0	1	1	1	0	1	8
MIMAT0000068	hsa-miR-15a-5p	ENSG00000157613	CREB3L1	protein_coding	chr11	46342804	46342810	46342790	46342811	+	2	0	AGO1-4	1	0	1	0	1	0	0	9
MIMAT0000068	hsa-miR-15a-5p	ENSG00000157613	CREB3L1	protein_coding	chr11	46342859	46342865	46342859	46342865	+	4	0	AGO1-4	1	0	1	0	0	0	0	9
MIMAT0000068	hsa-miR-15a-5p	ENSG00000175224	ATG13	protein_coding	chr11	46671756	46671784	46671756	46671784	+	5	0	AGO1-4,AGO2	0	0	0	1	0	0	0	12
MIMAT0000068	hsa-miR-15a-5p	ENSG00000175224	ATG13	protein_coding	chr11	46693952	46693957	46693930	46693958	+	2	0	AGO1-4,AGO2	1	0	1	1	0	0	0	12
MIMAT0000068	hsa-miR-15a-5p	ENSG00000175224	ATG13	protein_coding	chr11	46694645	46694651	46694624	46694652	+	10	0	AGO1,AGO1-4,AGO2,AGO3	1	0	1	1	1	0	1	12
MIMAT0000068	hsa-miR-15a-5p	ENSG00000175224	ATG13	protein_coding	chr11	46694811	46694814	46694787	46694818	+	3	0	AGO1-4,AGO2	2	0	2	2	0	0	1	12
MIMAT0000068	hsa-miR-15a-5p	ENSG00000149179	C11orf49	protein_coding	chr11	47183291	47183297	47183291	47183297	+	1	0	AGO1-4	1	0	1	0	0	0	0	3
MIMAT0000068	hsa-miR-15a-5p	ENSG00000110514	MADD	protein_coding	chr11	47298359	47298387	47298359	47298387	+	3	0	AGO1-4,AGO2	0	0	0	1	0	0	0	5
MIMAT0000068	hsa-miR-15a-5p	ENSG00000110514	MADD	protein_coding	chr11	47331129	47331157	47331129	47331157	+	1	1	AGO1-4	0	0	0	1	0	0	0	5
MIMAT0000068	hsa-miR-15a-5p	ENSG00000110514	MADD	protein_coding	chr11	47350772	47350778	47350751	47350779	+	4	0	AGO1-4,AGO2	1	0	1	1	1	0	0	5
MIMAT0000068	hsa-miR-15a-5p	ENSG00000110514	MADD	protein_coding	chr11	47351377	47351382	47351355	47351383	+	1	0	AGO1-4	1	0	0	1	0	0	0	5
MIMAT0000068	hsa-miR-15a-5p	ENSG00000149177	PTPRJ	protein_coding	chr11	48190236	48190242	48190221	48190243	+	18	0	AGO1,AGO1-4,AGO2	1	0	0	0	1	1	1	8
MIMAT0000068	hsa-miR-15a-5p	ENSG00000149131	SERPING1	protein_coding	chr11	57365767	57365785	57365763	57365788	+	2	0	AGO1-4	0	2	0	0	0	0	0	16
MIMAT0000068	hsa-miR-15a-5p	ENSG00000149131	SERPING1	protein_coding	chr11	57382117	57382123	57382117	57382123	+	2	0	AGO1-4,AGO2	1	0	0	0	0	0	0	16
MIMAT0000068	hsa-miR-15a-5p	ENSG00000198561	CTNND1	protein_coding	chr11	57584479	57584485	57584463	57584486	+	11	0	AGO1-4,AGO2	1	0	1	0	1	0	0	12
MIMAT0000068	hsa-miR-15a-5p	ENSG00000198561	CTNND1	protein_coding	chr11	57585293	57585298	57585293	57585298	+	3	0	AGO1-4	1	0	1	0	0	0	0	12
MIMAT0000068	hsa-miR-15a-5p	ENSG00000166801	FAM111A	protein_coding	chr11	58922455	58922460	58922439	58922461	+	1	0	AGO1-4	1	0	0	0	1	0	0	2
MIMAT0000068	hsa-miR-15a-5p	ENSG00000166900	STX3	protein_coding	chr11	59569056	59569061	59569056	59569061	+	9	0	AGO1-4,AGO2	1	0	0	0	0	0	0	6
MIMAT0000068	hsa-miR-15a-5p	ENSG00000166927	MS4A7	protein_coding	chr11	60162506	60162512	60162492	60162513	+	1	0	AGO1-4	1	0	1	0	1	0	0	7
MIMAT0000068	hsa-miR-15a-5p	ENSG00000110104	CCDC86	protein_coding	chr11	60617860	60617865	60617860	60617865	+	3	0	AGO1,AGO1-4,AGO2	1	0	0	0	0	0	0	4
MIMAT0000068	hsa-miR-15a-5p	ENSG00000110104	CCDC86	protein_coding	chr11	60618225	60618230	60618225	60618230	+	3	2	AGO1-4,AGO2	1	0	0	0	0	0	0	4
MIMAT0000068	hsa-miR-15a-5p	ENSG00000110108	TMEM109	protein_coding	chr11	60689681	60689686	60689659	60689687	+	14	0	AGO1,AGO1-4,AGO2	1	0	1	1	0	0	0	12
MIMAT0000068	hsa-miR-15a-5p	ENSG00000110108	TMEM109	protein_coding	chr11	60689988	60689994	60689967	60689995	+	17	0	AGO1-4,AGO2	1	0	1	1	0	0	0	12
MIMAT0000068	hsa-miR-15a-5p	ENSG00000110108	TMEM109	protein_coding	chr11	60690335	60690340	60690313	60690341	+	5	0	AGO2	1	0	1	1	1	0	0	12
MIMAT0000068	hsa-miR-15a-5p	ENSG00000110108	TMEM109	protein_coding	chr11	60690386	60690411	60690383	60690414	+	1	0	AGO1	0	0	0	2	0	0	0	12
MIMAT0000068	hsa-miR-15a-5p	ENSG00000149476	TKFC	protein_coding	chr11	61112766	61112787	61112766	61112787	+	1	0	AGO1-4	0	1	0	0	0	0	0	1
MIMAT0000068	hsa-miR-15a-5p	ENSG00000149483	TMEM138	protein_coding	chr11	61136231	61136237	61136218	61136238	+	14	0	AGO1,AGO1-4,AGO2	1	0	1	0	1	0	0	2
MIMAT0000068	hsa-miR-15a-5p	ENSG00000167985	SDHAF2	protein_coding	chr11	61213799	61213804	61213799	61213804	+	8	0	AGO1-4,AGO2	1	0	0	0	0	0	0	2
MIMAT0000068	hsa-miR-15a-5p	ENSG00000134780	DAGLA	protein_coding	chr11	61495689	61495717	61495689	61495717	+	1	0	AGO1-4	0	0	0	1	0	0	0	7
MIMAT0000068	hsa-miR-15a-5p	ENSG00000134780	DAGLA	protein_coding	chr11	61511084	61511106	61511078	61511112	+	1	0	AGO2	0	0	0	3	0	0	0	7
MIMAT0000068	hsa-miR-15a-5p	ENSG00000134780	DAGLA	protein_coding	chr11	61511327	61511355	61511327	61511355	+	2	0	AGO2	0	0	0	1	0	0	0	7
MIMAT0000068	hsa-miR-15a-5p	ENSG00000134780	DAGLA	protein_coding	chr11	61512069	61512097	61512069	61512097	+	1	0	AGO2	0	0	0	1	0	0	0	7
MIMAT0000068	hsa-miR-15a-5p	ENSG00000134780	DAGLA	protein_coding	chr11	61512323	61512328	61512301	61512329	+	1	1	AGO2	1	0	0	1	0	0	0	7
MIMAT0000068	hsa-miR-15a-5p	ENSG00000134780	DAGLA	protein_coding	chr11	61512491	61512496	61512469	61512497	+	1	0	AGO1-4	1	0	0	1	0	0	0	7
MIMAT0000068	hsa-miR-15a-5p	ENSG00000134824	FADS2	protein_coding	chr11	61634178	61634183	61634178	61634183	+	3	0	AGO1-4	1	0	0	0	0	0	0	7
MIMAT0000068	hsa-miR-15a-5p	ENSG00000149503	INCENP	protein_coding	chr11	61919950	61919956	61919929	61919957	+	3	0	AGO2	1	0	1	1	0	0	0	5
MIMAT0000068	hsa-miR-15a-5p	ENSG00000149503	INCENP	protein_coding	chr11	61920134	61920162	61920134	61920162	+	1	0	AGO2	0	0	0	1	0	0	0	5
MIMAT0000068	hsa-miR-15a-5p	ENSG00000133318	RTN3	protein_coding	chr11	63517514	63517536	63517514	63517536	+	10	0	AGO1-4,AGO2	0	0	0	0	1	0	0	10
MIMAT0000068	hsa-miR-15a-5p	ENSG00000133318	RTN3	protein_coding	chr11	63527146	63527149	63527133	63527153	+	9	0	AGO1,AGO2,AGO3	2	0	1	0	1	0	0	10
MIMAT0000068	hsa-miR-15a-5p	ENSG00000167770	OTUB1	protein_coding	chr11	63765875	63765881	63765861	63765882	+	6	0	AGO1-4,AGO2	1	0	0	0	1	1	0	4
MIMAT0000068	hsa-miR-15a-5p	ENSG00000168439	STIP1	protein_coding	chr11	63971862	63971867	63971862	63971867	+	8	0	AGO1-4,AGO2	1	0	0	0	0	0	0	0
MIMAT0000068	hsa-miR-15a-5p	ENSG00000173511	VEGFB	protein_coding	chr11	64005967	64005972	64005967	64005972	+	1	0	AGO1-4	1	0	0	0	0	0	0	8
MIMAT0000068	hsa-miR-15a-5p	ENSG00000173264	GPR137	protein_coding	chr11	64056785	64056806	64056785	64056806	+	1	0	AGO1-4	0	0	0	0	1	0	0	6
MIMAT0000068	hsa-miR-15a-5p	ENSG00000173153	ESRRA	protein_coding	chr11	64083804	64083807	64083780	64083811	+	5	0	AGO1-4,AGO2	2	0	2	2	1	1	2	2
MIMAT0000068	hsa-miR-15a-5p	ENSG00000162302	RPS6KA4	protein_coding	chr11	64128622	64128650	64128622	64128650	+	1	0	AGO1-4	0	0	0	1	0	0	0	0
MIMAT0000068	hsa-miR-15a-5p	ENSG00000213465	ARL2	protein_coding	chr11	64789449	64789451	64789424	64789474	+	28	0	AGO1-4,AGO2	2	0	2	4	1	2	2	15
MIMAT0000068	hsa-miR-15a-5p	ENSG00000213465	ARL2	protein_coding	chr11	64789467	64789470	64789465	64789473	+	22	0	AGO1-4,AGO2	2	0	2	0	0	1	1	15
MIMAT0000068	hsa-miR-15a-5p	ENSG00000213465	ARL2	protein_coding	chr11	64789583	64789588	64789561	64789598	+	31	2	AGO1,AGO1-4,AGO2	1	0	1	2	1	0	0	15
MIMAT0000068	hsa-miR-15a-5p	ENSG00000213465	ARL2	protein_coding	chr11	64789592	64789597	64789591	64789598	+	29	0	AGO1,AGO1-4,AGO2	1	0	1	0	0	1	1	15
MIMAT0000068	hsa-miR-15a-5p	ENSG00000149823	VPS51	protein_coding	chr11	64876867	64876889	64876861	64876889	+	2	0	AGO1-4,AGO2	0	1	0	1	0	0	0	8
MIMAT0000068	hsa-miR-15a-5p	ENSG00000149823	VPS51	protein_coding	chr11	64878818	64878846	64878818	64878846	+	1	0	AGO1-4	0	0	0	1	0	0	0	8
MIMAT0000068	hsa-miR-15a-5p	ENSG00000149823	VPS51	protein_coding	chr11	64878941	64878969	64878941	64878969	+	3	0	AGO1-4,AGO2	0	0	0	1	0	0	0	8
MIMAT0000068	hsa-miR-15a-5p	ENSG00000149792	MRPL49	protein_coding	chr11	64894565	64894570	64894565	64894570	+	1	0	AGO2	1	0	0	0	0	0	0	10
MIMAT0000068	hsa-miR-15a-5p	ENSG00000149798	CDC42EP2	protein_coding	chr11	65089553	65089556	65089529	65089560	+	19	0	AGO1-4,AGO2	2	0	2	2	0	1	2	8
MIMAT0000068	hsa-miR-15a-5p	ENSG00000126391	FRMD8	protein_coding	chr11	65180436	65180442	65180436	65180442	+	4	0	AGO1-4,AGO2	1	0	1	0	0	0	0	2
MIMAT0000068	hsa-miR-15a-5p	ENSG00000172818	OVOL1	protein_coding	chr11	65563738	65563743	65563738	65563743	+	1	0	AGO1-4	1	0	0	0	0	0	0	10
MIMAT0000068	hsa-miR-15a-5p	ENSG00000172818	OVOL1	protein_coding	chr11	65564515	65564520	65564515	65564520	+	2	0	AGO1-4	1	0	0	0	0	0	0	10
MIMAT0000068	hsa-miR-15a-5p	ENSG00000172732	MUS81	protein_coding	chr11	65633724	65633729	65633724	65633729	+	2	0	AGO2	1	0	0	0	0	0	0	3
MIMAT0000068	hsa-miR-15a-5p	ENSG00000174996	KLC2	protein_coding	chr11	66034500	66034506	66034500	66034506	+	16	0	AGO1-4,AGO2	1	0	1	0	0	1	1	6
MIMAT0000068	hsa-miR-15a-5p	ENSG00000174996	KLC2	protein_coding	chr11	66035278	66035283	66035278	66035283	+	1	0	AGO1-4	1	0	1	0	0	0	0	6
MIMAT0000068	hsa-miR-15a-5p	ENSG00000174903	RAB1B	protein_coding	chr11	66044694	66044699	66044694	66044699	+	17	0	AGO1-4,AGO2,AGO3	1	0	0	0	0	0	0	4
MIMAT0000068	hsa-miR-15a-5p	ENSG00000174871	CNIH2	protein_coding	chr11	66051205	66051211	66051190	66051212	+	2	0	AGO2	1	1	0	0	1	1	1	2
MIMAT0000068	hsa-miR-15a-5p	ENSG00000174516	PELI3	protein_coding	chr11	66243655	66243661	66243655	66243661	+	1	0	AGO2	1	0	0	0	0	0	0	9
MIMAT0000068	hsa-miR-15a-5p	ENSG00000174516	PELI3	protein_coding	chr11	66244417	66244422	66244417	66244422	+	1	0	AGO1-4	1	0	0	0	0	0	0	9
MIMAT0000068	hsa-miR-15a-5p	ENSG00000173992	CCS	protein_coding	chr11	66373442	66373447	66373442	66373447	+	3	0	AGO2	1	0	0	0	0	0	0	4
MIMAT0000068	hsa-miR-15a-5p	ENSG00000173653	RCE1	protein_coding	chr11	66613839	66613845	66613825	66613846	+	7	3	AGO2	1	0	1	0	1	0	0	1
MIMAT0000068	hsa-miR-15a-5p	ENSG00000173653	RCE1	protein_coding	chr11	66613872	66613877	66613872	66613877	+	3	0	AGO2	1	0	1	0	0	0	0	1
MIMAT0000068	hsa-miR-15a-5p	ENSG00000173227	SYT12	protein_coding	chr11	66816258	66816263	66816258	66816263	+	1	0	AGO1-4	1	0	0	0	0	0	0	4
MIMAT0000068	hsa-miR-15a-5p	ENSG00000173156	RHOD	protein_coding	chr11	66839367	66839372	66839367	66839372	+	5	0	AGO1-4	1	0	0	0	0	0	0	9
MIMAT0000068	hsa-miR-15a-5p	ENSG00000173020	GRK2	protein_coding	chr11	67053544	67053551	67053544	67053551	+	1	0	AGO1-4	1	0	0	0	0	0	0	0
MIMAT0000068	hsa-miR-15a-5p	ENSG00000172932	ANKRD13D	protein_coding	chr11	67069875	67069881	67069864	67069882	+	2	0	AGO1-4,AGO2	1	0	1	0	1	0	0	0
MIMAT0000068	hsa-miR-15a-5p	ENSG00000172830	SSH3	protein_coding	chr11	67072426	67072454	67072426	67072454	+	1	0	AGO2	0	0	0	1	0	0	0	6
MIMAT0000068	hsa-miR-15a-5p	ENSG00000172613	RAD9A	protein_coding	chr11	67165385	67165392	67165365	67165393	+	5	0	AGO1-4,AGO2	1	0	0	1	0	0	0	0
MIMAT0000068	hsa-miR-15a-5p	ENSG00000172613	RAD9A	protein_coding	chr11	67165845	67165850	67165823	67165851	+	1	1	AGO1-4	1	0	0	1	0	1	0	0
MIMAT0000068	hsa-miR-15a-5p	ENSG00000175634	RPS6KB2	protein_coding	chr11	67201499	67201520	67201499	67201520	+	6	0	AGO1,AGO1-4,AGO2	0	0	0	0	1	0	0	2
MIMAT0000068	hsa-miR-15a-5p	ENSG00000006534	ALDH3B1	protein_coding	chr11	67796404	67796410	67796390	67796411	+	2	0	AGO2	1	1	0	0	0	0	0	7
MIMAT0000068	hsa-miR-15a-5p	ENSG00000006534	ALDH3B1	protein_coding	chr11	67796578	67796583	67796578	67796583	+	2	0	AGO1-4,AGO2	1	0	0	0	0	0	0	7
MIMAT0000068	hsa-miR-15a-5p	ENSG00000110719	TCIRG1	protein_coding	chr11	67816726	67816749	67816726	67816749	+	1	0	AGO1-4	0	1	0	0	0	0	0	2
MIMAT0000068	hsa-miR-15a-5p	ENSG00000110075	PPP6R3	protein_coding	chr11	68377381	68377409	68377381	68377409	+	17	0	AGO1,AGO1-4,AGO2	0	0	0	1	0	0	0	3
MIMAT0000068	hsa-miR-15a-5p	ENSG00000110075	PPP6R3	protein_coding	chr11	68380597	68380603	68380597	68380603	+	10	0	AGO1-4,AGO2	0	0	0	0	0	1	0	3
MIMAT0000068	hsa-miR-15a-5p	ENSG00000110075	PPP6R3	protein_coding	chr11	68381556	68381562	68381535	68381563	+	2	0	AGO1-4	1	0	1	1	1	0	1	3
MIMAT0000068	hsa-miR-15a-5p	ENSG00000132740	IGHMBP2	protein_coding	chr11	68675620	68675642	68675620	68675642	+	2	0	AGO2	0	1	0	0	1	0	0	2
MIMAT0000068	hsa-miR-15a-5p	ENSG00000162341	TPCN2	protein_coding	chr11	68855607	68855612	68855607	68855612	+	2	0	AGO1-4,AGO2	1	0	0	0	0	0	0	2
MIMAT0000068	hsa-miR-15a-5p	ENSG00000162341	TPCN2	protein_coding	chr11	68855654	68855659	68855654	68855659	+	2	0	AGO1-4,AGO2	1	0	0	0	0	0	0	2
MIMAT0000068	hsa-miR-15a-5p	ENSG00000172927	MYEOV	protein_coding	chr11	69064571	69064576	69064571	69064576	+	3	0	AGO1-4,AGO2	1	0	0	0	0	0	0	8
MIMAT0000068	hsa-miR-15a-5p	ENSG00000110092	CCND1	protein_coding	chr11	69468011	69468016	69467989	69468017	+	37	0	AGO1,AGO1-4,AGO2,AGO3	1	0	1	1	0	1	1	11
MIMAT0000068	hsa-miR-15a-5p	ENSG00000110092	CCND1	protein_coding	chr11	69468084	69468089	69468062	69468090	+	46	0	AGO1,AGO1-4,AGO2,AGO3	1	0	1	1	1	1	1	11
MIMAT0000068	hsa-miR-15a-5p	ENSG00000085733	CTTN	protein_coding	chr11	70281944	70281949	70281944	70281949	+	4	0	AGO1-4	1	0	0	0	0	0	0	4
MIMAT0000068	hsa-miR-15a-5p	ENSG00000158483	FAM86C1	protein_coding	chr11	71511613	71511618	71511613	71511618	+	2	0	AGO1-4	1	0	0	0	0	0	0	3
MIMAT0000068	hsa-miR-15a-5p	ENSG00000054967	RELT	protein_coding	chr11	73107216	73107222	73107202	73107223	+	9	0	AGO1-4,AGO2	1	0	0	0	1	0	1	0
MIMAT0000068	hsa-miR-15a-5p	ENSG00000175575	PAAF1	protein_coding	chr11	73625476	73625495	73625476	73625495	+	2	0	AGO1-4	0	0	0	0	1	0	0	5
MIMAT0000068	hsa-miR-15a-5p	ENSG00000077514	POLD3	protein_coding	chr11	74351730	74351758	74351730	74351758	+	1	0	AGO1-4	0	0	0	1	0	0	0	5
MIMAT0000068	hsa-miR-15a-5p	ENSG00000077514	POLD3	protein_coding	chr11	74352586	74352588	74352561	74352614	+	8	0	AGO1,AGO1-4,AGO2	1	0	1	2	0	0	0	5
MIMAT0000068	hsa-miR-15a-5p	ENSG00000077514	POLD3	protein_coding	chr11	74352607	74352613	74352593	74352614	+	8	0	AGO1,AGO1-4,AGO2	1	0	1	0	1	0	0	5
MIMAT0000068	hsa-miR-15a-5p	ENSG00000166439	RNF169	protein_coding	chr11	74549487	74549493	74549486	74549493	+	1	0	AGO2	1	0	1	0	0	0	0	12
MIMAT0000068	hsa-miR-15a-5p	ENSG00000166439	RNF169	protein_coding	chr11	74549775	74549780	74549775	74549780	+	4	0	AGO1-4	1	0	1	0	0	0	0	12
MIMAT0000068	hsa-miR-15a-5p	ENSG00000166439	RNF169	protein_coding	chr11	74551539	74551544	74551539	74551544	+	3	0	AGO2	1	0	1	0	0	0	0	12
MIMAT0000068	hsa-miR-15a-5p	ENSG00000166439	RNF169	protein_coding	chr11	74552435	74552440	74552435	74552440	+	3	0	AGO1-4,AGO2	1	0	1	0	0	0	0	12
MIMAT0000068	hsa-miR-15a-5p	ENSG00000178301	AQP11	protein_coding	chr11	77301090	77301118	77301090	77301118	+	1	0	AGO1-4	0	0	0	1	0	0	0	9
MIMAT0000068	hsa-miR-15a-5p	ENSG00000178301	AQP11	protein_coding	chr11	77320649	77320655	77320628	77320656	+	6	0	AGO1-4,AGO2	1	0	1	1	1	0	1	9
MIMAT0000068	hsa-miR-15a-5p	ENSG00000171202	TMEM126A	protein_coding	chr11	85365125	85365153	85365125	85365153	+	4	0	AGO1-4,AGO2	0	0	0	1	0	0	0	4
MIMAT0000068	hsa-miR-15a-5p	ENSG00000171202	TMEM126A	protein_coding	chr11	85365194	85365222	85365194	85365222	+	5	0	AGO1-4,AGO2	0	0	0	1	0	0	0	4
MIMAT0000068	hsa-miR-15a-5p	ENSG00000074266	EED	protein_coding	chr11	85989471	85989477	85989450	85989478	+	7	0	AGO1,AGO1-4,AGO2	1	0	1	1	1	0	1	0
MIMAT0000068	hsa-miR-15a-5p	ENSG00000149196	HIKESHI	protein_coding	chr11	86048520	86048546	86048520	86048546	+	3	0	AGO1-4,AGO2	0	0	0	0	1	0	0	4
MIMAT0000068	hsa-miR-15a-5p	ENSG00000166575	TMEM135	protein_coding	chr11	87032886	87032892	87032872	87032893	+	4	0	AGO1-4,AGO2	1	0	1	0	1	1	1	9
MIMAT0000068	hsa-miR-15a-5p	ENSG00000165323	FAT3	protein_coding	chr11	92532428	92532456	92532428	92532456	+	6	0	AGO1,AGO2	0	0	0	1	0	0	0	14
MIMAT0000068	hsa-miR-15a-5p	ENSG00000165323	FAT3	protein_coding	chr11	92626481	92626486	92626459	92626487	+	2	0	AGO2,AGO3	1	0	1	1	0	0	0	14
MIMAT0000068	hsa-miR-15a-5p	ENSG00000165323	FAT3	protein_coding	chr11	92627402	92627408	92627381	92627409	+	1	0	AGO2	1	0	1	1	1	1	0	14
MIMAT0000068	hsa-miR-15a-5p	ENSG00000110218	PANX1	protein_coding	chr11	93914677	93914683	93914665	93914684	+	1	0	AGO1-4	1	0	1	0	1	0	0	12
MIMAT0000068	hsa-miR-15a-5p	ENSG00000168876	ANKRD49	protein_coding	chr11	94231501	94231525	94231501	94231525	+	1	0	AGO2	0	0	0	0	1	0	0	2
MIMAT0000068	hsa-miR-15a-5p	ENSG00000196371	FUT4	protein_coding	chr11	94279110	94279116	94279110	94279116	+	2	0	AGO2	1	0	0	0	0	0	0	6
MIMAT0000068	hsa-miR-15a-5p	ENSG00000166025	AMOTL1	protein_coding	chr11	94604810	94604815	94604788	94604816	+	3	0	AGO1-4	1	0	0	1	0	0	0	16
MIMAT0000068	hsa-miR-15a-5p	ENSG00000166025	AMOTL1	protein_coding	chr11	94609778	94609784	94609757	94609785	+	31	0	AGO1,AGO1-4,AGO2,AGO3,AGO4	1	0	0	1	1	1	1	16
MIMAT0000068	hsa-miR-15a-5p	ENSG00000137693	YAP1	protein_coding	chr11	102100833	102100839	102100812	102100840	+	30	0	AGO1,AGO1-4,AGO2	1	0	1	1	1	0	1	15
MIMAT0000068	hsa-miR-15a-5p	ENSG00000137693	YAP1	protein_coding	chr11	102102528	102102533	102102506	102102534	+	4	0	AGO1-4,AGO2	1	0	1	1	0	0	0	15
MIMAT0000068	hsa-miR-15a-5p	ENSG00000149313	AASDHPPT	protein_coding	chr11	105950346	105950371	105950346	105950371	+	10	0	AGO1,AGO1-4,AGO2	0	0	0	0	1	0	0	10
MIMAT0000068	hsa-miR-15a-5p	ENSG00000149313	AASDHPPT	protein_coding	chr11	105968327	105968330	105968312	105968334	+	4	0	AGO1-4,AGO2	2	0	2	0	1	0	0	10
MIMAT0000068	hsa-miR-15a-5p	ENSG00000149289	ZC3H12C	protein_coding	chr11	110042105	110042111	110042084	110042112	+	6	0	AGO2	1	0	1	1	1	0	0	11
MIMAT0000068	hsa-miR-15a-5p	ENSG00000170145	SIK2	protein_coding	chr11	111597308	111597313	111597308	111597313	+	2	0	AGO1-4	1	0	1	0	0	0	0	12
MIMAT0000068	hsa-miR-15a-5p	ENSG00000170145	SIK2	protein_coding	chr11	111597371	111597377	111597370	111597377	+	10	0	AGO1-4,AGO2	1	0	1	0	0	0	0	12
MIMAT0000068	hsa-miR-15a-5p	ENSG00000150764	DIXDC1	protein_coding	chr11	111889806	111889811	111889806	111889811	+	2	0	AGO1-4	1	0	1	0	0	0	0	18
MIMAT0000068	hsa-miR-15a-5p	ENSG00000150764	DIXDC1	protein_coding	chr11	111890081	111890086	111890081	111890087	+	5	0	AGO1-4,AGO2	1	0	1	0	0	1	1	18
MIMAT0000068	hsa-miR-15a-5p	ENSG00000150764	DIXDC1	protein_coding	chr11	111890591	111890596	111890576	111890597	+	2	0	AGO2	1	0	1	0	1	1	1	18
MIMAT0000068	hsa-miR-15a-5p	ENSG00000076053	RBM7	protein_coding	chr11	114279330	114279336	114279316	114279337	+	4	1	AGO1-4,AGO2	1	0	1	0	1	0	0	12
MIMAT0000068	hsa-miR-15a-5p	ENSG00000110245	APOC3	protein_coding	chr11	116703779	116703784	116703779	116703784	+	1	0	AGO1-4	1	0	0	0	0	0	0	0
MIMAT0000068	hsa-miR-15a-5p	ENSG00000168092	PAFAH1B2	protein_coding	chr11	117039063	117039069	117039042	117039070	+	21	0	AGO1,AGO1-4,AGO2,AGO3,AGO4	0	0	1	1	0	1	1	9
MIMAT0000068	hsa-miR-15a-5p	ENSG00000168092	PAFAH1B2	protein_coding	chr11	117039874	117039879	117039852	117039880	+	2	0	AGO2	0	0	1	1	0	0	0	9
MIMAT0000068	hsa-miR-15a-5p	ENSG00000168092	PAFAH1B2	protein_coding	chr11	117041637	117041643	117041616	117041644	+	18	0	AGO1,AGO1-4,AGO2	0	0	1	1	1	0	1	9
MIMAT0000068	hsa-miR-15a-5p	ENSG00000149577	SIDT2	protein_coding	chr11	117067024	117067030	117067003	117067031	+	3	0	AGO1-4,AGO2	1	0	1	1	1	1	1	13
MIMAT0000068	hsa-miR-15a-5p	ENSG00000110324	IL10RA	protein_coding	chr11	117871289	117871295	117871275	117871296	+	1	0	AGO1-4	1	0	1	0	1	0	1	7
MIMAT0000068	hsa-miR-15a-5p	ENSG00000198851	CD3E	protein_coding	chr11	118186451	118186457	118186435	118186458	+	1	0	AGO2	1	0	1	0	1	0	0	1
MIMAT0000068	hsa-miR-15a-5p	ENSG00000110344	UBE4A	protein_coding	chr11	118235819	118235847	118235819	118235847	+	14	0	AGO1,AGO1-4,AGO2	0	0	0	1	0	0	0	10
MIMAT0000068	hsa-miR-15a-5p	ENSG00000110344	UBE4A	protein_coding	chr11	118245790	118245818	118245790	118245818	+	3	0	AGO1-4,AGO2	0	0	0	1	0	0	0	10
MIMAT0000068	hsa-miR-15a-5p	ENSG00000110344	UBE4A	protein_coding	chr11	118250224	118250252	118250224	118250252	+	2	0	AGO1-4	0	0	0	1	0	0	0	10
MIMAT0000068	hsa-miR-15a-5p	ENSG00000110344	UBE4A	protein_coding	chr11	118267537	118267543	118267516	118267544	+	6	0	AGO1-4,AGO2	1	0	1	1	1	0	0	10
MIMAT0000068	hsa-miR-15a-5p	ENSG00000110344	UBE4A	protein_coding	chr11	118269118	118269124	118269097	118269125	+	20	0	AGO1,AGO1-4,AGO2	1	0	1	1	1	0	1	10
MIMAT0000068	hsa-miR-15a-5p	ENSG00000118058	KMT2A	protein_coding	chr11	118307319	118307347	118307319	118307347	+	2	0	AGO2	0	0	0	1	0	0	0	7
MIMAT0000068	hsa-miR-15a-5p	ENSG00000118058	KMT2A	protein_coding	chr11	118321133	118321139	118321133	118321139	+	1	0	AGO1-4	0	0	1	0	0	0	0	7
MIMAT0000068	hsa-miR-15a-5p	ENSG00000118058	KMT2A	protein_coding	chr11	118396015	118396021	118395993	118396021	+	17	0	AGO1,AGO1-4,AGO2	0	0	0	1	0	1	1	7
MIMAT0000068	hsa-miR-15a-5p	ENSG00000095139	ARCN1	protein_coding	chr11	118471648	118471653	118471626	118471654	+	5	0	AGO1-4	1	0	1	1	1	1	0	11
MIMAT0000068	hsa-miR-15a-5p	ENSG00000095139	ARCN1	protein_coding	chr11	118472074	118472079	118472052	118472080	+	6	0	AGO1-4,AGO2	1	0	1	1	0	0	0	11
MIMAT0000068	hsa-miR-15a-5p	ENSG00000095139	ARCN1	protein_coding	chr11	118472586	118472592	118472565	118472593	+	14	0	AGO1-4,AGO2	1	0	1	1	1	1	0	11
MIMAT0000068	hsa-miR-15a-5p	ENSG00000186166	CCDC84	protein_coding	chr11	118869191	118869213	118869191	118869213	+	1	0	AGO1-4	0	0	0	0	1	0	0	2
MIMAT0000068	hsa-miR-15a-5p	ENSG00000196655	TRAPPC4	protein_coding	chr11	118889602	118889625	118889602	118889625	+	8	0	AGO1,AGO1-4,AGO2	0	0	0	0	1	0	0	3
MIMAT0000068	hsa-miR-15a-5p	ENSG00000256269	HMBS	protein_coding	chr11	118964022	118964028	118964022	118964028	+	1	0	AGO2	1	0	1	0	0	0	0	0
MIMAT0000068	hsa-miR-15a-5p	ENSG00000160703	NLRX1	protein_coding	chr11	119044630	119044658	119044630	119044658	+	1	1	AGO1-4	0	0	0	1	0	0	0	18
MIMAT0000068	hsa-miR-15a-5p	ENSG00000160703	NLRX1	protein_coding	chr11	119044741	119044769	119044741	119044769	+	1	0	AGO1-4	0	0	0	1	0	0	0	18
MIMAT0000068	hsa-miR-15a-5p	ENSG00000160703	NLRX1	protein_coding	chr11	119053863	119053891	119053863	119053891	+	2	0	AGO1-4,AGO2	0	0	0	1	0	0	0	18
MIMAT0000068	hsa-miR-15a-5p	ENSG00000160703	NLRX1	protein_coding	chr11	119054692	119054698	119054671	119054699	+	4	2	AGO1-4,AGO2	1	0	1	1	2	0	0	18
MIMAT0000068	hsa-miR-15a-5p	ENSG00000110395	CBL	protein_coding	chr11	119174559	119174564	119174559	119174564	+	2	0	AGO1-4,AGO2	1	0	0	0	0	0	0	8
MIMAT0000068	hsa-miR-15a-5p	ENSG00000196914	ARHGEF12	protein_coding	chr11	120357737	120357743	120357720	120357744	+	7	0	AGO1-4,AGO2	1	0	1	0	1	0	0	11
MIMAT0000068	hsa-miR-15a-5p	ENSG00000154114	TBCEL	protein_coding	chr11	120918297	120918317	120918297	120918317	+	4	0	AGO1-4,AGO2	0	0	0	0	1	0	0	12
MIMAT0000068	hsa-miR-15a-5p	ENSG00000285509	AP000646.1	protein_coding	chr11	120918297	120918317	120918297	120918317	+	4	0	AGO1-4,AGO2	0	0	0	0	1	0	0	0
MIMAT0000068	hsa-miR-15a-5p	ENSG00000154114	TBCEL	protein_coding	chr11	120960285	120960291	120960271	120960292	+	4	0	AGO1-4,AGO2	0	0	1	0	1	0	0	12
MIMAT0000068	hsa-miR-15a-5p	ENSG00000154127	UBASH3B	protein_coding	chr11	122680922	122680927	122680922	122680927	+	1	0	AGO2	1	0	0	0	0	0	0	6
MIMAT0000068	hsa-miR-15a-5p	ENSG00000154144	TBRG1	protein_coding	chr11	124502298	124502303	124502276	124502304	+	5	0	AGO2	1	0	1	1	0	0	0	3
MIMAT0000068	hsa-miR-15a-5p	ENSG00000154144	TBRG1	protein_coding	chr11	124502888	124502893	124502866	124502897	+	1	0	AGO1-4	1	1	1	2	0	0	0	3
MIMAT0000068	hsa-miR-15a-5p	ENSG00000154144	TBRG1	protein_coding	chr11	124503710	124503716	124503689	124503717	+	9	0	AGO1,AGO2	1	0	1	1	1	0	1	3
MIMAT0000068	hsa-miR-15a-5p	ENSG00000149554	CHEK1	protein_coding	chr11	125525254	125525259	125525232	125525260	+	19	0	AGO1,AGO1-4,AGO2	1	0	1	1	1	1	1	1
MIMAT0000068	hsa-miR-15a-5p	ENSG00000110074	FOXRED1	protein_coding	chr11	126147645	126147651	126147631	126147652	+	3	0	AGO2	1	0	1	0	1	0	0	1
MIMAT0000068	hsa-miR-15a-5p	ENSG00000151715	TMEM45B	protein_coding	chr11	129728948	129728954	129728934	129728955	+	1	0	AGO2	1	0	1	0	1	0	0	4
MIMAT0000068	hsa-miR-15a-5p	ENSG00000084234	APLP2	protein_coding	chr11	130014043	130014046	130014041	130014049	+	11	0	AGO1-4,AGO2	2	0	2	0	0	0	0	12
MIMAT0000068	hsa-miR-15a-5p	ENSG00000166086	JAM3	protein_coding	chr11	134020984	134020989	134020984	134020989	+	1	0	AGO1-4	1	0	0	0	0	0	0	13
MIMAT0000068	hsa-miR-15a-5p	ENSG00000002016	RAD52	protein_coding	chr12	1022472	1022477	1022472	1022477	-	5	0	AGO1-4,AGO2	1	0	0	0	0	0	0	3
MIMAT0000068	hsa-miR-15a-5p	ENSG00000151062	CACNA2D4	protein_coding	chr12	1910760	1910788	1910760	1910788	-	1	0	AGO1-4	0	0	0	1	0	0	0	0
MIMAT0000068	hsa-miR-15a-5p	ENSG00000110799	VWF	protein_coding	chr12	6058150	6058156	6058150	6058156	-	2	0	AGO1-4	1	0	0	0	0	0	0	10
MIMAT0000068	hsa-miR-15a-5p	ENSG00000110799	VWF	protein_coding	chr12	6058299	6058322	6058299	6058322	-	2	0	AGO1-4	0	0	0	0	1	0	0	10
MIMAT0000068	hsa-miR-15a-5p	ENSG00000067182	TNFRSF1A	protein_coding	chr12	6438184	6438189	6438184	6438189	-	3	0	AGO1-4,AGO2	1	0	0	0	0	0	0	7
MIMAT0000068	hsa-miR-15a-5p	ENSG00000139190	VAMP1	protein_coding	chr12	6573452	6573458	6573451	6573479	-	7	0	AGO1-4,AGO2	1	0	1	1	1	1	1	3
MIMAT0000068	hsa-miR-15a-5p	ENSG00000111641	NOP2	protein_coding	chr12	6666169	6666172	6666165	6666186	-	6	0	AGO1,AGO1-4,AGO2	0	0	2	0	1	0	0	0
MIMAT0000068	hsa-miR-15a-5p	ENSG00000285238	AC006064.6	protein_coding	chr12	6666169	6666172	6666165	6666186	-	6	0	AGO1,AGO1-4,AGO2	0	0	2	0	1	0	0	0
MIMAT0000068	hsa-miR-15a-5p	ENSG00000177575	CD163	protein_coding	chr12	7623865	7623871	7623864	7623892	-	1	0	AGO1-4	1	0	1	1	1	0	1	8
MIMAT0000068	hsa-miR-15a-5p	ENSG00000177575	CD163	protein_coding	chr12	7632557	7632585	7632557	7632585	-	1	0	AGO1-4	0	0	0	1	0	0	0	8
MIMAT0000068	hsa-miR-15a-5p	ENSG00000177575	CD163	protein_coding	chr12	7649604	7649632	7649604	7649632	-	1	0	AGO1-4	0	0	0	1	0	0	0	8
MIMAT0000068	hsa-miR-15a-5p	ENSG00000059804	SLC2A3	protein_coding	chr12	8073906	8073911	8073905	8073933	-	16	0	AGO1,AGO1-4,AGO2	1	0	1	1	1	1	1	8
MIMAT0000068	hsa-miR-15a-5p	ENSG00000059804	SLC2A3	protein_coding	chr12	8083188	8083216	8083188	8083216	-	2	0	AGO1-4	0	0	0	1	0	0	0	8
MIMAT0000068	hsa-miR-15a-5p	ENSG00000059804	SLC2A3	protein_coding	chr12	8085675	8085703	8085675	8085703	-	2	0	AGO1-4	0	0	0	1	0	0	0	8
MIMAT0000068	hsa-miR-15a-5p	ENSG00000197614	MFAP5	protein_coding	chr12	8800460	8800466	8800459	8800487	-	2	0	AGO2	1	0	1	1	1	0	0	13
MIMAT0000068	hsa-miR-15a-5p	ENSG00000197614	MFAP5	protein_coding	chr12	8814671	8814699	8814671	8814699	-	4	0	AGO1-4	0	0	0	1	0	0	0	13
MIMAT0000068	hsa-miR-15a-5p	ENSG00000003056	M6PR	protein_coding	chr12	9093396	9093402	9093396	9093402	-	4	0	AGO1-4	1	0	1	0	0	0	0	8
MIMAT0000068	hsa-miR-15a-5p	ENSG00000003056	M6PR	protein_coding	chr12	9093931	9093937	9093930	9093951	-	6	0	AGO1-4,AGO2	1	0	1	0	1	0	1	8
MIMAT0000068	hsa-miR-15a-5p	ENSG00000110848	CD69	protein_coding	chr12	9906006	9906012	9906005	9906026	-	1	0	AGO1-4	1	0	1	0	1	0	1	3
MIMAT0000068	hsa-miR-15a-5p	ENSG00000173391	OLR1	protein_coding	chr12	10310918	10310923	10310918	10310923	-	1	0	AGO2	1	0	0	0	0	0	0	11
MIMAT0000068	hsa-miR-15a-5p	ENSG00000070018	LRP6	protein_coding	chr12	12269269	12269275	12269268	12269296	-	6	0	AGO1-4,AGO2	1	0	1	1	0	0	1	13
MIMAT0000068	hsa-miR-15a-5p	ENSG00000070018	LRP6	protein_coding	chr12	12272473	12272501	12272473	12272501	-	2	0	AGO2	0	0	0	1	0	0	0	13
MIMAT0000068	hsa-miR-15a-5p	ENSG00000070018	LRP6	protein_coding	chr12	12273853	12273859	12273852	12273880	-	6	0	AGO1-4,AGO2	1	0	1	1	1	1	1	13
MIMAT0000068	hsa-miR-15a-5p	ENSG00000084463	WBP11	protein_coding	chr12	14939785	14939790	14939784	14939812	-	10	0	AGO1,AGO1-4,AGO2	1	0	1	1	0	1	1	10
MIMAT0000068	hsa-miR-15a-5p	ENSG00000084463	WBP11	protein_coding	chr12	14939912	14939917	14939911	14939939	-	2	0	AGO1-4	1	0	1	1	0	0	0	10
MIMAT0000068	hsa-miR-15a-5p	ENSG00000084463	WBP11	protein_coding	chr12	14940139	14940167	14940139	14940167	-	4	0	AGO1-4	0	0	0	1	0	0	0	10
MIMAT0000068	hsa-miR-15a-5p	ENSG00000111339	ART4	protein_coding	chr12	14995940	14995959	14995940	14995959	-	1	0	AGO1-4	0	1	0	0	0	0	0	9
MIMAT0000068	hsa-miR-15a-5p	ENSG00000134532	SOX5	protein_coding	chr12	23686889	23686894	23686888	23686916	-	4	0	AGO1-4,AGO2	1	0	0	1	0	1	1	10
MIMAT0000068	hsa-miR-15a-5p	ENSG00000133703	KRAS	protein_coding	chr12	25360829	25360835	25360829	25360835	-	1	0	AGO1-4	1	0	0	0	0	0	1	8
MIMAT0000068	hsa-miR-15a-5p	ENSG00000123095	BHLHE41	protein_coding	chr12	26273626	26273629	26273622	26273653	-	4	0	AGO1-4	2	0	2	2	1	1	2	10
MIMAT0000068	hsa-miR-15a-5p	ENSG00000087494	PTHLH	protein_coding	chr12	28111232	28111235	28111228	28111251	-	4	0	AGO1-4,AGO2	1	0	1	0	1	2	1	13
MIMAT0000068	hsa-miR-15a-5p	ENSG00000133704	IPO8	protein_coding	chr12	30783229	30783235	30783229	30783235	-	3	0	AGO1-4,AGO2	1	0	0	0	0	0	0	9
MIMAT0000068	hsa-miR-15a-5p	ENSG00000133704	IPO8	protein_coding	chr12	30783704	30783709	30783704	30783709	-	2	0	AGO1-4	1	0	0	0	0	0	0	9
MIMAT0000068	hsa-miR-15a-5p	ENSG00000139146	SINHCAF	protein_coding	chr12	31435169	31435175	31435168	31435196	-	16	3	AGO1,AGO1-4,AGO2	1	0	1	1	1	1	1	10
MIMAT0000068	hsa-miR-15a-5p	ENSG00000139131	YARS2	protein_coding	chr12	32899849	32899855	32899848	32899869	-	2	0	AGO1,AGO2	1	0	1	0	1	0	0	1
MIMAT0000068	hsa-miR-15a-5p	ENSG00000139116	KIF21A	protein_coding	chr12	39687371	39687376	39687370	39687391	-	19	0	AGO1-4,AGO2	1	0	1	0	1	1	1	10
MIMAT0000068	hsa-miR-15a-5p	ENSG00000151229	SLC2A13	protein_coding	chr12	40149822	40149828	40149821	40149841	-	1	0	AGO2	1	0	1	0	1	0	1	9
MIMAT0000068	hsa-miR-15a-5p	ENSG00000139218	SCAF11	protein_coding	chr12	46315196	46315202	46315195	46315217	-	1	0	AGO2	1	0	1	0	1	0	1	8
MIMAT0000068	hsa-miR-15a-5p	ENSG00000111371	SLC38A1	protein_coding	chr12	46579392	46579398	46579392	46579398	-	6	0	AGO1-4,AGO2	1	0	0	0	0	0	0	14
MIMAT0000068	hsa-miR-15a-5p	ENSG00000139209	SLC38A4	protein_coding	chr12	47160209	47160215	47160208	47160230	-	1	0	AGO1-4	1	0	1	0	1	0	0	10
MIMAT0000068	hsa-miR-15a-5p	ENSG00000061273	HDAC7	protein_coding	chr12	48176730	48176735	48176730	48176735	-	2	0	AGO1,AGO1-4	1	0	0	0	0	0	0	4
MIMAT0000068	hsa-miR-15a-5p	ENSG00000079387	SENP1	protein_coding	chr12	48439022	48439027	48439022	48439027	-	3	0	AGO1-4,AGO2	1	0	0	0	0	0	0	5
MIMAT0000068	hsa-miR-15a-5p	ENSG00000129315	CCNT1	protein_coding	chr12	49083250	49083256	49083250	49083256	-	4	0	AGO1-4,AGO2	0	0	1	0	0	0	0	8
MIMAT0000068	hsa-miR-15a-5p	ENSG00000129315	CCNT1	protein_coding	chr12	49084280	49084283	49084277	49084285	-	5	0	AGO1-4,AGO2	0	0	2	0	0	0	0	8
MIMAT0000068	hsa-miR-15a-5p	ENSG00000129315	CCNT1	protein_coding	chr12	49085079	49085084	49085078	49085085	-	24	0	AGO1,AGO1-4,AGO2,AGO3	0	0	1	0	0	1	0	8
MIMAT0000068	hsa-miR-15a-5p	ENSG00000272822	AC073610.3	protein_coding	chr12	49297341	49297347	49297341	49297347	-	2	0	AGO1-4	0	0	1	0	0	0	0	4
MIMAT0000068	hsa-miR-15a-5p	ENSG00000134285	FKBP11	protein_coding	chr12	49316533	49316556	49316533	49316556	-	1	0	AGO1-4	0	0	0	0	1	0	0	2
MIMAT0000068	hsa-miR-15a-5p	ENSG00000134287	ARF3	protein_coding	chr12	49330322	49330327	49330322	49330327	-	4	0	AGO1-4	1	0	0	0	0	0	0	11
MIMAT0000068	hsa-miR-15a-5p	ENSG00000167548	KMT2D	protein_coding	chr12	49413471	49413499	49413471	49413499	-	8	0	AGO1-4,AGO2	0	0	0	1	0	0	0	9
MIMAT0000068	hsa-miR-15a-5p	ENSG00000167548	KMT2D	protein_coding	chr12	49413572	49413577	49413571	49413599	-	23	0	AGO1,AGO1-4,AGO2,AGO3	1	0	1	1	0	0	0	9
MIMAT0000068	hsa-miR-15a-5p	ENSG00000167548	KMT2D	protein_coding	chr12	49414425	49414431	49414424	49414452	-	13	0	AGO1-4,AGO2	1	0	1	1	0	1	1	9
MIMAT0000068	hsa-miR-15a-5p	ENSG00000167548	KMT2D	protein_coding	chr12	49415187	49415193	49415186	49415214	-	12	0	AGO1-4,AGO2	1	0	1	1	0	1	0	9
MIMAT0000068	hsa-miR-15a-5p	ENSG00000167548	KMT2D	protein_coding	chr12	49420066	49420094	49420066	49420094	-	5	0	AGO1-4	0	0	0	1	0	0	0	9
MIMAT0000068	hsa-miR-15a-5p	ENSG00000167548	KMT2D	protein_coding	chr12	49420767	49420795	49420767	49420795	-	3	0	AGO1-4	0	0	0	1	0	0	0	9
MIMAT0000068	hsa-miR-15a-5p	ENSG00000167548	KMT2D	protein_coding	chr12	49422619	49422647	49422619	49422647	-	6	0	AGO1-4,AGO2	0	0	0	1	0	0	0	9
MIMAT0000068	hsa-miR-15a-5p	ENSG00000167548	KMT2D	protein_coding	chr12	49425401	49425429	49425401	49425429	-	1	0	AGO2	0	0	0	1	0	0	0	9
MIMAT0000068	hsa-miR-15a-5p	ENSG00000167548	KMT2D	protein_coding	chr12	49440478	49440506	49440478	49440506	-	6	0	AGO1-4,AGO2	0	0	0	1	0	0	0	9
MIMAT0000068	hsa-miR-15a-5p	ENSG00000139636	LMBR1L	protein_coding	chr12	49496682	49496710	49496682	49496710	-	4	1	AGO1,AGO1-4,AGO2	0	0	0	1	0	0	0	4
MIMAT0000068	hsa-miR-15a-5p	ENSG00000139636	LMBR1L	protein_coding	chr12	49496878	49496906	49496878	49496906	-	8	0	AGO1-4,AGO2	0	0	0	1	0	0	0	4
MIMAT0000068	hsa-miR-15a-5p	ENSG00000139636	LMBR1L	protein_coding	chr12	49498581	49498609	49498581	49498609	-	1	0	AGO2	0	0	0	1	0	0	0	4
MIMAT0000068	hsa-miR-15a-5p	ENSG00000167552	TUBA1A	protein_coding	chr12	49578767	49578773	49578766	49578794	-	25	2	AGO1,AGO1-4,AGO2,AGO3	1	0	1	1	1	1	1	11
MIMAT0000068	hsa-miR-15a-5p	ENSG00000161791	FMNL3	protein_coding	chr12	50033395	50033400	50033395	50033400	-	1	0	AGO1-4	1	0	0	0	0	0	0	6
MIMAT0000068	hsa-miR-15a-5p	ENSG00000161791	FMNL3	protein_coding	chr12	50037953	50037958	50037953	50037958	-	1	0	AGO1-4	1	0	0	0	0	0	0	6
MIMAT0000068	hsa-miR-15a-5p	ENSG00000167566	NCKAP5L	protein_coding	chr12	50185250	50185255	50185250	50185255	-	1	0	AGO2	1	0	0	0	0	0	0	8
MIMAT0000068	hsa-miR-15a-5p	ENSG00000161800	RACGAP1	protein_coding	chr12	50383366	50383372	50383365	50383393	-	3	0	AGO1-4,AGO2	1	0	1	1	1	0	0	1
MIMAT0000068	hsa-miR-15a-5p	ENSG00000161800	RACGAP1	protein_coding	chr12	50383721	50383727	50383720	50383748	-	18	0	AGO1,AGO1-4,AGO2	1	0	1	1	1	0	0	1
MIMAT0000068	hsa-miR-15a-5p	ENSG00000110911	SLC11A2	protein_coding	chr12	51379930	51379936	51379929	51379957	-	29	1	AGO1,AGO1-4,AGO2,AGO3,AGO4	1	0	1	1	1	0	0	11
MIMAT0000068	hsa-miR-15a-5p	ENSG00000110911	SLC11A2	protein_coding	chr12	51380252	51380257	51380251	51380279	-	4	0	AGO1-4,AGO2	1	0	1	1	0	0	0	11
MIMAT0000068	hsa-miR-15a-5p	ENSG00000110911	SLC11A2	protein_coding	chr12	51380885	51380888	51380881	51380912	-	3	0	AGO1-4	2	0	2	2	1	0	1	11
MIMAT0000068	hsa-miR-15a-5p	ENSG00000110911	SLC11A2	protein_coding	chr12	51381873	51381879	51381872	51381900	-	13	0	AGO1,AGO1-4,AGO2	1	0	1	1	1	0	1	11
MIMAT0000068	hsa-miR-15a-5p	ENSG00000110925	CSRNP2	protein_coding	chr12	51457436	51457439	51457432	51457463	-	3	0	AGO1-4	2	0	2	2	1	1	1	8
MIMAT0000068	hsa-miR-15a-5p	ENSG00000135457	TFCP2	protein_coding	chr12	51488994	51488999	51488993	51489014	-	1	0	AGO2	1	0	0	0	1	0	0	7
MIMAT0000068	hsa-miR-15a-5p	ENSG00000184271	POU6F1	protein_coding	chr12	51583470	51583476	51583470	51583477	-	3	0	AGO2	1	0	1	0	0	0	0	13
MIMAT0000068	hsa-miR-15a-5p	ENSG00000170545	SMAGP	protein_coding	chr12	51639379	51639384	51639379	51639384	-	3	0	AGO1-4	1	0	0	0	0	0	0	11
MIMAT0000068	hsa-miR-15a-5p	ENSG00000261308	FIGNL2	protein_coding	chr12	52213364	52213369	52213364	52213369	-	1	0	AGO2	1	0	0	0	0	0	0	6
MIMAT0000068	hsa-miR-15a-5p	ENSG00000167767	KRT80	protein_coding	chr12	52564441	52564446	52564441	52564446	-	3	0	AGO1-4	1	0	0	0	0	0	0	15
MIMAT0000068	hsa-miR-15a-5p	ENSG00000167767	KRT80	protein_coding	chr12	52564669	52564674	52564669	52564674	-	2	0	AGO1-4	1	0	0	0	0	0	0	15
MIMAT0000068	hsa-miR-15a-5p	ENSG00000167778	SPRYD3	protein_coding	chr12	53458485	53458491	53458484	53458512	-	7	0	AGO1-4,AGO2	1	0	1	1	0	0	1	24
MIMAT0000068	hsa-miR-15a-5p	ENSG00000167778	SPRYD3	protein_coding	chr12	53458698	53458704	53458697	53458725	-	3	0	AGO1-4,AGO2	1	1	1	1	1	1	1	24
MIMAT0000068	hsa-miR-15a-5p	ENSG00000167778	SPRYD3	protein_coding	chr12	53459079	53459107	53459079	53459107	-	5	0	AGO1-4,AGO2	0	0	0	1	0	0	0	24
MIMAT0000068	hsa-miR-15a-5p	ENSG00000167778	SPRYD3	protein_coding	chr12	53459143	53459149	53459142	53459170	-	9	0	AGO1-4,AGO2	1	0	1	1	1	1	1	24
MIMAT0000068	hsa-miR-15a-5p	ENSG00000167778	SPRYD3	protein_coding	chr12	53459264	53459269	53459263	53459291	-	15	0	AGO1,AGO1-4,AGO2,AGO3	1	0	1	1	0	0	0	24
MIMAT0000068	hsa-miR-15a-5p	ENSG00000167778	SPRYD3	protein_coding	chr12	53469563	53469591	53469563	53469591	-	3	0	AGO1-4,AGO2	0	0	0	1	0	0	0	24
MIMAT0000068	hsa-miR-15a-5p	ENSG00000172819	RARG	protein_coding	chr12	53604657	53604663	53604656	53604677	-	7	0	AGO1-4,AGO2	1	0	0	0	1	0	0	7
MIMAT0000068	hsa-miR-15a-5p	ENSG00000170653	ATF7	protein_coding	chr12	53907824	53907830	53907824	53907830	-	10	0	AGO1-4,AGO2,AGO3	0	0	1	0	0	0	0	14
MIMAT0000068	hsa-miR-15a-5p	ENSG00000170653	ATF7	protein_coding	chr12	53908751	53908756	53908751	53908756	-	1	0	AGO2	0	0	1	0	0	0	0	14
MIMAT0000068	hsa-miR-15a-5p	ENSG00000170653	ATF7	protein_coding	chr12	53910406	53910411	53910406	53910411	-	16	0	AGO1,AGO1-4,AGO2	1	0	1	0	0	0	0	14
MIMAT0000068	hsa-miR-15a-5p	ENSG00000094916	CBX5	protein_coding	chr12	54626042	54626047	54626041	54626061	-	9	1	AGO1-4,AGO2	0	1	1	0	0	1	1	5
MIMAT0000068	hsa-miR-15a-5p	ENSG00000094916	CBX5	protein_coding	chr12	54627351	54627356	54627351	54627356	-	4	0	AGO1-4,AGO2	0	0	1	0	0	0	0	5
MIMAT0000068	hsa-miR-15a-5p	ENSG00000094916	CBX5	protein_coding	chr12	54633067	54633072	54633067	54633072	-	3	0	AGO1-4,AGO2	0	0	1	0	0	0	0	5
MIMAT0000068	hsa-miR-15a-5p	ENSG00000094916	CBX5	protein_coding	chr12	54633649	54633654	54633648	54633654	-	6	0	AGO1-4,AGO2	0	0	1	0	0	1	0	5
MIMAT0000068	hsa-miR-15a-5p	ENSG00000170473	PYM1	protein_coding	chr12	56295398	56295404	56295397	56295418	-	12	0	AGO1,AGO1-4,AGO2	1	0	1	0	1	1	0	0
MIMAT0000068	hsa-miR-15a-5p	ENSG00000181852	RNF41	protein_coding	chr12	56598507	56598512	56598506	56598534	-	16	0	AGO1,AGO1-4,AGO2,AGO3,AGO4	1	0	0	1	1	1	0	15
MIMAT0000068	hsa-miR-15a-5p	ENSG00000139645	ANKRD52	protein_coding	chr12	56632390	56632395	56632389	56632417	-	8	0	AGO1-4,AGO2	1	0	0	1	0	0	0	9
MIMAT0000068	hsa-miR-15a-5p	ENSG00000139645	ANKRD52	protein_coding	chr12	56632889	56632917	56632889	56632917	-	11	0	AGO1-4,AGO2	0	0	0	1	0	0	0	9
MIMAT0000068	hsa-miR-15a-5p	ENSG00000139645	ANKRD52	protein_coding	chr12	56636782	56636787	56636781	56636809	-	13	0	AGO1-4,AGO2	1	0	0	1	0	0	0	9
MIMAT0000068	hsa-miR-15a-5p	ENSG00000139645	ANKRD52	protein_coding	chr12	56636936	56636964	56636936	56636964	-	6	0	AGO1-4	0	0	0	1	0	0	0	9
MIMAT0000068	hsa-miR-15a-5p	ENSG00000139645	ANKRD52	protein_coding	chr12	56638524	56638552	56638524	56638552	-	5	0	AGO1-4,AGO2	0	0	0	1	0	0	0	9
MIMAT0000068	hsa-miR-15a-5p	ENSG00000139645	ANKRD52	protein_coding	chr12	56641337	56641337	56641309	56641365	-	18	0	AGO1-4,AGO2	0	0	0	2	0	0	0	9
MIMAT0000068	hsa-miR-15a-5p	ENSG00000139645	ANKRD52	protein_coding	chr12	56646574	56646599	56646571	56646602	-	12	0	AGO1-4,AGO2	0	0	0	2	0	0	0	9
MIMAT0000068	hsa-miR-15a-5p	ENSG00000139645	ANKRD52	protein_coding	chr12	56650813	56650841	56650813	56650841	-	5	0	AGO1-4,AGO2	0	0	0	1	0	0	0	9
MIMAT0000068	hsa-miR-15a-5p	ENSG00000139645	ANKRD52	protein_coding	chr12	56651112	56651140	56651112	56651140	-	6	0	AGO1-4,AGO2	0	0	0	1	0	0	0	9
MIMAT0000068	hsa-miR-15a-5p	ENSG00000062485	CS	protein_coding	chr12	56667374	56667395	56667374	56667402	-	5	0	AGO1,AGO1-4,AGO2	0	0	0	1	1	0	0	7
MIMAT0000068	hsa-miR-15a-5p	ENSG00000062485	CS	protein_coding	chr12	56676674	56676702	56676674	56676702	-	3	0	AGO1,AGO1-4	0	0	0	1	0	0	0	7
MIMAT0000068	hsa-miR-15a-5p	ENSG00000135423	GLS2	protein_coding	chr12	56864807	56864828	56864807	56864828	-	1	0	AGO2	0	0	0	0	1	0	0	9
MIMAT0000068	hsa-miR-15a-5p	ENSG00000076108	BAZ2A	protein_coding	chr12	56990802	56990807	56990802	56990807	-	11	0	AGO1,AGO1-4,AGO2	1	0	0	0	0	0	0	7
MIMAT0000068	hsa-miR-15a-5p	ENSG00000076108	BAZ2A	protein_coding	chr12	56990905	56990910	56990904	56990910	-	13	0	AGO1-4,AGO2	1	0	0	0	0	1	0	7
MIMAT0000068	hsa-miR-15a-5p	ENSG00000076108	BAZ2A	protein_coding	chr12	56991890	56991896	56991890	56991896	-	21	0	AGO1-4,AGO2	1	0	0	0	0	1	1	7
MIMAT0000068	hsa-miR-15a-5p	ENSG00000166860	ZBTB39	protein_coding	chr12	57394637	57394643	57394636	57394664	-	3	0	AGO2	1	0	1	1	0	0	0	13
MIMAT0000068	hsa-miR-15a-5p	ENSG00000166860	ZBTB39	protein_coding	chr12	57396218	57396223	57396217	57396245	-	18	0	AGO1-4,AGO2	1	0	1	1	1	1	1	13
MIMAT0000068	hsa-miR-15a-5p	ENSG00000166881	NEMP1	protein_coding	chr12	57451235	57451240	57451235	57451240	-	5	0	AGO1-4	1	0	0	0	0	0	0	4
MIMAT0000068	hsa-miR-15a-5p	ENSG00000166881	NEMP1	protein_coding	chr12	57451342	57451349	57451342	57451349	-	2	0	AGO1-4	1	0	0	0	0	0	0	4
MIMAT0000068	hsa-miR-15a-5p	ENSG00000135446	CDK4	protein_coding	chr12	58142966	58142972	58142966	58142972	-	1	0	AGO1-4	0	0	0	0	0	0	1	5
MIMAT0000068	hsa-miR-15a-5p	ENSG00000175215	CTDSP2	protein_coding	chr12	58214362	58214367	58214361	58214389	-	8	0	AGO1-4,AGO2	1	0	0	1	0	0	0	15
MIMAT0000068	hsa-miR-15a-5p	ENSG00000175215	CTDSP2	protein_coding	chr12	58215390	58215395	58215389	58215417	-	2	0	AGO1-4	1	0	0	1	0	0	0	15
MIMAT0000068	hsa-miR-15a-5p	ENSG00000175215	CTDSP2	protein_coding	chr12	58216000	58216006	58215999	58216027	-	1	0	AGO2	1	0	0	1	1	0	1	15
MIMAT0000068	hsa-miR-15a-5p	ENSG00000175215	CTDSP2	protein_coding	chr12	58216867	58216872	58216866	58216894	-	6	0	AGO1-4,AGO2	1	0	0	1	0	0	0	15
MIMAT0000068	hsa-miR-15a-5p	ENSG00000111110	PPM1H	protein_coding	chr12	63042047	63042052	63042046	63042074	-	2	0	AGO2	1	0	0	1	0	0	1	10
MIMAT0000068	hsa-miR-15a-5p	ENSG00000135678	CPM	protein_coding	chr12	69249063	69249068	69249063	69249068	-	1	0	AGO2	1	0	0	0	0	0	0	8
MIMAT0000068	hsa-miR-15a-5p	ENSG00000153233	PTPRR	protein_coding	chr12	71032473	71032495	71032473	71032501	-	1	0	AGO2	0	0	0	1	1	0	0	6
MIMAT0000068	hsa-miR-15a-5p	ENSG00000133858	ZFC3H1	protein_coding	chr12	72004864	72004892	72004864	72004892	-	3	0	AGO1-4,AGO2	0	0	0	1	0	0	0	1
MIMAT0000068	hsa-miR-15a-5p	ENSG00000133858	ZFC3H1	protein_coding	chr12	72030681	72030709	72030681	72030709	-	5	1	AGO1-4,AGO2	0	0	0	1	0	0	0	1
MIMAT0000068	hsa-miR-15a-5p	ENSG00000166006	KCNC2	protein_coding	chr12	75444764	75444792	75444764	75444792	-	1	0	AGO2	0	0	0	1	0	0	0	10
MIMAT0000068	hsa-miR-15a-5p	ENSG00000187109	NAP1L1	protein_coding	chr12	76442959	76442965	76442959	76442965	-	2	0	AGO1,AGO2	0	0	1	0	0	0	0	4
MIMAT0000068	hsa-miR-15a-5p	ENSG00000165891	E2F7	protein_coding	chr12	77415209	77415215	77415208	77415236	-	28	0	AGO1,AGO1-4,AGO2,AGO3,AGO4	1	0	1	1	1	1	1	1
MIMAT0000068	hsa-miR-15a-5p	ENSG00000165891	E2F7	protein_coding	chr12	77415265	77415270	77415264	77415292	-	20	0	AGO1,AGO1-4,AGO2	1	0	1	1	0	0	0	1
MIMAT0000068	hsa-miR-15a-5p	ENSG00000165891	E2F7	protein_coding	chr12	77415571	77415599	77415571	77415599	-	16	0	AGO1-4,AGO2	0	0	0	1	0	0	0	1
MIMAT0000068	hsa-miR-15a-5p	ENSG00000165891	E2F7	protein_coding	chr12	77417031	77417037	77417030	77417058	-	9	0	AGO1-4,AGO2	1	0	1	1	1	0	0	1
MIMAT0000068	hsa-miR-15a-5p	ENSG00000177425	PAWR	protein_coding	chr12	79979617	79979622	79979617	79979622	-	1	0	AGO1-4	0	0	1	0	0	0	0	12
MIMAT0000068	hsa-miR-15a-5p	ENSG00000177425	PAWR	protein_coding	chr12	79984798	79984801	79984795	79984803	-	2	0	AGO1-4	0	0	2	0	0	0	0	12
MIMAT0000068	hsa-miR-15a-5p	ENSG00000058272	PPP1R12A	protein_coding	chr12	80169463	80169468	80169463	80169468	-	12	0	AGO1-4,AGO2	1	0	0	0	0	0	0	10
MIMAT0000068	hsa-miR-15a-5p	ENSG00000111052	LIN7A	protein_coding	chr12	81186325	81186331	81186324	81186352	-	2	0	AGO1-4,AGO2	0	0	1	1	0	0	1	7
MIMAT0000068	hsa-miR-15a-5p	ENSG00000111052	LIN7A	protein_coding	chr12	81190328	81190334	81190327	81190355	-	1	0	AGO1-4	0	0	1	1	0	0	0	7
MIMAT0000068	hsa-miR-15a-5p	ENSG00000133773	CCDC59	protein_coding	chr12	82748282	82748302	82748282	82748302	-	11	0	AGO1,AGO1-4,AGO2	0	1	0	0	0	0	0	4
MIMAT0000068	hsa-miR-15a-5p	ENSG00000049130	KITLG	protein_coding	chr12	88887231	88887234	88887227	88887249	-	5	0	AGO1-4,AGO2	2	0	1	0	1	0	0	11
MIMAT0000068	hsa-miR-15a-5p	ENSG00000139318	DUSP6	protein_coding	chr12	89742955	89742960	89742955	89742960	-	4	0	AGO1-4,AGO2	1	0	0	0	0	0	0	5
MIMAT0000068	hsa-miR-15a-5p	ENSG00000257594	GALNT4	protein_coding	chr12	89916408	89916414	89916407	89916435	-	11	0	AGO1-4,AGO2	1	0	1	1	1	0	0	9
MIMAT0000068	hsa-miR-15a-5p	ENSG00000259075	POC1B-GALNT4	protein_coding	chr12	89916408	89916414	89916407	89916435	-	11	0	AGO1-4,AGO2	1	0	1	1	1	0	0	4
MIMAT0000068	hsa-miR-15a-5p	ENSG00000070961	ATP2B1	protein_coding	chr12	90049804	90049829	90049804	90049829	-	12	0	AGO1-4,AGO2	0	1	0	0	0	0	0	7
MIMAT0000068	hsa-miR-15a-5p	ENSG00000102189	EEA1	protein_coding	chr12	93167264	93167269	93167264	93167269	-	2	0	AGO1-4	1	0	0	0	0	0	0	8
MIMAT0000068	hsa-miR-15a-5p	ENSG00000173588	CEP83	protein_coding	chr12	94763664	94763667	94763661	94763670	-	2	0	AGO1-4	0	0	2	0	0	0	0	1
MIMAT0000068	hsa-miR-15a-5p	ENSG00000136014	USP44	protein_coding	chr12	95910768	95910774	95910767	95910795	-	2	0	AGO1,AGO2	0	0	1	1	0	0	1	11
MIMAT0000068	hsa-miR-15a-5p	ENSG00000059758	CDK17	protein_coding	chr12	96673699	96673704	96673698	96673726	-	44	0	AGO1,AGO1-4,AGO2	1	0	1	1	1	1	1	8
MIMAT0000068	hsa-miR-15a-5p	ENSG00000120805	ARL1	protein_coding	chr12	101787932	101787938	101787931	101787952	-	7	1	AGO1,AGO2	1	1	0	0	1	0	0	11
MIMAT0000068	hsa-miR-15a-5p	ENSG00000111670	GNPTAB	protein_coding	chr12	102189868	102189874	102189868	102189874	-	3	0	AGO1,AGO2	0	0	1	0	0	0	0	13
MIMAT0000068	hsa-miR-15a-5p	ENSG00000017427	IGF1	protein_coding	chr12	102874113	102874135	102874113	102874135	-	1	0	AGO1-4	0	1	0	0	0	0	0	11
MIMAT0000068	hsa-miR-15a-5p	ENSG00000111696	NT5DC3	protein_coding	chr12	104166649	104166655	104166649	104166656	-	1	1	AGO1-4	1	0	1	0	0	0	0	10
MIMAT0000068	hsa-miR-15a-5p	ENSG00000111696	NT5DC3	protein_coding	chr12	104169593	104169599	104169592	104169614	-	6	0	AGO1-4,AGO2	1	0	1	0	1	0	0	10
MIMAT0000068	hsa-miR-15a-5p	ENSG00000111696	NT5DC3	protein_coding	chr12	104171134	104171139	104171134	104171139	-	2	0	AGO1-4,AGO2	1	0	1	0	0	0	0	10
MIMAT0000068	hsa-miR-15a-5p	ENSG00000111696	NT5DC3	protein_coding	chr12	104171179	104171184	104171179	104171184	-	2	0	AGO1,AGO1-4	1	0	1	0	0	0	0	10
MIMAT0000068	hsa-miR-15a-5p	ENSG00000136052	SLC41A2	protein_coding	chr12	105197979	105197985	105197978	105198006	-	2	0	AGO2	0	0	1	1	1	0	0	9
MIMAT0000068	hsa-miR-15a-5p	ENSG00000136052	SLC41A2	protein_coding	chr12	105198733	105198739	105198732	105198760	-	1	0	AGO2	1	0	1	1	1	0	1	9
MIMAT0000068	hsa-miR-15a-5p	ENSG00000136052	SLC41A2	protein_coding	chr12	105280137	105280165	105280137	105280165	-	11	0	AGO1,AGO2,AGO3	0	0	0	1	0	0	0	9
MIMAT0000068	hsa-miR-15a-5p	ENSG00000074590	NUAK1	protein_coding	chr12	106457661	106457667	106457661	106457668	-	1	0	AGO2	1	0	1	0	0	0	1	14
MIMAT0000068	hsa-miR-15a-5p	ENSG00000074590	NUAK1	protein_coding	chr12	106458478	106458484	106458478	106458484	-	2	0	AGO1-4,AGO2	1	0	1	0	0	0	0	14
MIMAT0000068	hsa-miR-15a-5p	ENSG00000136026	CKAP4	protein_coding	chr12	106632244	106632249	106632244	106632249	-	12	0	AGO1-4,AGO2	1	0	0	0	0	0	0	9
MIMAT0000068	hsa-miR-15a-5p	ENSG00000110851	PRDM4	protein_coding	chr12	108126727	108126732	108126726	108126754	-	24	0	AGO1,AGO1-4,AGO2,AGO3	1	0	1	1	1	1	1	11
MIMAT0000068	hsa-miR-15a-5p	ENSG00000139433	GLTP	protein_coding	chr12	110288958	110288963	110288958	110288963	-	6	0	AGO1-4,AGO2	1	0	0	0	0	0	0	5
MIMAT0000068	hsa-miR-15a-5p	ENSG00000174456	C12orf76	protein_coding	chr12	110479286	110479291	110479285	110479307	-	19	0	AGO1,AGO1-4,AGO2	1	0	1	0	1	1	1	3
MIMAT0000068	hsa-miR-15a-5p	ENSG00000111231	GPN3	protein_coding	chr12	110890666	110890672	110890665	110890690	-	4	0	AGO1-4,AGO2	1	0	1	0	1	0	0	8
MIMAT0000068	hsa-miR-15a-5p	ENSG00000196850	PPTC7	protein_coding	chr12	110971202	110971207	110971201	110971229	-	17	0	AGO1,AGO1-4,AGO2,AGO3	0	0	1	1	0	0	0	8
MIMAT0000068	hsa-miR-15a-5p	ENSG00000198324	FAM109A	protein_coding	chr12	111798865	111798870	111798865	111798870	-	1	0	AGO1	1	0	0	0	0	0	0	6
MIMAT0000068	hsa-miR-15a-5p	ENSG00000204842	ATXN2	protein_coding	chr12	111890264	111890269	111890263	111890291	-	11	2	AGO1-4,AGO2	1	0	1	1	1	1	1	5
MIMAT0000068	hsa-miR-15a-5p	ENSG00000111300	NAA25	protein_coding	chr12	112465029	112465029	112465022	112465056	-	20	0	AGO1,AGO1-4,AGO2	3	0	3	3	1	1	3	6
MIMAT0000068	hsa-miR-15a-5p	ENSG00000111300	NAA25	protein_coding	chr12	112491415	112491443	112491415	112491443	-	6	1	AGO1-4,AGO2	0	0	0	1	0	0	0	6
MIMAT0000068	hsa-miR-15a-5p	ENSG00000111300	NAA25	protein_coding	chr12	112492284	112492312	112492284	112492312	-	10	0	AGO1-4,AGO2	0	0	0	1	0	0	0	6
MIMAT0000068	hsa-miR-15a-5p	ENSG00000173064	HECTD4	protein_coding	chr12	112598332	112598337	112598331	112598359	-	7	0	AGO1-4,AGO2	1	0	0	1	0	0	0	11
MIMAT0000068	hsa-miR-15a-5p	ENSG00000173064	HECTD4	protein_coding	chr12	112598344	112598349	112598343	112598371	-	8	0	AGO1-4,AGO2	1	0	0	1	1	1	1	11
MIMAT0000068	hsa-miR-15a-5p	ENSG00000173064	HECTD4	protein_coding	chr12	112605651	112605676	112605648	112605679	-	1	0	AGO2	0	0	0	2	0	0	0	11
MIMAT0000068	hsa-miR-15a-5p	ENSG00000173064	HECTD4	protein_coding	chr12	112610499	112610527	112610499	112610527	-	1	0	AGO2	0	0	0	1	0	0	0	11
MIMAT0000068	hsa-miR-15a-5p	ENSG00000173064	HECTD4	protein_coding	chr12	112647981	112648009	112647981	112648009	-	3	0	AGO1-4,AGO2	0	0	0	1	0	0	0	11
MIMAT0000068	hsa-miR-15a-5p	ENSG00000173064	HECTD4	protein_coding	chr12	112668517	112668545	112668517	112668545	-	4	0	AGO1-4,AGO2	0	0	0	1	0	0	0	11
MIMAT0000068	hsa-miR-15a-5p	ENSG00000173064	HECTD4	protein_coding	chr12	112673522	112673550	112673522	112673550	-	4	0	AGO1-4,AGO2	0	0	0	1	0	0	0	11
MIMAT0000068	hsa-miR-15a-5p	ENSG00000173064	HECTD4	protein_coding	chr12	112757057	112757082	112757054	112757085	-	6	0	AGO1-4,AGO2	0	0	0	2	0	0	0	11
MIMAT0000068	hsa-miR-15a-5p	ENSG00000111344	RASAL1	protein_coding	chr12	113537394	113537399	113537394	113537399	-	1	0	AGO1-4	1	0	0	0	0	0	0	6
MIMAT0000068	hsa-miR-15a-5p	ENSG00000123064	DDX54	protein_coding	chr12	113595163	113595168	113595163	113595168	-	1	0	AGO1-4	1	0	1	0	0	0	0	1
MIMAT0000068	hsa-miR-15a-5p	ENSG00000123064	DDX54	protein_coding	chr12	113595499	113595504	113595499	113595504	-	1	0	AGO1-4	1	0	1	0	0	0	0	1
MIMAT0000068	hsa-miR-15a-5p	ENSG00000123064	DDX54	protein_coding	chr12	113596410	113596410	113596404	113596415	-	6	0	AGO1-4,AGO2	3	0	3	0	0	0	2	1
MIMAT0000068	hsa-miR-15a-5p	ENSG00000122965	RBM19	protein_coding	chr12	114260445	114260450	114260445	114260450	-	2	0	AGO1-4	1	0	0	0	0	0	0	1
MIMAT0000068	hsa-miR-15a-5p	ENSG00000135111	TBX3	protein_coding	chr12	115121087	115121108	115121087	115121108	-	1	0	AGO1-4	0	1	0	0	0	0	0	8
MIMAT0000068	hsa-miR-15a-5p	ENSG00000135116	HRK	protein_coding	chr12	117294792	117294798	117294791	117294819	-	6	0	AGO1,AGO2	0	0	1	1	0	0	0	7
MIMAT0000068	hsa-miR-15a-5p	ENSG00000135116	HRK	protein_coding	chr12	117297506	117297511	117297505	117297533	-	1	0	AGO1-4	0	0	1	1	0	0	0	7
MIMAT0000068	hsa-miR-15a-5p	ENSG00000135116	HRK	protein_coding	chr12	117297606	117297612	117297605	117297633	-	1	0	AGO1-4	0	0	1	1	0	0	0	7
MIMAT0000068	hsa-miR-15a-5p	ENSG00000135116	HRK	protein_coding	chr12	117298600	117298628	117298600	117298628	-	4	0	AGO1,AGO2	0	0	0	1	0	0	0	7
MIMAT0000068	hsa-miR-15a-5p	ENSG00000135108	FBXO21	protein_coding	chr12	117582351	117582357	117582350	117582378	-	1	0	AGO1-4	1	0	1	1	1	0	0	15
MIMAT0000068	hsa-miR-15a-5p	ENSG00000135108	FBXO21	protein_coding	chr12	117583861	117583861	117583854	117583888	-	12	0	AGO1-4,AGO2	3	0	3	3	1	1	3	15
MIMAT0000068	hsa-miR-15a-5p	ENSG00000176834	VSIG10	protein_coding	chr12	118503734	118503739	118503734	118503739	-	1	0	AGO2	1	0	0	0	0	0	0	5
MIMAT0000068	hsa-miR-15a-5p	ENSG00000176834	VSIG10	protein_coding	chr12	118504201	118504206	118504201	118504206	-	1	0	AGO1-4	1	0	0	0	0	0	0	5
MIMAT0000068	hsa-miR-15a-5p	ENSG00000111737	RAB35	protein_coding	chr12	120535050	120535056	120535050	120535070	-	3	0	AGO1-4	0	0	0	0	1	1	1	4
MIMAT0000068	hsa-miR-15a-5p	ENSG00000089157	RPLP0	protein_coding	chr12	120634656	120634681	120634653	120634684	-	9	2	AGO1-4	0	0	0	2	0	0	0	7
MIMAT0000068	hsa-miR-15a-5p	ENSG00000089157	RPLP0	protein_coding	chr12	120634695	120634723	120634695	120634723	-	8	1	AGO1-4	0	0	0	1	0	0	0	7
MIMAT0000068	hsa-miR-15a-5p	ENSG00000089157	RPLP0	protein_coding	chr12	120636483	120636511	120636483	120636511	-	18	0	AGO1,AGO1-4	0	0	0	1	0	0	0	7
MIMAT0000068	hsa-miR-15a-5p	ENSG00000089159	PXN	protein_coding	chr12	120648963	120648968	120648963	120648968	-	4	0	AGO1-4	1	0	0	0	0	0	0	8
MIMAT0000068	hsa-miR-15a-5p	ENSG00000111786	SRSF9	protein_coding	chr12	120899773	120899778	120899773	120899778	-	7	0	AGO1,AGO1-4,AGO2	1	0	0	0	0	0	0	4
MIMAT0000068	hsa-miR-15a-5p	ENSG00000157837	SPPL3	protein_coding	chr12	121201985	121201990	121201985	121201990	-	8	0	AGO1-4,AGO2	1	0	0	0	0	0	0	8
MIMAT0000068	hsa-miR-15a-5p	ENSG00000110931	CAMKK2	protein_coding	chr12	121677768	121677773	121677768	121677773	-	2	0	AGO1-4	1	0	0	0	0	0	0	9
MIMAT0000068	hsa-miR-15a-5p	ENSG00000110931	CAMKK2	protein_coding	chr12	121677864	121677871	121677864	121677871	-	6	0	AGO1,AGO2	1	0	0	0	0	0	0	9
MIMAT0000068	hsa-miR-15a-5p	ENSG00000110931	CAMKK2	protein_coding	chr12	121678448	121678453	121678448	121678453	-	1	0	AGO1-4	1	0	0	0	0	0	0	9
MIMAT0000068	hsa-miR-15a-5p	ENSG00000089053	ANAPC5	protein_coding	chr12	121746259	121746264	121746259	121746264	-	6	0	AGO1,AGO1-4,AGO2	1	0	0	0	0	0	0	1
MIMAT0000068	hsa-miR-15a-5p	ENSG00000184047	DIABLO	protein_coding	chr12	122692682	122692687	122692682	122692687	-	15	0	AGO1,AGO1-4,AGO2	1	0	0	0	0	0	0	13
MIMAT0000068	hsa-miR-15a-5p	ENSG00000256861	AC048338.1	protein_coding	chr12	122692682	122692687	122692682	122692687	-	15	0	AGO1,AGO1-4,AGO2	1	0	0	0	0	0	0	1
MIMAT0000068	hsa-miR-15a-5p	ENSG00000284934	DIABLO	protein_coding	chr12	122692682	122692687	122692682	122692687	-	15	0	AGO1,AGO1-4,AGO2	1	0	0	0	0	0	0	0
MIMAT0000068	hsa-miR-15a-5p	ENSG00000139722	VPS37B	protein_coding	chr12	123351111	123351114	123351108	123351116	-	4	0	AGO1-4,AGO2	2	0	0	0	0	0	0	3
MIMAT0000068	hsa-miR-15a-5p	ENSG00000090975	PITPNM2	protein_coding	chr12	123469324	123469330	123469324	123469330	-	1	0	AGO1-4	1	0	0	0	0	0	0	9
MIMAT0000068	hsa-miR-15a-5p	ENSG00000090975	PITPNM2	protein_coding	chr12	123469736	123469741	123469736	123469741	-	2	0	AGO1-4,AGO2	1	0	0	0	0	0	0	9
MIMAT0000068	hsa-miR-15a-5p	ENSG00000139697	SBNO1	protein_coding	chr12	123775679	123775685	123775678	123775706	-	2	0	AGO1-4,AGO2	0	0	1	1	0	0	0	8
MIMAT0000068	hsa-miR-15a-5p	ENSG00000139697	SBNO1	protein_coding	chr12	123775778	123775784	123775777	123775805	-	4	0	AGO1-4,AGO2	0	0	1	1	0	0	0	8
MIMAT0000068	hsa-miR-15a-5p	ENSG00000139697	SBNO1	protein_coding	chr12	123777354	123777360	123777353	123777381	-	10	0	AGO1-4,AGO2	0	0	1	1	0	0	1	8
MIMAT0000068	hsa-miR-15a-5p	ENSG00000139697	SBNO1	protein_coding	chr12	123834952	123834980	123834952	123834980	-	4	0	AGO1-4	0	0	0	1	0	0	0	8
MIMAT0000068	hsa-miR-15a-5p	ENSG00000111361	EIF2B1	protein_coding	chr12	124106242	124106247	124106242	124106247	-	3	0	AGO1-4	1	0	0	0	0	0	0	1
MIMAT0000068	hsa-miR-15a-5p	ENSG00000111361	EIF2B1	protein_coding	chr12	124110977	124110983	124110977	124110983	-	4	0	AGO1-4	0	0	1	0	0	0	1	1
MIMAT0000068	hsa-miR-15a-5p	ENSG00000196498	NCOR2	protein_coding	chr12	124809198	124809204	124809197	124809220	-	20	0	AGO1,AGO1-4,AGO2	1	0	1	0	1	0	1	11
MIMAT0000068	hsa-miR-15a-5p	ENSG00000073060	SCARB1	protein_coding	chr12	125262911	125262914	125262907	125262929	-	7	0	AGO1-4,AGO2	2	0	0	0	1	0	0	3
MIMAT0000068	hsa-miR-15a-5p	ENSG00000139370	SLC15A4	protein_coding	chr12	129278148	129278154	129278147	129278175	-	12	0	AGO1,AGO1-4,AGO2,AGO3	1	0	1	1	1	0	1	9
MIMAT0000068	hsa-miR-15a-5p	ENSG00000139370	SLC15A4	protein_coding	chr12	129278851	129278879	129278851	129278879	-	29	0	AGO1,AGO1-4,AGO2,AGO3,AGO4	0	0	0	1	0	0	0	9
MIMAT0000068	hsa-miR-15a-5p	ENSG00000139370	SLC15A4	protein_coding	chr12	129308028	129308056	129308028	129308056	-	2	0	AGO2	0	0	0	1	0	0	0	9
MIMAT0000068	hsa-miR-15a-5p	ENSG00000139370	SLC15A4	protein_coding	chr12	129308249	129308277	129308249	129308277	-	1	0	AGO1-4	0	0	0	1	0	0	0	9
MIMAT0000068	hsa-miR-15a-5p	ENSG00000185163	DDX51	protein_coding	chr12	132622343	132622348	132622343	132622348	-	1	0	AGO1-4	1	0	0	0	0	0	0	4
MIMAT0000068	hsa-miR-15a-5p	ENSG00000177084	POLE	protein_coding	chr12	133200385	133200390	133200385	133200390	-	3	0	AGO1-4,AGO2	1	0	0	0	0	0	0	2
MIMAT0000068	hsa-miR-15a-5p	ENSG00000090615	GOLGA3	protein_coding	chr12	133349390	133349396	133349390	133349396	-	2	0	AGO1-4,AGO2	1	0	0	0	0	0	0	5
MIMAT0000068	hsa-miR-15a-5p	ENSG00000072609	CHFR	protein_coding	chr12	133417317	133417323	133417317	133417324	-	1	0	AGO1-4	1	0	1	0	0	0	0	2
MIMAT0000068	hsa-miR-15a-5p	ENSG00000072609	CHFR	protein_coding	chr12	133417380	133417386	133417380	133417386	-	1	0	AGO1-4	1	0	1	0	0	0	0	2
MIMAT0000068	hsa-miR-15a-5p	ENSG00000139044	B4GALNT3	protein_coding	chr12	671929	671932	671926	671935	+	1	0	AGO1-4	0	0	2	0	0	0	2	8
MIMAT0000068	hsa-miR-15a-5p	ENSG00000082805	ERC1	protein_coding	chr12	1600417	1600422	1600417	1600422	+	1	0	AGO2	1	0	0	0	0	0	0	14
MIMAT0000068	hsa-miR-15a-5p	ENSG00000111186	WNT5B	protein_coding	chr12	1756241	1756244	1756239	1756247	+	2	0	AGO2	2	0	0	0	0	0	0	9
MIMAT0000068	hsa-miR-15a-5p	ENSG00000078246	TULP3	protein_coding	chr12	3049811	3049816	3049811	3049816	+	2	0	AGO1-4	1	0	0	0	0	0	0	8
MIMAT0000068	hsa-miR-15a-5p	ENSG00000011105	TSPAN9	protein_coding	chr12	3393405	3393411	3393389	3393412	+	1	0	AGO1-4	1	0	0	0	1	0	1	15
MIMAT0000068	hsa-miR-15a-5p	ENSG00000118971	CCND2	protein_coding	chr12	4409795	4409800	4409773	4409801	+	24	0	AGO1,AGO1-4,AGO2	1	0	1	1	0	1	1	10
MIMAT0000068	hsa-miR-15a-5p	ENSG00000118971	CCND2	protein_coding	chr12	4410868	4410873	4410846	4410874	+	23	0	AGO1,AGO1-4,AGO2,AGO3	1	0	1	1	0	1	1	10
MIMAT0000068	hsa-miR-15a-5p	ENSG00000118971	CCND2	protein_coding	chr12	4410940	4410945	4410918	4410946	+	14	0	AGO1,AGO1-4,AGO2	1	0	1	1	1	1	1	10
MIMAT0000068	hsa-miR-15a-5p	ENSG00000118971	CCND2	protein_coding	chr12	4411904	4411909	4411882	4411910	+	5	0	AGO2	1	0	1	1	0	0	0	10
MIMAT0000068	hsa-miR-15a-5p	ENSG00000010292	NCAPD2	protein_coding	chr12	6626601	6626629	6626601	6626629	+	4	0	AGO1-4,AGO2	0	0	0	1	0	0	0	1
MIMAT0000068	hsa-miR-15a-5p	ENSG00000010292	NCAPD2	protein_coding	chr12	6632442	6632470	6632442	6632470	+	35	0	AGO1,AGO1-4,AGO2,AGO3	0	0	0	1	0	0	0	1
MIMAT0000068	hsa-miR-15a-5p	ENSG00000010292	NCAPD2	protein_coding	chr12	6634774	6634802	6634774	6634802	+	5	0	AGO1-4,AGO2	0	0	0	1	0	0	0	1
MIMAT0000068	hsa-miR-15a-5p	ENSG00000010292	NCAPD2	protein_coding	chr12	6637198	6637226	6637198	6637226	+	14	0	AGO1,AGO1-4,AGO2	0	0	0	1	0	0	0	1
MIMAT0000068	hsa-miR-15a-5p	ENSG00000010292	NCAPD2	protein_coding	chr12	6637931	6637959	6637931	6637959	+	3	0	AGO1,AGO1-4	0	0	0	1	0	0	0	1
MIMAT0000068	hsa-miR-15a-5p	ENSG00000111652	COPS7A	protein_coding	chr12	6837441	6837469	6837441	6837469	+	5	0	AGO1-4,AGO2	0	0	0	1	0	0	0	13
MIMAT0000068	hsa-miR-15a-5p	ENSG00000111652	COPS7A	protein_coding	chr12	6840789	6840792	6840765	6840796	+	10	0	AGO1,AGO1-4,AGO2	2	0	2	2	1	1	0	13
MIMAT0000068	hsa-miR-15a-5p	ENSG00000111674	ENO2	protein_coding	chr12	7032098	7032103	7032098	7032103	+	2	0	AGO2	1	0	0	0	0	0	0	5
MIMAT0000068	hsa-miR-15a-5p	ENSG00000111676	ATN1	protein_coding	chr12	7051044	7051051	7051044	7051051	+	1	0	AGO1-4	1	0	0	0	0	0	0	9
MIMAT0000068	hsa-miR-15a-5p	ENSG00000139182	CLSTN3	protein_coding	chr12	7283243	7283262	7283243	7283262	+	4	0	AGO1-4,AGO2	0	1	0	0	0	0	0	6
MIMAT0000068	hsa-miR-15a-5p	ENSG00000139197	PEX5	protein_coding	chr12	7363091	7363094	7363070	7363098	+	7	0	AGO1,AGO1-4,AGO2	1	0	0	1	1	2	1	8
MIMAT0000068	hsa-miR-15a-5p	ENSG00000089818	NECAP1	protein_coding	chr12	8249703	8249708	8249688	8249709	+	7	0	AGO1-4,AGO2	1	0	0	0	1	0	0	11
MIMAT0000068	hsa-miR-15a-5p	ENSG00000166532	RIMKLB	protein_coding	chr12	8926322	8926350	8926322	8926350	+	2	0	AGO1-4,AGO2	0	0	0	1	0	0	0	8
MIMAT0000068	hsa-miR-15a-5p	ENSG00000166532	RIMKLB	protein_coding	chr12	8929683	8929688	8929661	8929689	+	4	0	AGO2	1	0	1	1	1	1	1	8
MIMAT0000068	hsa-miR-15a-5p	ENSG00000069493	CLEC2D	protein_coding	chr12	9848446	9848446	9848440	9848452	+	1	0	AGO1-4	3	0	0	0	0	0	0	1
MIMAT0000068	hsa-miR-15a-5p	ENSG00000139112	GABARAPL1	protein_coding	chr12	10374629	10374635	10374608	10374636	+	22	0	AGO1,AGO1-4,AGO2,AGO3	1	0	1	1	1	0	1	20
MIMAT0000068	hsa-miR-15a-5p	ENSG00000139112	GABARAPL1	protein_coding	chr12	10375382	10375388	10375361	10375389	+	9	0	AGO1,AGO1-4,AGO2	1	0	1	1	1	0	0	20
MIMAT0000068	hsa-miR-15a-5p	ENSG00000139112	GABARAPL1	protein_coding	chr12	10375432	10375437	10375410	10375438	+	7	0	AGO1-4,AGO2	1	0	1	1	0	0	0	20
MIMAT0000068	hsa-miR-15a-5p	ENSG00000139112	GABARAPL1	protein_coding	chr12	10375464	10375469	10375442	10375470	+	4	1	AGO1-4,AGO2	1	0	1	1	0	0	0	20
MIMAT0000068	hsa-miR-15a-5p	ENSG00000180574	EIF2S3B	protein_coding	chr12	10659002	10659030	10659002	10659030	+	6	0	AGO1-4,AGO2	0	0	0	1	0	0	0	11
MIMAT0000068	hsa-miR-15a-5p	ENSG00000180574	EIF2S3B	protein_coding	chr12	10659470	10659498	10659470	10659498	+	4	0	AGO1-4	0	0	0	1	0	0	0	11
MIMAT0000068	hsa-miR-15a-5p	ENSG00000111269	CREBL2	protein_coding	chr12	12795890	12795895	12795868	12795896	+	1	0	AGO2	1	0	1	1	0	0	0	10
MIMAT0000068	hsa-miR-15a-5p	ENSG00000111269	CREBL2	protein_coding	chr12	12796345	12796350	12796323	12796351	+	15	0	AGO1,AGO1-4,AGO2	1	0	1	1	0	0	1	10
MIMAT0000068	hsa-miR-15a-5p	ENSG00000111269	CREBL2	protein_coding	chr12	12797343	12797371	12797343	12797371	+	1	0	AGO1-4	0	0	0	1	0	0	0	10
MIMAT0000068	hsa-miR-15a-5p	ENSG00000013588	GPRC5A	protein_coding	chr12	13068847	13068853	13068847	13068853	+	2	0	AGO2	0	0	1	0	0	0	0	12
MIMAT0000068	hsa-miR-15a-5p	ENSG00000013588	GPRC5A	protein_coding	chr12	13070135	13070141	13070122	13070142	+	3	0	AGO1-4,AGO2	0	1	1	0	0	0	0	12
MIMAT0000068	hsa-miR-15a-5p	ENSG00000084444	FAM234B	protein_coding	chr12	13221309	13221328	13221309	13221328	+	1	0	AGO2	0	0	0	0	1	0	0	10
MIMAT0000068	hsa-miR-15a-5p	ENSG00000246705	H2AFJ	protein_coding	chr12	14928411	14928416	14928411	14928416	+	1	0	AGO1-4	1	0	0	0	0	0	0	2
MIMAT0000068	hsa-miR-15a-5p	ENSG00000023697	DERA	protein_coding	chr12	16190052	16190057	16190052	16190057	+	2	0	AGO1-4	1	0	0	0	0	0	0	3
MIMAT0000068	hsa-miR-15a-5p	ENSG00000052126	PLEKHA5	protein_coding	chr12	19528687	19528693	19528675	19528694	+	11	0	AGO1,AGO1-4,AGO2	1	0	1	0	1	0	1	11
MIMAT0000068	hsa-miR-15a-5p	ENSG00000139154	AEBP2	protein_coding	chr12	19592782	19592810	19592782	19592810	+	1	0	AGO1-4	0	0	0	1	0	0	0	11
MIMAT0000068	hsa-miR-15a-5p	ENSG00000139154	AEBP2	protein_coding	chr12	19671357	19671363	19671336	19671374	+	4	0	AGO1,AGO1-4,AGO2	1	0	1	2	1	0	1	11
MIMAT0000068	hsa-miR-15a-5p	ENSG00000139154	AEBP2	protein_coding	chr12	19671368	19671373	19671368	19671373	+	3	0	AGO1,AGO1-4,AGO2	1	0	1	0	0	0	0	11
MIMAT0000068	hsa-miR-15a-5p	ENSG00000139154	AEBP2	protein_coding	chr12	19673341	19673347	19673328	19673348	+	12	0	AGO1,AGO1-4,AGO2	1	0	0	0	1	0	0	11
MIMAT0000068	hsa-miR-15a-5p	ENSG00000111711	GOLT1B	protein_coding	chr12	21670993	21670999	21670979	21671000	+	30	0	AGO1,AGO1-4,AGO2,AGO3	1	0	1	0	1	0	1	11
MIMAT0000068	hsa-miR-15a-5p	ENSG00000139163	ETNK1	protein_coding	chr12	22842708	22842714	22842707	22842715	+	2	0	AGO1,AGO1-4	1	0	0	0	0	0	1	7
MIMAT0000068	hsa-miR-15a-5p	ENSG00000139163	ETNK1	protein_coding	chr12	22843095	22843101	22843080	22843102	+	31	0	AGO1-4,AGO2	1	0	0	0	1	1	1	7
MIMAT0000068	hsa-miR-15a-5p	ENSG00000205707	ETFRF1	protein_coding	chr12	25357860	25357860	25357836	25357867	+	17	0	AGO1,AGO1-4,AGO2	3	0	2	2	1	2	0	12
MIMAT0000068	hsa-miR-15a-5p	ENSG00000123094	RASSF8	protein_coding	chr12	26223255	26223261	26223234	26223262	+	5	0	AGO1-4,AGO2	0	0	1	1	1	1	1	16
MIMAT0000068	hsa-miR-15a-5p	ENSG00000123094	RASSF8	protein_coding	chr12	26225281	26225287	26225260	26225288	+	24	0	AGO1,AGO1-4,AGO2	0	0	1	1	1	1	1	16
MIMAT0000068	hsa-miR-15a-5p	ENSG00000211455	STK38L	protein_coding	chr12	27476260	27476265	27476238	27476266	+	19	0	AGO1-4,AGO2	1	0	1	1	0	0	0	11
MIMAT0000068	hsa-miR-15a-5p	ENSG00000211455	STK38L	protein_coding	chr12	27477008	27477011	27476987	27477015	+	9	0	AGO1,AGO1-4,AGO2	2	0	1	1	0	0	0	11
MIMAT0000068	hsa-miR-15a-5p	ENSG00000211455	STK38L	protein_coding	chr12	27478693	27478699	27478672	27478700	+	3	0	AGO1,AGO2	0	0	1	1	1	0	0	11
MIMAT0000068	hsa-miR-15a-5p	ENSG00000013573	DDX11	protein_coding	chr12	31255217	31255223	31255196	31255224	+	1	0	AGO1-4	0	0	1	1	0	0	0	0
MIMAT0000068	hsa-miR-15a-5p	ENSG00000151746	BICD1	protein_coding	chr12	32531189	32531195	32531168	32531196	+	8	0	AGO1-4,AGO2	0	0	1	1	0	0	1	7
MIMAT0000068	hsa-miR-15a-5p	ENSG00000151746	BICD1	protein_coding	chr12	32531399	32531405	32531378	32531406	+	1	0	AGO1-4	0	0	1	1	0	0	0	7
MIMAT0000068	hsa-miR-15a-5p	ENSG00000087470	DNM1L	protein_coding	chr12	32866228	32866248	32866220	32866248	+	11	0	AGO1-4,AGO2	0	0	0	1	1	0	0	4
MIMAT0000068	hsa-miR-15a-5p	ENSG00000087470	DNM1L	protein_coding	chr12	32875407	32875428	32875400	32875428	+	5	0	AGO1-4,AGO2	0	0	0	1	1	0	0	4
MIMAT0000068	hsa-miR-15a-5p	ENSG00000087470	DNM1L	protein_coding	chr12	32896676	32896704	32896676	32896704	+	2	1	AGO1-4,AGO2	0	0	0	1	0	0	0	4
MIMAT0000068	hsa-miR-15a-5p	ENSG00000152556	PFKM	protein_coding	chr12	48534540	48534568	48534540	48534568	+	4	0	AGO1-4,AGO2	0	0	0	1	0	0	0	11
MIMAT0000068	hsa-miR-15a-5p	ENSG00000139644	TMBIM6	protein_coding	chr12	50158042	50158047	50158042	50158047	+	5	0	AGO1-4,AGO2	1	0	0	0	0	0	0	8
MIMAT0000068	hsa-miR-15a-5p	ENSG00000110881	ASIC1	protein_coding	chr12	50476103	50476108	50476103	50476108	+	1	0	AGO2	1	0	0	0	0	0	0	3
MIMAT0000068	hsa-miR-15a-5p	ENSG00000183283	DAZAP2	protein_coding	chr12	51637641	51637663	51637641	51637663	+	1	0	AGO1-4	0	0	0	0	1	0	0	8
MIMAT0000068	hsa-miR-15a-5p	ENSG00000196876	SCN8A	protein_coding	chr12	52180357	52180379	52180357	52180379	+	1	0	AGO1-4	0	0	0	0	1	0	0	9
MIMAT0000068	hsa-miR-15a-5p	ENSG00000196876	SCN8A	protein_coding	chr12	52202211	52202217	52202197	52202218	+	2	0	AGO1-4,AGO2	1	0	1	0	1	0	1	9
MIMAT0000068	hsa-miR-15a-5p	ENSG00000196876	SCN8A	protein_coding	chr12	52206313	52206319	52206312	52206319	+	7	0	AGO1,AGO1-4,AGO2	0	0	0	0	0	1	1	9
MIMAT0000068	hsa-miR-15a-5p	ENSG00000260415	SCN8A	protein_coding	chr12	52206313	52206319	52206312	52206319	+	7	0	AGO1,AGO1-4,AGO2	0	0	0	0	0	1	1	0
MIMAT0000068	hsa-miR-15a-5p	ENSG00000123358	NR4A1	protein_coding	chr12	52453019	52453025	52453008	52453026	+	11	0	AGO1-4,AGO2	1	0	1	0	1	0	0	4
MIMAT0000068	hsa-miR-15a-5p	ENSG00000063046	EIF4B	protein_coding	chr12	53427696	53427724	53427696	53427724	+	10	1	AGO1,AGO1-4,AGO2	0	0	0	1	0	0	0	12
MIMAT0000068	hsa-miR-15a-5p	ENSG00000063046	EIF4B	protein_coding	chr12	53433929	53433957	53433929	53433957	+	9	0	AGO1-4	0	0	0	1	0	0	0	12
MIMAT0000068	hsa-miR-15a-5p	ENSG00000063046	EIF4B	protein_coding	chr12	53434164	53434167	53434143	53434171	+	5	0	AGO1,AGO1-4,AGO2	1	0	1	1	1	2	1	12
MIMAT0000068	hsa-miR-15a-5p	ENSG00000063046	EIF4B	protein_coding	chr12	53435025	53435030	53435003	53435031	+	6	0	AGO1-4,AGO2	1	0	1	1	0	0	0	12
MIMAT0000068	hsa-miR-15a-5p	ENSG00000139651	ZNF740	protein_coding	chr12	53582355	53582360	53582355	53582360	+	3	0	AGO2	1	0	0	0	0	0	0	4
MIMAT0000068	hsa-miR-15a-5p	ENSG00000135476	ESPL1	protein_coding	chr12	53663026	53663054	53663026	53663054	+	3	0	AGO2	0	0	0	1	0	0	0	1
MIMAT0000068	hsa-miR-15a-5p	ENSG00000135476	ESPL1	protein_coding	chr12	53663107	53663135	53663107	53663135	+	2	0	AGO2	0	0	0	1	0	0	0	1
MIMAT0000068	hsa-miR-15a-5p	ENSG00000135476	ESPL1	protein_coding	chr12	53663601	53663629	53663601	53663629	+	1	0	AGO1	0	0	0	1	0	0	0	1
MIMAT0000068	hsa-miR-15a-5p	ENSG00000135476	ESPL1	protein_coding	chr12	53671626	53671654	53671626	53671654	+	1	0	AGO2	0	0	0	1	0	0	0	1
MIMAT0000068	hsa-miR-15a-5p	ENSG00000135476	ESPL1	protein_coding	chr12	53682349	53682377	53682349	53682377	+	1	0	AGO2	0	0	0	1	0	0	0	1
MIMAT0000068	hsa-miR-15a-5p	ENSG00000185591	SP1	protein_coding	chr12	53776385	53776413	53776385	53776413	+	24	0	AGO1,AGO1-4,AGO2,AGO3	0	0	0	1	0	0	0	10
MIMAT0000068	hsa-miR-15a-5p	ENSG00000185591	SP1	protein_coding	chr12	53777267	53777295	53777267	53777295	+	28	0	AGO1,AGO1-4,AGO2,AGO3	0	0	0	1	0	0	0	10
MIMAT0000068	hsa-miR-15a-5p	ENSG00000185591	SP1	protein_coding	chr12	53805967	53805972	53805945	53805973	+	11	0	AGO1,AGO1-4,AGO2	1	0	0	1	0	0	0	10
MIMAT0000068	hsa-miR-15a-5p	ENSG00000185591	SP1	protein_coding	chr12	53807648	53807653	53807626	53807654	+	6	0	AGO1-4,AGO2	1	0	0	1	0	0	0	10
MIMAT0000068	hsa-miR-15a-5p	ENSG00000205352	PRR13	protein_coding	chr12	53840037	53840040	53840022	53840044	+	1	0	AGO2	2	0	1	0	1	0	0	2
MIMAT0000068	hsa-miR-15a-5p	ENSG00000197111	PCBP2	protein_coding	chr12	53854716	53854738	53854716	53854738	+	1	0	AGO2	0	0	0	0	1	0	0	1
MIMAT0000068	hsa-miR-15a-5p	ENSG00000139546	TARBP2	protein_coding	chr12	53898955	53898974	53898955	53898974	+	5	0	AGO1-4,AGO2	0	0	0	0	1	0	0	4
MIMAT0000068	hsa-miR-15a-5p	ENSG00000139546	TARBP2	protein_coding	chr12	53900195	53900201	53900183	53900202	+	13	0	AGO1,AGO1-4,AGO2,AGO3	1	0	1	0	1	0	0	4
MIMAT0000068	hsa-miR-15a-5p	ENSG00000123364	HOXC13	protein_coding	chr12	54339806	54339811	54339806	54339811	+	1	0	AGO1-4	1	0	1	0	0	0	0	4
MIMAT0000068	hsa-miR-15a-5p	ENSG00000123388	HOXC11	protein_coding	chr12	54369507	54369513	54369486	54369514	+	5	0	AGO1,AGO2	1	0	1	1	1	1	1	3
MIMAT0000068	hsa-miR-15a-5p	ENSG00000135486	HNRNPA1	protein_coding	chr12	54678435	54678440	54678413	54678441	+	11	0	AGO1,AGO1-4	1	0	0	1	0	1	1	2
MIMAT0000068	hsa-miR-15a-5p	ENSG00000135486	HNRNPA1	protein_coding	chr12	54679137	54679165	54679137	54679165	+	3	0	AGO1-4,AGO2	0	0	0	1	0	0	0	2
MIMAT0000068	hsa-miR-15a-5p	ENSG00000111481	COPZ1	protein_coding	chr12	54744240	54744246	54744240	54744246	+	4	0	AGO1-4	0	0	1	0	0	0	0	4
MIMAT0000068	hsa-miR-15a-5p	ENSG00000170515	PA2G4	protein_coding	chr12	56506695	56506701	56506681	56506702	+	5	1	AGO1,AGO1-4,AGO2	1	0	1	0	1	0	0	0
MIMAT0000068	hsa-miR-15a-5p	ENSG00000139641	ESYT1	protein_coding	chr12	56538360	56538365	56538360	56538365	+	8	0	AGO1-4,AGO2	1	0	0	0	0	0	0	11
MIMAT0000068	hsa-miR-15a-5p	ENSG00000092841	MYL6	protein_coding	chr12	56554948	56554954	56554927	56554955	+	1	0	AGO1-4	0	0	1	1	1	0	1	10
MIMAT0000068	hsa-miR-15a-5p	ENSG00000092841	MYL6	protein_coding	chr12	56554978	56554983	56554956	56554984	+	1	0	AGO1-4	0	0	1	1	0	0	0	10
MIMAT0000068	hsa-miR-15a-5p	ENSG00000076067	RBMS2	protein_coding	chr12	56984090	56984096	56984090	56984096	+	4	0	AGO1-4,AGO2	0	0	1	0	0	0	0	13
MIMAT0000068	hsa-miR-15a-5p	ENSG00000182379	NXPH4	protein_coding	chr12	57620155	57620161	57620141	57620162	+	1	1	AGO2	1	0	1	0	1	0	0	1
MIMAT0000068	hsa-miR-15a-5p	ENSG00000155980	KIF5A	protein_coding	chr12	57978160	57978162	57978135	57978166	+	6	0	AGO1,AGO2	2	0	2	2	1	1	1	9
MIMAT0000068	hsa-miR-15a-5p	ENSG00000166908	PIP4K2C	protein_coding	chr12	57996172	57996178	57996159	57996179	+	14	0	AGO1,AGO2	1	0	1	0	1	0	1	14
MIMAT0000068	hsa-miR-15a-5p	ENSG00000166908	PIP4K2C	protein_coding	chr12	57996796	57996801	57996796	57996801	+	3	0	AGO2	1	0	1	0	0	0	0	14
MIMAT0000068	hsa-miR-15a-5p	ENSG00000135506	OS9	protein_coding	chr12	58113998	58114021	58113998	58114021	+	1	0	AGO1-4	0	1	0	0	0	0	0	10
MIMAT0000068	hsa-miR-15a-5p	ENSG00000135506	OS9	protein_coding	chr12	58114855	58114861	58114855	58114861	+	4	0	AGO1-4,AGO2	1	0	0	0	0	0	1	10
MIMAT0000068	hsa-miR-15a-5p	ENSG00000139266	2022-03-09	protein_coding	chr12	58152740	58152745	58152740	58152746	+	1	0	AGO1-4	1	0	0	0	0	1	0	4
MIMAT0000068	hsa-miR-15a-5p	ENSG00000139266	2022-03-09	protein_coding	chr12	58153346	58153351	58153346	58153352	+	5	0	AGO2	1	0	0	0	0	1	1	4
MIMAT0000068	hsa-miR-15a-5p	ENSG00000123427	EEF1AKMT3	protein_coding	chr12	58174230	58174236	58174230	58174236	+	2	0	AGO1-4	1	0	0	0	0	0	1	6
MIMAT0000068	hsa-miR-15a-5p	ENSG00000123297	TSFM	protein_coding	chr12	58190611	58190617	58190598	58190618	+	7	0	AGO1,AGO1-4,AGO2	0	0	1	0	1	0	0	2
MIMAT0000068	hsa-miR-15a-5p	ENSG00000118596	SLC16A7	protein_coding	chr12	60175819	60175824	60175797	60175825	+	1	0	AGO1-4	0	0	1	1	0	0	0	10
MIMAT0000068	hsa-miR-15a-5p	ENSG00000135655	USP15	protein_coding	chr12	62785636	62785664	62785636	62785664	+	1	0	AGO1-4	0	0	0	1	0	0	0	2
MIMAT0000068	hsa-miR-15a-5p	ENSG00000135655	USP15	protein_coding	chr12	62798422	62798428	62798401	62798429	+	12	0	AGO1-4,AGO2	1	0	1	1	1	1	1	2
MIMAT0000068	hsa-miR-15a-5p	ENSG00000135655	USP15	protein_coding	chr12	62799365	62799371	62799344	62799372	+	16	0	AGO1,AGO1-4,AGO2,AGO3	1	0	1	1	1	1	1	2
MIMAT0000068	hsa-miR-15a-5p	ENSG00000135655	USP15	protein_coding	chr12	62799739	62799744	62799717	62799745	+	5	0	AGO2	1	0	1	1	0	0	0	2
MIMAT0000068	hsa-miR-15a-5p	ENSG00000061987	MON2	protein_coding	chr12	62887759	62887787	62887759	62887787	+	2	0	AGO1-4,AGO2	0	0	0	1	0	0	0	3
MIMAT0000068	hsa-miR-15a-5p	ENSG00000061987	MON2	protein_coding	chr12	62892737	62892762	62892734	62892765	+	5	0	AGO1-4,AGO2	0	0	0	2	0	0	0	3
MIMAT0000068	hsa-miR-15a-5p	ENSG00000061987	MON2	protein_coding	chr12	62929332	62929360	62929332	62929360	+	2	0	AGO1-4	0	0	0	1	0	0	0	3
MIMAT0000068	hsa-miR-15a-5p	ENSG00000196935	SRGAP1	protein_coding	chr12	64539217	64539223	64539217	64539223	+	1	0	AGO2	0	0	1	0	0	0	1	13
MIMAT0000068	hsa-miR-15a-5p	ENSG00000196935	SRGAP1	protein_coding	chr12	64541362	64541368	64541362	64541368	+	8	0	AGO1,AGO1-4,AGO2	0	0	1	0	0	0	0	13
MIMAT0000068	hsa-miR-15a-5p	ENSG00000184575	XPOT	protein_coding	chr12	64827241	64827262	64827241	64827262	+	4	0	AGO1-4,AGO2	0	1	0	0	0	0	0	8
MIMAT0000068	hsa-miR-15a-5p	ENSG00000153179	RASSF3	protein_coding	chr12	65088769	65088774	65088769	65088774	+	4	0	AGO1-4,AGO2	1	0	0	0	0	0	0	9
MIMAT0000068	hsa-miR-15a-5p	ENSG00000174099	MSRB3	protein_coding	chr12	65858965	65858970	65858965	65858970	+	1	0	AGO2	1	0	0	0	0	0	0	17
MIMAT0000068	hsa-miR-15a-5p	ENSG00000149948	HMGA2	protein_coding	chr12	66358375	66358380	66358360	66358381	+	30	0	AGO1,AGO1-4,AGO2,AGO3	1	0	1	0	1	1	1	9
MIMAT0000068	hsa-miR-15a-5p	ENSG00000149948	HMGA2	protein_coding	chr12	66359268	66359273	66359268	66359273	+	10	0	AGO1-4,AGO2	1	0	1	0	0	0	0	9
MIMAT0000068	hsa-miR-15a-5p	ENSG00000127311	HELB	protein_coding	chr12	66716515	66716536	66716515	66716536	+	1	0	AGO2	0	0	0	0	1	0	0	6
MIMAT0000068	hsa-miR-15a-5p	ENSG00000111530	CAND1	protein_coding	chr12	67691388	67691416	67691388	67691416	+	23	0	AGO1,AGO1-4,AGO2	0	0	0	1	0	0	0	8
MIMAT0000068	hsa-miR-15a-5p	ENSG00000111530	CAND1	protein_coding	chr12	67709120	67709125	67709098	67709126	+	1	0	AGO1-4	0	0	1	1	0	0	0	8
MIMAT0000068	hsa-miR-15a-5p	ENSG00000127334	DYRK2	protein_coding	chr12	68056263	68056269	68056246	68056270	+	23	0	AGO1-4,AGO2	1	0	0	0	1	1	1	8
MIMAT0000068	hsa-miR-15a-5p	ENSG00000111605	CPSF6	protein_coding	chr12	69665424	69665430	69665403	69665431	+	13	0	AGO1,AGO1-4,AGO2	0	0	1	1	1	0	0	2
MIMAT0000068	hsa-miR-15a-5p	ENSG00000111605	CPSF6	protein_coding	chr12	69665870	69665876	69665849	69665877	+	3	0	AGO1-4,AGO2	0	0	1	1	0	0	0	2
MIMAT0000068	hsa-miR-15a-5p	ENSG00000166225	FRS2	protein_coding	chr12	69968624	69968652	69968624	69968652	+	7	0	AGO1-4,AGO2	0	0	0	1	0	0	0	9
MIMAT0000068	hsa-miR-15a-5p	ENSG00000166225	FRS2	protein_coding	chr12	69971566	69971572	69971545	69971573	+	19	0	AGO1,AGO1-4,AGO2	1	0	0	1	1	0	1	9
MIMAT0000068	hsa-miR-15a-5p	ENSG00000166225	FRS2	protein_coding	chr12	69973457	69973462	69973435	69973463	+	2	0	AGO1-4	1	0	0	1	0	0	0	9
MIMAT0000068	hsa-miR-15a-5p	ENSG00000166226	CCT2	protein_coding	chr12	69987312	69987333	69987312	69987333	+	18	0	AGO1,AGO1-4,AGO2,AGO3	0	0	0	0	1	0	0	6
MIMAT0000068	hsa-miR-15a-5p	ENSG00000127328	RAB3IP	protein_coding	chr12	70209731	70209737	70209710	70209738	+	1	0	AGO2	1	0	1	1	0	0	0	9
MIMAT0000068	hsa-miR-15a-5p	ENSG00000127328	RAB3IP	protein_coding	chr12	70211356	70211384	70211356	70211384	+	1	0	AGO1-4	0	0	0	1	0	0	0	9
MIMAT0000068	hsa-miR-15a-5p	ENSG00000127328	RAB3IP	protein_coding	chr12	70215469	70215474	70215447	70215475	+	1	0	AGO1-4	1	0	1	1	0	0	0	9
MIMAT0000068	hsa-miR-15a-5p	ENSG00000127328	RAB3IP	protein_coding	chr12	70215777	70215783	70215756	70215784	+	1	0	AGO2	1	1	1	1	0	0	0	9
MIMAT0000068	hsa-miR-15a-5p	ENSG00000173451	THAP2	protein_coding	chr12	72073210	72073216	72073195	72073217	+	4	0	AGO1,AGO1-4,AGO2	1	0	1	0	1	0	0	6
MIMAT0000068	hsa-miR-15a-5p	ENSG00000253719	ATXN7L3B	protein_coding	chr12	74933630	74933636	74933609	74933637	+	17	2	AGO1,AGO1-4,AGO2,AGO3	0	0	1	1	1	1	1	15
MIMAT0000068	hsa-miR-15a-5p	ENSG00000253719	ATXN7L3B	protein_coding	chr12	74933755	74933761	74933734	74933762	+	24	0	AGO1,AGO1-4,AGO2	0	0	1	1	0	1	1	15
MIMAT0000068	hsa-miR-15a-5p	ENSG00000253719	ATXN7L3B	protein_coding	chr12	74935170	74935175	74935148	74935176	+	36	0	AGO1,AGO1-4,AGO2,AGO3	0	0	1	1	0	0	0	15
MIMAT0000068	hsa-miR-15a-5p	ENSG00000139278	GLIPR1	protein_coding	chr12	75893108	75893114	75893094	75893115	+	2	0	AGO1-4,AGO2	1	0	1	0	1	0	0	11
MIMAT0000068	hsa-miR-15a-5p	ENSG00000186908	ZDHHC17	protein_coding	chr12	77246206	77246211	77246191	77246212	+	4	0	AGO1-4,AGO2	1	0	0	0	1	0	0	4
MIMAT0000068	hsa-miR-15a-5p	ENSG00000165899	OTOGL	protein_coding	chr12	80772816	80772819	80772800	80772823	+	1	0	AGO1-4	2	0	2	0	1	1	2	10
MIMAT0000068	hsa-miR-15a-5p	ENSG00000180318	ALX1	protein_coding	chr12	85695333	85695338	85695318	85695339	+	3	0	AGO2	1	0	0	0	1	0	0	2
MIMAT0000068	hsa-miR-15a-5p	ENSG00000136040	PLXNC1	protein_coding	chr12	94699120	94699125	94699098	94699126	+	3	0	AGO1-4,AGO2	1	0	1	1	0	0	0	12
MIMAT0000068	hsa-miR-15a-5p	ENSG00000028203	VEZT	protein_coding	chr12	95693465	95693481	95693465	95693481	+	12	0	AGO1,AGO2,AGO3	0	0	0	0	1	0	0	9
MIMAT0000068	hsa-miR-15a-5p	ENSG00000111142	METAP2	protein_coding	chr12	95909015	95909020	95909015	95909020	+	4	0	AGO1-4,AGO2	1	0	0	0	0	0	0	8
MIMAT0000068	hsa-miR-15a-5p	ENSG00000120868	APAF1	protein_coding	chr12	99127589	99127594	99127589	99127594	+	2	0	AGO2	1	0	0	0	0	0	0	6
MIMAT0000068	hsa-miR-15a-5p	ENSG00000139354	GAS2L3	protein_coding	chr12	101019189	101019195	101019189	101019195	+	1	0	AGO1-4	0	0	0	0	0	0	1	1
MIMAT0000068	hsa-miR-15a-5p	ENSG00000111666	CHPT1	protein_coding	chr12	102122754	102122757	102122737	102122760	+	14	0	AGO1-4,AGO2	2	0	2	0	1	1	2	6
MIMAT0000068	hsa-miR-15a-5p	ENSG00000136048	DRAM1	protein_coding	chr12	102315727	102315733	102315706	102315734	+	6	0	AGO1-4,AGO2	1	0	1	1	1	0	0	8
MIMAT0000068	hsa-miR-15a-5p	ENSG00000136051	WASHC4	protein_coding	chr12	105561298	105561303	105561276	105561304	+	5	0	AGO1-4,AGO2	1	0	1	1	0	0	0	8
MIMAT0000068	hsa-miR-15a-5p	ENSG00000136051	WASHC4	protein_coding	chr12	105561368	105561373	105561346	105561374	+	12	0	AGO1-4,AGO2	1	0	1	1	0	0	0	8
MIMAT0000068	hsa-miR-15a-5p	ENSG00000013503	POLR3B	protein_coding	chr12	106903556	106903561	106903556	106903561	+	4	0	AGO1-4,AGO2	1	0	0	0	0	0	0	10
MIMAT0000068	hsa-miR-15a-5p	ENSG00000111785	RIC8B	protein_coding	chr12	107208889	107208917	107208889	107208917	+	5	0	AGO1,AGO1-4,AGO2	0	0	0	1	0	0	0	7
MIMAT0000068	hsa-miR-15a-5p	ENSG00000111785	RIC8B	protein_coding	chr12	107245324	107245342	107245314	107245342	+	2	0	AGO1-4,AGO2	0	0	0	1	1	0	0	7
MIMAT0000068	hsa-miR-15a-5p	ENSG00000111785	RIC8B	protein_coding	chr12	107280251	107280279	107280251	107280279	+	1	0	AGO2	0	0	0	1	0	0	0	7
MIMAT0000068	hsa-miR-15a-5p	ENSG00000198855	FICD	protein_coding	chr12	108910847	108910875	108910847	108910875	+	1	0	AGO1-4	0	0	0	1	0	0	0	14
MIMAT0000068	hsa-miR-15a-5p	ENSG00000198855	FICD	protein_coding	chr12	108914490	108914496	108914469	108914497	+	4	0	AGO1,AGO1-4,AGO2	0	0	1	1	0	0	1	14
MIMAT0000068	hsa-miR-15a-5p	ENSG00000076248	UNG	protein_coding	chr12	109548118	109548124	109548118	109548124	+	8	0	AGO1,AGO1-4,AGO2	1	0	0	0	0	0	1	8
MIMAT0000068	hsa-miR-15a-5p	ENSG00000076555	ACACB	protein_coding	chr12	109704294	109704299	109704294	109704299	+	1	0	AGO1-4	1	0	1	0	0	0	0	11
MIMAT0000068	hsa-miR-15a-5p	ENSG00000076555	ACACB	protein_coding	chr12	109705886	109705892	109705873	109705893	+	3	2	AGO1-4	1	0	1	0	1	0	1	11
MIMAT0000068	hsa-miR-15a-5p	ENSG00000076555	ACACB	protein_coding	chr12	109705961	109705966	109705961	109705966	+	5	0	AGO1-4,AGO2	1	0	1	0	0	0	0	11
MIMAT0000068	hsa-miR-15a-5p	ENSG00000151148	UBE3B	protein_coding	chr12	109973191	109973196	109973191	109973196	+	1	0	AGO1-4	1	0	0	0	0	0	0	12
MIMAT0000068	hsa-miR-15a-5p	ENSG00000139437	TCHP	protein_coding	chr12	110354672	110354677	110354672	110354677	+	2	0	AGO1-4,AGO2	1	0	0	0	0	0	0	4
MIMAT0000068	hsa-miR-15a-5p	ENSG00000174437	ATP2A2	protein_coding	chr12	110781066	110781094	110781066	110781094	+	6	2	AGO1-4,AGO2	0	0	0	1	0	0	0	12
MIMAT0000068	hsa-miR-15a-5p	ENSG00000174437	ATP2A2	protein_coding	chr12	110782716	110782723	110782695	110782744	+	19	0	AGO1-4,AGO2	0	0	0	2	0	0	0	12
MIMAT0000068	hsa-miR-15a-5p	ENSG00000174437	ATP2A2	protein_coding	chr12	110784181	110784209	110784181	110784209	+	22	0	AGO1,AGO1-4,AGO2	0	0	0	1	0	0	0	12
MIMAT0000068	hsa-miR-15a-5p	ENSG00000204852	TCTN1	protein_coding	chr12	111066688	111066715	111066687	111066715	+	12	0	AGO1,AGO1-4,AGO2	0	0	0	1	1	0	0	7
MIMAT0000068	hsa-miR-15a-5p	ENSG00000111252	SH2B3	protein_coding	chr12	111887456	111887461	111887456	111887461	+	1	0	AGO1-4	1	0	0	0	0	0	0	6
MIMAT0000068	hsa-miR-15a-5p	ENSG00000111275	ALDH2	protein_coding	chr12	112221029	112221057	112221029	112221057	+	2	0	AGO1-4	0	0	0	1	0	0	0	9
MIMAT0000068	hsa-miR-15a-5p	ENSG00000257767	AC002996.1	protein_coding	chr12	112221029	112221057	112221029	112221057	+	2	0	AGO1-4	0	0	0	1	0	0	0	3
MIMAT0000068	hsa-miR-15a-5p	ENSG00000111275	ALDH2	protein_coding	chr12	112230434	112230462	112230434	112230462	+	4	0	AGO1-4,AGO2	0	0	0	1	0	0	0	9
MIMAT0000068	hsa-miR-15a-5p	ENSG00000111275	ALDH2	protein_coding	chr12	112235947	112235953	112235925	112235975	+	5	0	AGO1-4,AGO2	0	0	0	2	0	0	0	9
MIMAT0000068	hsa-miR-15a-5p	ENSG00000111275	ALDH2	protein_coding	chr12	112247774	112247779	112247774	112247779	+	6	0	AGO1,AGO1-4,AGO2	1	0	0	0	0	0	0	9
MIMAT0000068	hsa-miR-15a-5p	ENSG00000089022	MAPKAPK5	protein_coding	chr12	112330975	112330980	112330960	112330981	+	8	0	AGO1-4,AGO2	1	0	0	0	1	0	0	2
MIMAT0000068	hsa-miR-15a-5p	ENSG00000135148	TRAFD1	protein_coding	chr12	112590813	112590818	112590813	112590818	+	2	0	AGO1-4	1	0	0	0	0	0	0	4
MIMAT0000068	hsa-miR-15a-5p	ENSG00000135148	TRAFD1	protein_coding	chr12	112591161	112591166	112591161	112591166	+	2	0	AGO1,AGO2	1	0	0	0	0	0	0	4
MIMAT0000068	hsa-miR-15a-5p	ENSG00000179295	PTPN11	protein_coding	chr12	112945002	112945007	112945002	112945007	+	2	0	AGO1-4	1	0	0	0	0	0	0	11
MIMAT0000068	hsa-miR-15a-5p	ENSG00000111331	OAS3	protein_coding	chr12	113408075	113408081	113408075	113408081	+	7	0	AGO1-4,AGO2	1	0	0	0	0	0	0	4
MIMAT0000068	hsa-miR-15a-5p	ENSG00000111335	OAS2	protein_coding	chr12	113425208	113425214	113425194	113425215	+	3	0	AGO2	1	0	1	0	1	0	0	3
MIMAT0000068	hsa-miR-15a-5p	ENSG00000151176	PLBD2	protein_coding	chr12	113826448	113826454	113826448	113826454	+	13	0	AGO1-4,AGO2	1	0	1	0	0	0	0	16
MIMAT0000068	hsa-miR-15a-5p	ENSG00000151176	PLBD2	protein_coding	chr12	113826696	113826702	113826682	113826703	+	3	0	AGO1-4,AGO2	1	0	1	0	1	0	0	16
MIMAT0000068	hsa-miR-15a-5p	ENSG00000135127	BICDL1	protein_coding	chr12	120532045	120532050	120532045	120532050	+	2	0	AGO1-4	1	0	0	0	0	0	0	5
MIMAT0000068	hsa-miR-15a-5p	ENSG00000089163	SIRT4	protein_coding	chr12	120750889	120750895	120750868	120750896	+	7	0	AGO1,AGO1-4,AGO2	1	0	1	1	1	0	1	9
MIMAT0000068	hsa-miR-15a-5p	ENSG00000257218	GATC	protein_coding	chr12	120898897	120898900	120898894	120898903	+	17	0	AGO1,AGO1-4,AGO2,AGO3	0	0	2	0	0	0	0	6
MIMAT0000068	hsa-miR-15a-5p	ENSG00000022840	RNF10	protein_coding	chr12	121014541	121014546	121014519	121014547	+	3	0	AGO1-4	1	0	1	1	1	0	0	6
MIMAT0000068	hsa-miR-15a-5p	ENSG00000022840	RNF10	protein_coding	chr12	121015316	121015322	121015295	121015323	+	8	0	AGO1-4,AGO2	1	0	1	1	1	0	0	6
MIMAT0000068	hsa-miR-15a-5p	ENSG00000110917	MLEC	protein_coding	chr12	121137446	121137451	121137446	121137451	+	6	0	AGO1-4,AGO2	1	0	0	0	0	0	0	8
MIMAT0000068	hsa-miR-15a-5p	ENSG00000110917	MLEC	protein_coding	chr12	121138071	121138076	121138058	121138077	+	6	0	AGO1-4,AGO2	1	1	0	0	0	0	0	8
MIMAT0000068	hsa-miR-15a-5p	ENSG00000110917	MLEC	protein_coding	chr12	121139323	121139328	121139323	121139328	+	4	0	AGO1,AGO1-4,AGO2	1	0	0	0	0	0	0	8
MIMAT0000068	hsa-miR-15a-5p	ENSG00000175970	UNC119B	protein_coding	chr12	121158444	121158447	121158420	121158451	+	2	0	AGO1-4	2	0	2	2	0	0	0	11
MIMAT0000068	hsa-miR-15a-5p	ENSG00000175970	UNC119B	protein_coding	chr12	121159104	121159109	121159082	121159110	+	1	0	AGO1-4	1	0	1	1	0	0	0	11
MIMAT0000068	hsa-miR-15a-5p	ENSG00000175970	UNC119B	protein_coding	chr12	121159360	121159366	121159339	121159367	+	5	0	AGO1-4,AGO2	1	1	1	1	0	0	0	11
MIMAT0000068	hsa-miR-15a-5p	ENSG00000175970	UNC119B	protein_coding	chr12	121160105	121160111	121160084	121160112	+	1	0	AGO2	1	0	1	1	0	0	0	11
MIMAT0000068	hsa-miR-15a-5p	ENSG00000175970	UNC119B	protein_coding	chr12	121160160	121160165	121160138	121160166	+	2	0	AGO2	1	0	1	1	0	0	0	11
MIMAT0000068	hsa-miR-15a-5p	ENSG00000175970	UNC119B	protein_coding	chr12	121161086	121161092	121161065	121161093	+	3	0	AGO1-4,AGO2	1	0	1	1	0	0	0	11
MIMAT0000068	hsa-miR-15a-5p	ENSG00000135100	HNF1A	protein_coding	chr12	121440161	121440167	121440161	121440167	+	1	0	AGO2	1	0	0	0	0	0	0	3
MIMAT0000068	hsa-miR-15a-5p	ENSG00000139718	SETD1B	protein_coding	chr12	122268501	122268506	122268486	122268507	+	21	0	AGO1,AGO1-4,AGO2,AGO3	0	0	1	0	1	1	1	6
MIMAT0000068	hsa-miR-15a-5p	ENSG00000139718	SETD1B	protein_coding	chr12	122269660	122269665	122269660	122269665	+	3	0	AGO1-4,AGO2	0	0	1	0	0	0	0	6
MIMAT0000068	hsa-miR-15a-5p	ENSG00000110801	PSMD9	protein_coding	chr12	122354684	122354705	122354684	122354705	+	3	0	AGO2,AGO3	0	0	0	0	1	0	0	2
MIMAT0000068	hsa-miR-15a-5p	ENSG00000110987	BCL7A	protein_coding	chr12	122497362	122497365	122497341	122497369	+	18	0	AGO1-4,AGO2	2	0	1	1	1	0	1	11
MIMAT0000068	hsa-miR-15a-5p	ENSG00000175727	MLXIP	protein_coding	chr12	122628353	122628359	122628353	122628359	+	12	0	AGO1-4,AGO2	1	0	0	0	0	0	0	7
MIMAT0000068	hsa-miR-15a-5p	ENSG00000139726	DENR	protein_coding	chr12	123253936	123253941	123253936	123253941	+	4	0	AGO1-4,AGO2	1	0	1	0	0	0	0	6
MIMAT0000068	hsa-miR-15a-5p	ENSG00000139726	DENR	protein_coding	chr12	123255454	123255457	123255439	123255461	+	6	0	AGO1-4,AGO2	2	0	1	0	1	0	0	6
MIMAT0000068	hsa-miR-15a-5p	ENSG00000130787	HIP1R	protein_coding	chr12	123334459	123334478	123334459	123334478	+	2	0	AGO1-4,AGO2	0	1	0	0	0	0	0	6
MIMAT0000068	hsa-miR-15a-5p	ENSG00000183955	KMT5A	protein_coding	chr12	123893109	123893114	123893109	123893114	+	2	0	AGO1-4,AGO2	1	0	0	0	0	0	0	2
MIMAT0000068	hsa-miR-15a-5p	ENSG00000183955	KMT5A	protein_coding	chr12	123893376	123893381	123893376	123893381	+	1	0	AGO1-4	1	0	0	0	0	0	0	2
MIMAT0000068	hsa-miR-15a-5p	ENSG00000179195	ZNF664	protein_coding	chr12	124498833	124498838	124498819	124498839	+	6	0	AGO1-4,AGO2	1	1	0	0	0	0	0	9
MIMAT0000068	hsa-miR-15a-5p	ENSG00000184992	BRI3BP	protein_coding	chr12	125510942	125510948	125510942	125510948	+	2	0	AGO1-4,AGO2	0	0	0	0	0	0	1	4
MIMAT0000068	hsa-miR-15a-5p	ENSG00000081760	AACS	protein_coding	chr12	125627276	125627281	125627276	125627281	+	2	0	AGO1-4	1	0	0	0	0	0	0	2
MIMAT0000068	hsa-miR-15a-5p	ENSG00000151948	GLT1D1	protein_coding	chr12	129469315	129469321	129469294	129469322	+	1	0	AGO1-4	1	0	1	1	1	0	0	6
MIMAT0000068	hsa-miR-15a-5p	ENSG00000111432	FZD10	protein_coding	chr12	130650263	130650284	130650257	130650285	+	1	0	AGO2	0	0	0	1	1	0	0	12
MIMAT0000068	hsa-miR-15a-5p	ENSG00000177169	ULK1	protein_coding	chr12	132406828	132406833	132406828	132406833	+	4	0	AGO2	1	0	0	0	0	0	0	10
MIMAT0000068	hsa-miR-15a-5p	ENSG00000247077	PGAM5	protein_coding	chr12	133295498	133295504	133295498	133295504	+	3	0	AGO1-4,AGO2	1	0	0	0	0	0	0	4
MIMAT0000068	hsa-miR-15a-5p	ENSG00000247077	PGAM5	protein_coding	chr12	133295508	133295513	133295508	133295513	+	3	0	AGO1-4,AGO2	1	0	0	0	0	0	0	4
MIMAT0000068	hsa-miR-15a-5p	ENSG00000256223	ZNF10	protein_coding	chr12	133734690	133734696	133734675	133734697	+	2	0	AGO1-4,AGO2	1	0	1	0	1	0	0	5
MIMAT0000068	hsa-miR-15a-5p	ENSG00000256223	ZNF10	protein_coding	chr12	133735261	133735266	133735261	133735266	+	2	0	AGO2	1	0	1	0	0	0	0	5
MIMAT0000068	hsa-miR-15a-5p	ENSG00000132953	XPO4	protein_coding	chr13	21356876	21356881	21356875	21356903	-	1	0	AGO1	1	0	0	1	0	1	1	5
MIMAT0000068	hsa-miR-15a-5p	ENSG00000150457	LATS2	protein_coding	chr13	21548449	21548454	21548448	21548476	-	4	0	AGO2	1	0	1	1	1	0	0	14
MIMAT0000068	hsa-miR-15a-5p	ENSG00000150457	LATS2	protein_coding	chr13	21548677	21548683	21548676	21548704	-	17	0	AGO1-4,AGO2	1	0	1	1	1	1	1	14
MIMAT0000068	hsa-miR-15a-5p	ENSG00000150457	LATS2	protein_coding	chr13	21549415	21549443	21549415	21549443	-	2	0	AGO1-4	0	0	0	1	0	0	0	14
MIMAT0000068	hsa-miR-15a-5p	ENSG00000165480	SKA3	protein_coding	chr13	21727926	21727931	21727926	21727931	-	2	0	AGO1-4	1	0	0	0	0	0	0	0
MIMAT0000068	hsa-miR-15a-5p	ENSG00000180730	SHISA2	protein_coding	chr13	26619487	26619492	26619487	26619492	-	4	0	AGO1,AGO2	1	0	0	0	0	0	0	12
MIMAT0000068	hsa-miR-15a-5p	ENSG00000152484	USP12	protein_coding	chr13	27641699	27641704	27641699	27641704	-	2	0	AGO1-4,AGO2	0	0	1	0	0	0	0	7
MIMAT0000068	hsa-miR-15a-5p	ENSG00000152484	USP12	protein_coding	chr13	27641798	27641803	27641797	27641804	-	3	0	AGO1-4,AGO2	0	0	1	0	0	1	1	7
MIMAT0000068	hsa-miR-15a-5p	ENSG00000139508	SLC46A3	protein_coding	chr13	29275078	29275083	29275078	29275083	-	14	0	AGO1-4,AGO2	1	0	0	0	0	0	0	10
MIMAT0000068	hsa-miR-15a-5p	ENSG00000139514	SLC7A1	protein_coding	chr13	30087107	30087113	30087106	30087127	-	12	0	AGO1,AGO1-4,AGO2	1	0	1	0	1	0	0	9
MIMAT0000068	hsa-miR-15a-5p	ENSG00000139514	SLC7A1	protein_coding	chr13	30087829	30087835	30087829	30087835	-	12	0	AGO1-4,AGO2	1	0	1	0	0	0	1	9
MIMAT0000068	hsa-miR-15a-5p	ENSG00000122042	UBL3	protein_coding	chr13	30341342	30341348	30341341	30341362	-	7	0	AGO1-4,AGO2	1	0	0	0	1	0	1	11
MIMAT0000068	hsa-miR-15a-5p	ENSG00000102781	KATNAL1	protein_coding	chr13	30776846	30776852	30776845	30776873	-	22	0	AGO1,AGO1-4,AGO2,AGO3	1	0	0	1	1	0	1	8
MIMAT0000068	hsa-miR-15a-5p	ENSG00000102781	KATNAL1	protein_coding	chr13	30801624	30801652	30801624	30801652	-	5	0	AGO1,AGO1-4,AGO2	0	0	0	1	0	0	0	8
MIMAT0000068	hsa-miR-15a-5p	ENSG00000133121	STARD13	protein_coding	chr13	33679203	33679209	33679202	33679230	-	9	0	AGO1-4,AGO2	1	0	1	1	0	0	0	10
MIMAT0000068	hsa-miR-15a-5p	ENSG00000133083	DCLK1	protein_coding	chr13	36348464	36348469	36348463	36348491	-	1	0	AGO2	1	0	1	1	1	1	1	13
MIMAT0000068	hsa-miR-15a-5p	ENSG00000150907	FOXO1	protein_coding	chr13	41132964	41132970	41132963	41132991	-	3	0	AGO1,AGO1-4,AGO2	1	0	0	1	1	0	1	11
MIMAT0000068	hsa-miR-15a-5p	ENSG00000120658	ENOX1	protein_coding	chr13	43918849	43918871	43918849	43918871	-	3	0	AGO1-4,AGO2	0	1	0	0	0	0	0	11
MIMAT0000068	hsa-miR-15a-5p	ENSG00000102804	TSC22D1	protein_coding	chr13	45007896	45007901	45007895	45007916	-	15	0	AGO1,AGO1-4,AGO2	1	0	0	0	1	0	0	8
MIMAT0000068	hsa-miR-15a-5p	ENSG00000133112	TPT1	protein_coding	chr13	45910539	45910546	45910539	45910546	-	2	0	AGO1-4,AGO2	0	0	0	0	0	0	1	3
MIMAT0000068	hsa-miR-15a-5p	ENSG00000123200	ZC3H13	protein_coding	chr13	46536377	46536383	46536376	46536396	-	7	0	AGO1,AGO2,AGO3	1	0	1	0	1	0	0	6
MIMAT0000068	hsa-miR-15a-5p	ENSG00000136167	LCP1	protein_coding	chr13	46700216	46700222	46700215	46700239	-	7	0	AGO1-4,AGO2	1	0	1	0	1	0	0	2
MIMAT0000068	hsa-miR-15a-5p	ENSG00000102445	RUBCNL	protein_coding	chr13	46917291	46917296	46917290	46917318	-	6	0	AGO1-4,AGO2	1	0	1	1	1	1	1	2
MIMAT0000068	hsa-miR-15a-5p	ENSG00000102445	RUBCNL	protein_coding	chr13	46919640	46919645	46919639	46919667	-	1	0	AGO2	0	0	1	1	0	0	0	2
MIMAT0000068	hsa-miR-15a-5p	ENSG00000102753	KPNA3	protein_coding	chr13	50273472	50273477	50273471	50273499	-	11	0	AGO1,AGO1-4,AGO2	1	0	0	1	1	1	1	3
MIMAT0000068	hsa-miR-15a-5p	ENSG00000123178	SPRYD7	protein_coding	chr13	50488086	50488092	50488085	50488107	-	2	0	AGO1-4	1	0	1	0	1	0	0	1
MIMAT0000068	hsa-miR-15a-5p	ENSG00000102786	INTS6	protein_coding	chr13	52023948	52023954	52023947	52023967	-	6	0	AGO1-4,AGO2	1	0	1	0	1	0	0	0
MIMAT0000068	hsa-miR-15a-5p	ENSG00000136100	VPS36	protein_coding	chr13	52988598	52988604	52988598	52988604	-	5	0	AGO1-4,AGO2	1	0	0	0	0	0	0	2
MIMAT0000068	hsa-miR-15a-5p	ENSG00000184226	PCDH9	protein_coding	chr13	66878504	66878509	66878503	66878531	-	2	0	AGO1-4,AGO2	1	0	1	1	1	1	1	7
MIMAT0000068	hsa-miR-15a-5p	ENSG00000276644	DACH1	protein_coding	chr13	72014521	72014527	72014520	72014548	-	2	0	AGO2	1	0	1	1	1	1	1	10
MIMAT0000068	hsa-miR-15a-5p	ENSG00000118922	KLF12	protein_coding	chr13	74263328	74263333	74263328	74263333	-	1	0	AGO2	1	0	0	0	0	0	0	11
MIMAT0000068	hsa-miR-15a-5p	ENSG00000178695	KCTD12	protein_coding	chr13	77458454	77458459	77458454	77458459	-	2	0	AGO1-4	1	0	0	0	0	0	0	11
MIMAT0000068	hsa-miR-15a-5p	ENSG00000178695	KCTD12	protein_coding	chr13	77458548	77458551	77458545	77458553	-	6	0	AGO1-4,AGO2	2	0	0	0	0	0	0	11
MIMAT0000068	hsa-miR-15a-5p	ENSG00000178695	KCTD12	protein_coding	chr13	77459112	77459117	77459112	77459117	-	5	0	AGO1-4,AGO2	1	0	0	0	0	0	0	11
MIMAT0000068	hsa-miR-15a-5p	ENSG00000005810	MYCBP2	protein_coding	chr13	77743797	77743820	77743797	77743820	-	4	0	AGO1-4	0	1	0	0	0	0	0	8
MIMAT0000068	hsa-miR-15a-5p	ENSG00000152192	POU4F1	protein_coding	chr13	79174786	79174791	79174786	79174791	-	2	0	AGO2	1	0	1	0	0	0	0	2
MIMAT0000068	hsa-miR-15a-5p	ENSG00000184564	SLITRK6	protein_coding	chr13	86367390	86367396	86367389	86367413	-	1	0	AGO1-4	1	0	1	0	1	0	1	8
MIMAT0000068	hsa-miR-15a-5p	ENSG00000134874	DZIP1	protein_coding	chr13	96234260	96234263	96234256	96234287	-	4	0	AGO1-4,AGO2	2	0	2	2	0	0	1	10
MIMAT0000068	hsa-miR-15a-5p	ENSG00000139800	ZIC5	protein_coding	chr13	100617143	100617148	100617143	100617148	-	10	0	AGO1-4,AGO2	1	0	0	0	0	0	0	3
MIMAT0000068	hsa-miR-15a-5p	ENSG00000125247	TMTC4	protein_coding	chr13	101256444	101256449	101256444	101256449	-	1	0	AGO1-4	1	0	0	0	0	0	0	4
MIMAT0000068	hsa-miR-15a-5p	ENSG00000125266	EFNB2	protein_coding	chr13	107144257	107144262	107144256	107144262	-	10	0	AGO1,AGO2,AGO3	1	0	0	0	0	1	1	8
MIMAT0000068	hsa-miR-15a-5p	ENSG00000125266	EFNB2	protein_coding	chr13	107144619	107144625	107144619	107144625	-	4	0	AGO1,AGO2	1	0	0	0	0	0	0	8
MIMAT0000068	hsa-miR-15a-5p	ENSG00000185950	IRS2	protein_coding	chr13	110406299	110406305	110406298	110406326	-	15	0	AGO1-4,AGO2	1	0	1	1	1	0	0	10
MIMAT0000068	hsa-miR-15a-5p	ENSG00000185950	IRS2	protein_coding	chr13	110408069	110408074	110408068	110408096	-	12	0	AGO1-4,AGO2	1	0	1	1	0	0	0	10
MIMAT0000068	hsa-miR-15a-5p	ENSG00000185950	IRS2	protein_coding	chr13	110408562	110408567	110408561	110408589	-	2	0	AGO1-4,AGO2	1	0	1	1	0	0	0	10
MIMAT0000068	hsa-miR-15a-5p	ENSG00000185950	IRS2	protein_coding	chr13	110435993	110436021	110435993	110436021	-	1	0	AGO1	0	0	0	1	0	0	0	10
MIMAT0000068	hsa-miR-15a-5p	ENSG00000187498	COL4A1	protein_coding	chr13	110801338	110801343	110801337	110801365	-	3	0	AGO1-4,AGO2	1	0	1	1	1	0	0	14
MIMAT0000068	hsa-miR-15a-5p	ENSG00000187498	COL4A1	protein_coding	chr13	110802137	110802142	110802136	110802164	-	5	0	AGO1-4,AGO2	1	0	1	1	0	0	0	14
MIMAT0000068	hsa-miR-15a-5p	ENSG00000187498	COL4A1	protein_coding	chr13	110959342	110959367	110959339	110959370	-	3	0	AGO1,AGO1-4	0	0	0	2	0	0	0	14
MIMAT0000068	hsa-miR-15a-5p	ENSG00000134905	CARS2	protein_coding	chr13	111293791	111293796	111293791	111293796	-	2	0	AGO1,AGO2	1	0	0	0	0	0	0	0
MIMAT0000068	hsa-miR-15a-5p	ENSG00000134905	CARS2	protein_coding	chr13	111315341	111315347	111315341	111315347	-	1	0	AGO2	0	0	1	0	0	0	0	0
MIMAT0000068	hsa-miR-15a-5p	ENSG00000126226	PCID2	protein_coding	chr13	113832229	113832234	113832229	113832234	-	8	0	AGO1,AGO1-4,AGO2	1	0	0	0	0	0	0	1
MIMAT0000068	hsa-miR-15a-5p	ENSG00000150401	DCUN1D2	protein_coding	chr13	114112143	114112148	114112143	114112148	-	1	0	AGO1	1	0	0	0	0	0	0	0
MIMAT0000068	hsa-miR-15a-5p	ENSG00000121741	ZMYM2	protein_coding	chr13	20660204	20660209	20660182	20660210	+	9	0	AGO1-4,AGO2	1	0	1	1	1	1	1	5
MIMAT0000068	hsa-miR-15a-5p	ENSG00000102678	FGF9	protein_coding	chr13	22277728	22277730	22277703	22277734	+	2	0	AGO1,AGO2	0	0	2	2	1	2	1	10
MIMAT0000068	hsa-miR-15a-5p	ENSG00000127863	TNFRSF19	protein_coding	chr13	24249817	24249822	24249817	24249822	+	2	0	AGO2	1	0	0	0	0	0	0	10
MIMAT0000068	hsa-miR-15a-5p	ENSG00000139496	NUP58	protein_coding	chr13	25908503	25908531	25908503	25908531	+	17	0	AGO1-4,AGO2	0	0	0	1	0	0	0	2
MIMAT0000068	hsa-miR-15a-5p	ENSG00000139496	NUP58	protein_coding	chr13	25909665	25909670	25909643	25909671	+	7	0	AGO1,AGO1-4,AGO2	0	0	1	1	0	0	1	2
MIMAT0000068	hsa-miR-15a-5p	ENSG00000139496	NUP58	protein_coding	chr13	25909754	25909759	25909732	25909760	+	3	0	AGO2	0	0	1	1	0	0	0	2
MIMAT0000068	hsa-miR-15a-5p	ENSG00000132964	CDK8	protein_coding	chr13	26978901	26978907	26978879	26978907	+	8	0	AGO1,AGO2	0	0	0	1	0	0	1	1
MIMAT0000068	hsa-miR-15a-5p	ENSG00000132970	WASF3	protein_coding	chr13	27261694	27261699	27261694	27261699	+	3	0	AGO2	1	0	0	0	0	0	0	9
MIMAT0000068	hsa-miR-15a-5p	ENSG00000186184	POLR1D	protein_coding	chr13	28240225	28240230	28240225	28240230	+	4	0	AGO1-4	1	0	0	0	0	0	0	2
MIMAT0000068	hsa-miR-15a-5p	ENSG00000152520	PAN3	protein_coding	chr13	28866778	28866783	28866778	28866783	+	8	0	AGO1-4,AGO2	1	0	0	0	0	0	0	1
MIMAT0000068	hsa-miR-15a-5p	ENSG00000073910	FRY	protein_coding	chr13	32735302	32735330	32735302	32735330	+	2	0	AGO1-4,AGO2	0	0	0	1	0	0	0	11
MIMAT0000068	hsa-miR-15a-5p	ENSG00000073910	FRY	protein_coding	chr13	32745298	32745326	32745298	32745326	+	1	0	AGO2	0	0	0	1	0	0	0	11
MIMAT0000068	hsa-miR-15a-5p	ENSG00000073910	FRY	protein_coding	chr13	32836477	32836498	32836477	32836498	+	1	0	AGO1-4	0	1	0	0	0	0	0	11
MIMAT0000068	hsa-miR-15a-5p	ENSG00000073910	FRY	protein_coding	chr13	32863789	32863817	32863789	32863817	+	1	0	AGO1-4	0	0	0	1	0	0	0	11
MIMAT0000068	hsa-miR-15a-5p	ENSG00000073910	FRY	protein_coding	chr13	32870194	32870222	32870194	32870222	+	1	0	AGO2	0	0	0	1	0	0	0	11
MIMAT0000068	hsa-miR-15a-5p	ENSG00000073910	FRY	protein_coding	chr13	32870320	32870325	32870298	32870326	+	2	0	AGO2	1	0	1	1	1	0	0	11
MIMAT0000068	hsa-miR-15a-5p	ENSG00000172915	NBEA	protein_coding	chr13	35738607	35738635	35738607	35738635	+	2	0	AGO1-4	0	0	0	1	0	0	0	11
MIMAT0000068	hsa-miR-15a-5p	ENSG00000172915	NBEA	protein_coding	chr13	35782927	35782955	35782927	35782955	+	8	0	AGO1,AGO1-4,AGO2,AGO3	0	0	0	1	0	0	0	11
MIMAT0000068	hsa-miR-15a-5p	ENSG00000172915	NBEA	protein_coding	chr13	35926338	35926366	35926338	35926366	+	7	0	AGO1,AGO1-4,AGO2	0	0	0	1	0	0	0	11
MIMAT0000068	hsa-miR-15a-5p	ENSG00000172915	NBEA	protein_coding	chr13	36229809	36229837	36229809	36229837	+	1	0	AGO2	0	0	0	1	0	0	0	11
MIMAT0000068	hsa-miR-15a-5p	ENSG00000172915	NBEA	protein_coding	chr13	36245317	36245322	36245295	36245323	+	2	0	AGO1-4	1	0	0	1	0	0	0	11
MIMAT0000068	hsa-miR-15a-5p	ENSG00000150893	FREM2	protein_coding	chr13	39455033	39455038	39455033	39455038	+	1	0	AGO1-4	1	0	1	0	0	0	0	8
MIMAT0000068	hsa-miR-15a-5p	ENSG00000188811	NHLRC3	protein_coding	chr13	39622455	39622460	39622455	39622460	+	14	0	AGO1,AGO1-4,AGO2	1	0	0	0	0	0	0	1
MIMAT0000068	hsa-miR-15a-5p	ENSG00000023516	AKAP11	protein_coding	chr13	42869842	42869870	42869842	42869870	+	1	0	AGO1-4	0	0	0	1	0	0	0	9
MIMAT0000068	hsa-miR-15a-5p	ENSG00000023516	AKAP11	protein_coding	chr13	42873512	42873540	42873512	42873540	+	7	0	AGO1-4,AGO2	0	0	0	1	0	0	0	9
MIMAT0000068	hsa-miR-15a-5p	ENSG00000023516	AKAP11	protein_coding	chr13	42893688	42893693	42893666	42893694	+	27	1	AGO1,AGO1-4,AGO2,AGO3,AGO4	1	0	1	1	1	1	1	9
MIMAT0000068	hsa-miR-15a-5p	ENSG00000136152	COG3	protein_coding	chr13	46108986	46108992	46108985	46108992	+	2	0	AGO1-4	1	0	0	0	0	0	1	1
MIMAT0000068	hsa-miR-15a-5p	ENSG00000102531	FNDC3A	protein_coding	chr13	49782488	49782494	49782474	49782495	+	10	0	AGO1,AGO1-4,AGO2	1	0	1	0	1	0	0	10
MIMAT0000068	hsa-miR-15a-5p	ENSG00000102531	FNDC3A	protein_coding	chr13	49782602	49782607	49782602	49782607	+	30	0	AGO1,AGO1-4,AGO2,AGO3,AGO4	1	0	1	0	0	0	0	10
MIMAT0000068	hsa-miR-15a-5p	ENSG00000102543	CDADC1	protein_coding	chr13	49866669	49866675	49866655	49866676	+	6	0	AGO1,AGO2,AGO3	1	0	1	0	1	0	0	0
MIMAT0000068	hsa-miR-15a-5p	ENSG00000152213	ARL11	protein_coding	chr13	50205928	50205935	50205928	50205935	+	1	0	AGO1-4	1	0	0	0	0	0	0	0
MIMAT0000068	hsa-miR-15a-5p	ENSG00000139668	WDFY2	protein_coding	chr13	52334478	52334483	52334478	52334483	+	3	0	AGO1-4,AGO2	1	0	0	0	0	0	0	2
MIMAT0000068	hsa-miR-15a-5p	ENSG00000139668	WDFY2	protein_coding	chr13	52334613	52334618	52334613	52334618	+	3	0	AGO1-4,AGO2	1	0	0	0	0	0	0	2
MIMAT0000068	hsa-miR-15a-5p	ENSG00000139668	WDFY2	protein_coding	chr13	52340783	52340789	52340783	52340789	+	5	0	AGO1-4,AGO2	0	0	0	0	0	0	1	2
MIMAT0000068	hsa-miR-15a-5p	ENSG00000253710	ALG11	protein_coding	chr13	52602932	52602937	52602932	52602937	+	1	0	AGO2	1	0	0	0	0	0	0	7
MIMAT0000068	hsa-miR-15a-5p	ENSG00000253797	UTP14C	protein_coding	chr13	52602932	52602937	52602932	52602937	+	1	0	AGO2	1	0	0	0	0	0	0	8
MIMAT0000068	hsa-miR-15a-5p	ENSG00000139675	HNRNPA1L2	protein_coding	chr13	53217697	53217702	53217697	53217702	+	9	0	AGO1-4	1	0	0	0	0	0	0	1
MIMAT0000068	hsa-miR-15a-5p	ENSG00000165416	SUGT1	protein_coding	chr13	53233329	53233348	53233329	53233348	+	12	0	AGO1-4,AGO2	0	0	0	0	1	0	0	2
MIMAT0000068	hsa-miR-15a-5p	ENSG00000118946	PCDH17	protein_coding	chr13	58299533	58299539	58299512	58299540	+	1	0	AGO2	1	0	1	1	1	1	1	10
MIMAT0000068	hsa-miR-15a-5p	ENSG00000083544	TDRD3	protein_coding	chr13	61068601	61068629	61068601	61068629	+	1	0	AGO2	0	0	0	1	0	0	0	0
MIMAT0000068	hsa-miR-15a-5p	ENSG00000136153	LMO7	protein_coding	chr13	76432128	76432134	76432107	76432135	+	7	0	AGO1-4,AGO2	1	0	1	1	1	0	1	5
MIMAT0000068	hsa-miR-15a-5p	ENSG00000136153	LMO7	protein_coding	chr13	76432697	76432702	76432675	76432703	+	3	0	AGO1-4,AGO2	1	0	1	1	0	0	0	5
MIMAT0000068	hsa-miR-15a-5p	ENSG00000183098	GPC6	protein_coding	chr13	95056738	95056744	95056724	95056745	+	1	0	AGO2	0	0	0	0	1	0	1	12
MIMAT0000068	hsa-miR-15a-5p	ENSG00000152749	GPR180	protein_coding	chr13	95279862	95279868	95279846	95279869	+	16	0	AGO1,AGO1-4,AGO2,AGO3,AGO4	1	0	0	0	1	0	0	3
MIMAT0000068	hsa-miR-15a-5p	ENSG00000139793	MBNL2	protein_coding	chr13	98043750	98043756	98043729	98043757	+	15	0	AGO1-4,AGO2	1	0	1	1	1	0	1	13
MIMAT0000068	hsa-miR-15a-5p	ENSG00000152767	FARP1	protein_coding	chr13	99100599	99100604	99100599	99100604	+	1	0	AGO1-4	1	0	1	0	0	0	0	8
MIMAT0000068	hsa-miR-15a-5p	ENSG00000198542	ITGBL1	protein_coding	chr13	102370259	102370278	102370259	102370278	+	4	0	AGO1-4,AGO2	0	0	0	0	1	0	0	16
MIMAT0000068	hsa-miR-15a-5p	ENSG00000139826	ABHD13	protein_coding	chr13	108884564	108884585	108884564	108884585	+	1	0	AGO1-4	0	0	0	0	1	0	0	5
MIMAT0000068	hsa-miR-15a-5p	ENSG00000102524	TNFSF13B	protein_coding	chr13	108960782	108960789	108960782	108960789	+	1	0	AGO1-4	0	0	0	0	0	0	1	5
MIMAT0000068	hsa-miR-15a-5p	ENSG00000068650	ATP11A	protein_coding	chr13	113536701	113536707	113536701	113536707	+	6	0	AGO1,AGO1-4,AGO2	1	0	1	0	0	0	0	7
MIMAT0000068	hsa-miR-15a-5p	ENSG00000068650	ATP11A	protein_coding	chr13	113537535	113537540	113537535	113537540	+	2	0	AGO1-4,AGO2	1	0	1	0	0	0	0	7
MIMAT0000068	hsa-miR-15a-5p	ENSG00000068650	ATP11A	protein_coding	chr13	113537564	113537569	113537564	113537569	+	3	0	AGO1-4,AGO2	1	0	1	0	0	0	0	7
MIMAT0000068	hsa-miR-15a-5p	ENSG00000068650	ATP11A	protein_coding	chr13	113540220	113540225	113540220	113540225	+	2	0	AGO2	1	0	1	0	0	0	0	7
MIMAT0000068	hsa-miR-15a-5p	ENSG00000185896	LAMP1	protein_coding	chr13	113977145	113977152	113977145	113977152	+	1	0	AGO1-4	1	0	0	0	0	0	0	5
MIMAT0000068	hsa-miR-15a-5p	ENSG00000150403	TMCO3	protein_coding	chr13	114203920	114203925	114203920	114203925	+	2	0	AGO1-4	1	0	0	0	0	0	0	6
MIMAT0000068	hsa-miR-15a-5p	ENSG00000129566	TEP1	protein_coding	chr14	20841510	20841535	20841507	20841538	-	1	0	AGO1	0	0	0	2	0	0	0	6
MIMAT0000068	hsa-miR-15a-5p	ENSG00000129566	TEP1	protein_coding	chr14	20844386	20844414	20844386	20844414	-	1	0	AGO1-4	0	0	0	1	0	0	0	6
MIMAT0000068	hsa-miR-15a-5p	ENSG00000129566	TEP1	protein_coding	chr14	20846236	20846264	20846236	20846264	-	1	0	AGO1-4	0	0	0	1	0	0	0	6
MIMAT0000068	hsa-miR-15a-5p	ENSG00000129566	TEP1	protein_coding	chr14	20872862	20872890	20872862	20872890	-	1	0	AGO1-4	0	0	0	1	0	0	0	6
MIMAT0000068	hsa-miR-15a-5p	ENSG00000165782	PIP4P1	protein_coding	chr14	20926222	20926227	20926221	20926249	-	28	0	AGO1,AGO1-4,AGO2	1	0	1	1	0	0	0	6
MIMAT0000068	hsa-miR-15a-5p	ENSG00000165782	PIP4P1	protein_coding	chr14	20926316	20926319	20926312	20926343	-	30	0	AGO1,AGO1-4,AGO2,AGO3	2	0	2	2	1	0	1	6
MIMAT0000068	hsa-miR-15a-5p	ENSG00000165782	PIP4P1	protein_coding	chr14	20927408	20927436	20927408	20927436	-	3	0	AGO1-4,AGO2	0	0	0	1	0	0	0	6
MIMAT0000068	hsa-miR-15a-5p	ENSG00000092201	SUPT16H	protein_coding	chr14	21819926	21819932	21819925	21819946	-	13	0	AGO1-4,AGO2	1	0	1	0	1	1	1	7
MIMAT0000068	hsa-miR-15a-5p	ENSG00000100888	CHD8	protein_coding	chr14	21853736	21853741	21853735	21853756	-	1	0	AGO2	1	0	0	0	1	0	0	8
MIMAT0000068	hsa-miR-15a-5p	ENSG00000165821	SALL2	protein_coding	chr14	21990814	21990820	21990814	21990820	-	1	0	AGO1-4	1	0	1	0	0	0	0	12
MIMAT0000068	hsa-miR-15a-5p	ENSG00000100461	RBM23	protein_coding	chr14	23370143	23370148	23370143	23370148	-	2	0	AGO1-4,AGO2	1	0	0	0	0	0	0	7
MIMAT0000068	hsa-miR-15a-5p	ENSG00000129474	AJUBA	protein_coding	chr14	23442630	23442650	23442630	23442650	-	8	0	AGO1,AGO1-4,AGO2	0	0	0	0	1	0	0	7
MIMAT0000068	hsa-miR-15a-5p	ENSG00000129474	AJUBA	protein_coding	chr14	23448050	23448056	23448050	23448056	-	1	0	AGO2	0	0	1	0	0	0	0	7
MIMAT0000068	hsa-miR-15a-5p	ENSG00000100804	PSMB5	protein_coding	chr14	23495125	23495130	23495125	23495130	-	17	0	AGO1-4,AGO2	1	0	0	0	0	0	0	7
MIMAT0000068	hsa-miR-15a-5p	ENSG00000196497	IPO4	protein_coding	chr14	24653231	24653259	24653231	24653259	-	1	0	AGO2	0	0	0	1	0	0	0	3
MIMAT0000068	hsa-miR-15a-5p	ENSG00000259522	AL136295.4	protein_coding	chr14	24653231	24653259	24653231	24653259	-	1	0	AGO2	0	0	0	1	0	0	0	2
MIMAT0000068	hsa-miR-15a-5p	ENSG00000196497	IPO4	protein_coding	chr14	24655594	24655622	24655594	24655622	-	2	0	AGO2	0	0	0	1	0	0	0	3
MIMAT0000068	hsa-miR-15a-5p	ENSG00000259522	AL136295.4	protein_coding	chr14	24655594	24655622	24655594	24655622	-	2	0	AGO2	0	0	0	1	0	0	0	2
MIMAT0000068	hsa-miR-15a-5p	ENSG00000196497	IPO4	protein_coding	chr14	24656663	24656691	24656663	24656691	-	8	1	AGO1,AGO1-4,AGO2	0	0	0	1	0	0	0	3
MIMAT0000068	hsa-miR-15a-5p	ENSG00000259522	AL136295.4	protein_coding	chr14	24656663	24656691	24656663	24656691	-	8	1	AGO1,AGO1-4,AGO2	0	0	0	1	0	0	0	2
MIMAT0000068	hsa-miR-15a-5p	ENSG00000196497	IPO4	protein_coding	chr14	24656912	24656940	24656912	24656940	-	1	0	AGO1-4	0	0	0	1	0	0	0	3
MIMAT0000068	hsa-miR-15a-5p	ENSG00000259522	AL136295.4	protein_coding	chr14	24656912	24656940	24656912	24656940	-	1	0	AGO1-4	0	0	0	1	0	0	0	2
MIMAT0000068	hsa-miR-15a-5p	ENSG00000136305	CIDEB	protein_coding	chr14	24774545	24774551	24774544	24774563	-	4	0	AGO1-4,AGO2	1	0	1	0	1	0	1	10
MIMAT0000068	hsa-miR-15a-5p	ENSG00000129467	ADCY4	protein_coding	chr14	24792217	24792239	24792211	24792245	-	1	0	AGO1-4	0	0	0	3	0	0	0	5
MIMAT0000068	hsa-miR-15a-5p	ENSG00000139910	NOVA1	protein_coding	chr14	26917236	26917264	26917236	26917264	-	1	0	AGO2	0	0	0	1	0	0	0	11
MIMAT0000068	hsa-miR-15a-5p	ENSG00000092148	HECTD1	protein_coding	chr14	31569976	31569981	31569975	31570003	-	13	0	AGO1-4,AGO2	1	0	0	1	1	1	1	10
MIMAT0000068	hsa-miR-15a-5p	ENSG00000092148	HECTD1	protein_coding	chr14	31570165	31570193	31570165	31570193	-	8	0	AGO1-4,AGO2	0	0	0	1	0	0	0	10
MIMAT0000068	hsa-miR-15a-5p	ENSG00000129493	HEATR5A	protein_coding	chr14	31762615	31762643	31762615	31762643	-	2	0	AGO1-4	0	0	0	1	0	0	0	10
MIMAT0000068	hsa-miR-15a-5p	ENSG00000129493	HEATR5A	protein_coding	chr14	31775974	31776002	31775974	31776002	-	1	0	AGO2	0	0	0	1	0	0	0	10
MIMAT0000068	hsa-miR-15a-5p	ENSG00000129493	HEATR5A	protein_coding	chr14	31792867	31792895	31792867	31792895	-	5	0	AGO1-4,AGO2	0	0	0	1	0	0	0	10
MIMAT0000068	hsa-miR-15a-5p	ENSG00000129493	HEATR5A	protein_coding	chr14	31828228	31828256	31828228	31828256	-	6	0	AGO1-4,AGO2	0	0	0	1	0	0	0	10
MIMAT0000068	hsa-miR-15a-5p	ENSG00000203546	AL139353.1	protein_coding	chr14	31828228	31828256	31828228	31828256	-	6	0	AGO1-4,AGO2	0	0	0	1	0	0	0	7
MIMAT0000068	hsa-miR-15a-5p	ENSG00000129493	HEATR5A	protein_coding	chr14	31849742	31849770	31849742	31849770	-	3	0	AGO1-4,AGO2	0	0	0	1	0	0	0	10
MIMAT0000068	hsa-miR-15a-5p	ENSG00000203546	AL139353.1	protein_coding	chr14	31849742	31849770	31849742	31849770	-	3	0	AGO1-4,AGO2	0	0	0	1	0	0	0	7
MIMAT0000068	hsa-miR-15a-5p	ENSG00000129493	HEATR5A	protein_coding	chr14	31856371	31856399	31856371	31856399	-	2	0	AGO1-4,AGO2	0	0	0	1	0	0	0	10
MIMAT0000068	hsa-miR-15a-5p	ENSG00000203546	AL139353.1	protein_coding	chr14	31856371	31856399	31856371	31856399	-	2	0	AGO1-4,AGO2	0	0	0	1	0	0	0	7
MIMAT0000068	hsa-miR-15a-5p	ENSG00000129493	HEATR5A	protein_coding	chr14	31864410	31864438	31864410	31864438	-	10	0	AGO1-4,AGO2	0	0	0	1	0	0	0	10
MIMAT0000068	hsa-miR-15a-5p	ENSG00000203546	AL139353.1	protein_coding	chr14	31864410	31864438	31864410	31864438	-	10	0	AGO1-4,AGO2	0	0	0	1	0	0	0	7
MIMAT0000068	hsa-miR-15a-5p	ENSG00000129493	HEATR5A	protein_coding	chr14	31864455	31864483	31864455	31864483	-	8	0	AGO1-4,AGO2	0	0	0	1	0	0	0	10
MIMAT0000068	hsa-miR-15a-5p	ENSG00000203546	AL139353.1	protein_coding	chr14	31864455	31864483	31864455	31864483	-	8	0	AGO1-4,AGO2	0	0	0	1	0	0	0	7
MIMAT0000068	hsa-miR-15a-5p	ENSG00000129480	DTD2	protein_coding	chr14	31915467	31915472	31915466	31915490	-	3	0	AGO1-4,AGO2	1	0	0	0	1	0	0	6
MIMAT0000068	hsa-miR-15a-5p	ENSG00000129521	EGLN3	protein_coding	chr14	34394551	34394556	34394551	34394556	-	5	0	AGO1-4,AGO2	1	0	0	0	0	0	0	10
MIMAT0000068	hsa-miR-15a-5p	ENSG00000174373	RALGAPA1	protein_coding	chr14	36007764	36007769	36007764	36007769	-	1	0	AGO1-4	1	0	1	0	0	0	0	9
MIMAT0000068	hsa-miR-15a-5p	ENSG00000165355	FBXO33	protein_coding	chr14	39867337	39867342	39867336	39867364	-	6	0	AGO1-4,AGO2	1	0	1	1	0	1	0	7
MIMAT0000068	hsa-miR-15a-5p	ENSG00000165355	FBXO33	protein_coding	chr14	39867574	39867579	39867573	39867601	-	7	0	AGO1-4,AGO2	1	0	1	1	1	1	1	7
MIMAT0000068	hsa-miR-15a-5p	ENSG00000179454	KLHL28	protein_coding	chr14	45397732	45397737	45397732	45397737	-	13	0	AGO1-4,AGO2	1	0	1	0	0	0	0	10
MIMAT0000068	hsa-miR-15a-5p	ENSG00000179454	KLHL28	protein_coding	chr14	45397908	45397913	45397908	45397913	-	18	0	AGO1,AGO1-4,AGO2	1	0	1	0	0	0	0	10
MIMAT0000068	hsa-miR-15a-5p	ENSG00000100485	SOS2	protein_coding	chr14	50584528	50584534	50584527	50584555	-	9	0	AGO1-4,AGO2	1	0	1	1	1	1	1	8
MIMAT0000068	hsa-miR-15a-5p	ENSG00000100485	SOS2	protein_coding	chr14	50626422	50626450	50626422	50626450	-	4	0	AGO1-4,AGO2	0	0	0	1	0	0	0	8
MIMAT0000068	hsa-miR-15a-5p	ENSG00000087299	L2HGDH	protein_coding	chr14	50710881	50710887	50710880	50710903	-	1	0	AGO2	1	0	0	0	1	0	0	9
MIMAT0000068	hsa-miR-15a-5p	ENSG00000151748	SAV1	protein_coding	chr14	51098970	51098976	51098969	51098997	-	1	0	AGO1-4	0	0	1	1	0	0	0	11
MIMAT0000068	hsa-miR-15a-5p	ENSG00000151748	SAV1	protein_coding	chr14	51101807	51101813	51101806	51101827	-	20	0	AGO1,AGO2,AGO3,AGO4	1	0	1	0	1	0	0	11
MIMAT0000068	hsa-miR-15a-5p	ENSG00000100503	NIN	protein_coding	chr14	51187952	51187958	51187951	51187970	-	17	0	AGO1,AGO1-4,AGO2	1	0	1	0	1	0	0	9
MIMAT0000068	hsa-miR-15a-5p	ENSG00000073712	FERMT2	protein_coding	chr14	53325021	53325027	53325020	53325048	-	17	0	AGO1,AGO1-4,AGO2	1	0	1	1	1	1	1	16
MIMAT0000068	hsa-miR-15a-5p	ENSG00000073712	FERMT2	protein_coding	chr14	53347793	53347821	53347793	53347821	-	4	0	AGO1-4,AGO2	0	0	0	1	0	0	0	16
MIMAT0000068	hsa-miR-15a-5p	ENSG00000073712	FERMT2	protein_coding	chr14	53417249	53417277	53417249	53417277	-	4	0	AGO1-4	0	0	0	1	0	0	0	16
[truncated: 5,242 more rows]
