# Supplementary material for: LncRNA BANCR Promotes Endometrial Stromal Cell Proliferation and Invasion in Endometriosis via the miR-15a-5p/TRIM59 Axis
Source: Int J Genomics. 2022 Oct 10;2022:9083822. doi: 10.1155/2022/9083822 (PMC9576446; doi:10.1155/2022/9083822)
Supplement: Supplementary Materials — Table S1: The downstream miRNAs of lncRNA BANCR were predicted on the RNA22 database. Table S2: The target genes of miR-15a-5p were predicted on the StarBase database. Table S3: The target genes of miR-15a-5p were predicted on the miRWalk database. [file 9083822.f1.zip › Supplementary table 3.xlsx]

## Sheet: Supplementary table 3
Supplementary table 3 The downstream target genes of miR-15a-5p were predicted by the miRWalk database.
mirnaid	refseqid	genesymbol	duplex	start	end	bindingp	energy	seed	accessibility	au	phylopstem	phylopflank	me	number_of_pairings	binding_region_length	longest_consecutive_pairings	position	validated	TargetScan	miRDB
hsa-miR-15a-5p	NM_001256648	ZNF43	TAGCAGCACATAATGGTTTGTG#CACATGTGAAAGCATGTGACCAATTGTTGCTGCA#..((((((.(((((((((.(((#.)))..))))).)))))))))).	4132	4166	0.807692	-17.8	1	0.0107682	0.647	0	0	-6.01339	18	23	10	3UTR		0	0
hsa-miR-15a-5p	NM_001256653	ZNF43	TAGCAGCACATAATGGTTTGTG#CACATGTGAAAGCATGTGACCAATTGTTGCTGCA#..((((((.(((((((((.(((#.)))..))))).)))))))))).	3610	3644	0.807692	-17.8	1	0.0107682	0.647	-0.086361	0.161325	-6.01339	18	23	10	3UTR		0	0
hsa-miR-15a-5p	NM_001256876	KANK1	TAGCAGCACATAATGGTTTGTG#TACATGCCACTATTAAGCTGCTAA#(((((((..(((.((((.((((#)))).)))).)))...))))))).	4730	4754	0.807692	-18.9	1	0.169006	0.618	0	0	-8.59673	18	24	7	3UTR	MIRT556861	1	1
hsa-miR-15a-5p	NM_001270378	ANKRD46	TAGCAGCACATAATGGTTTGTG#TATAAGCTAGCTGTGTTGTC#..((((((((...(((((((((#)))))))))..)))))))).	2403	2423	0.807692	-17.3	1	3.0887e-05	0.706	5.0969	4.95385	-12.4177	17	20	9	3UTR		0	1
hsa-miR-15a-5p	NM_001277145	ZBTB10	TAGCAGCACATAATGGTTTGTG#TATTAGCCATTTGCTGCA#..((((((...(((((((.(((#))).))))))))))))).	8502	8520	0.807692	-16.8	1	0.00502126	0.691	0	0	-10.0807	16	18	13	3UTR	MIRT545961	1	1
hsa-miR-15a-5p	NM_001278547	MAPK8	TAGCAGCACATAATGGTTTGTG#GCAACTATTATGTGGTGACTT#.((((.((((((((((.((((.#)))))))))))))).)).)).	1817	1838	0.807692	-19.1	0	0.00449381	0.75	0	0	-5.69428	18	21	14	3UTR		1	1
hsa-miR-15a-5p	NM_001278548	MAPK8	TAGCAGCACATAATGGTTTGTG#GCAACTATTATGTGGTGACTT#.((((.((((((((((.((((.#)))))))))))))).)).)).	1857	1878	0.807692	-19.1	0	0.00449381	0.75	0	0	-5.69428	18	21	14	3UTR		1	1
hsa-miR-15a-5p	NM_001282169	VPS36	TAGCAGCACATAATGGTTTGTG#GGACCATTGTGTAAGCTTGTTT#.((((((((((((((((((...#))))))))))))..))).))).	2928	2950	0.807692	-17.8	1	0.245934	0.588	0	0	-3.79332	18	22	12	3UTR		0	0
hsa-miR-15a-5p	NM_001286414	TUBGCP4	TAGCAGCACATAATGGTTTGTG#AATCACTATGTGCTGA#...(((((((((.(((((....#))))).))))))))).	4773	4789	0.807692	-17.2	0	0.0407841	0.676	0	0	-7.80367	14	16	9	3UTR		0	0
hsa-miR-15a-5p	NM_001286665	POSTN	TAGCAGCACATAATGGTTTGTG#CGCAAGCCATTATCTCTCCATGGGAAGCTAA#((((..(.((((((((((((((#))))))))))))........)).)..)))).	2864	2895	0.807692	-17.2	0	0.00193023	0.618	0	0	-12.2712	19	31	12	3UTR		0	0
hsa-miR-15a-5p	NM_001306208	TCF4	TAGCAGCACATAATGGTTTGTG#CAAACAGGTTGTGTGCTGG#...(((((((((((.(((((..#)))))..))))))))))).	6513	6532	0.807692	-20.8	0	0.000662872	0.574	4.85744	4.65705	-7.24999	16	19	11	3UTR		0	0
hsa-miR-15a-5p	NM_001308097	G2E3	TAGCAGCACATAATGGTTTGTG#CACAAAGCAGGTGTCAGCTGTTGT#(((((((((((..((.((((((#)))))).)).))))..))))))).	3643	3667	0.807692	-19.2	1	8.78864e-05	0.691	0	0	-8.80656	19	24	7	3UTR		1	1
hsa-miR-15a-5p	NM_031304	DOHH	TAGCAGCACATAATGGTTTGTG#GCTGCCGTTGTGCTGTG#..((((((((..(((((..((.#)).))))))))))))).	1280	1297	0.807692	-17.7	1	0.0247836	0.338	0	0	-11.1286	15	17	13	3UTR		0	0
hsa-miR-15a-5p	NM_032377	ELOF1	TAGCAGCACATAATGGTTTGTG#CACAGCCGTGTGTGTGTGTGTG#..((((((((((((((.(((((#))))))))).))))))).))).	416	438	0.807692	-17.5	1	0.0671895	0.441	0	0	-4.957	19	22	9	3UTR		0	0
hsa-miR-15a-5p	NM_032816	CEP89	TAGCAGCACATAATGGTTTGTG#CCATTGTGCTTTATTTTAATAACGTGCTGCTGA#((((((((((((((((......#)))))))................))))))))).	2911	2944	0.807692	-19.1	1	0.033735	0.559	0	0	-3.93757	16	33	9	3UTR		0	0
hsa-miR-15a-5p	NM_032852	ATG4C	TAGCAGCACATAATGGTTTGTG#GCTCCTCATTATGCTTGCTGTTGA#((((((((((((((((...((.#))...))))))))..)))))))).	2155	2179	0.807692	-17.4	1	0.0201838	0.691	0	0	-3.93757	18	24	8	3UTR		0	0
hsa-miR-15a-5p	NM_033410	ZNF764	TAGCAGCACATAATGGTTTGTG#CACGTGCCATTCATCATGGCTTGCTT#.((((((.(((((((((.((((#)))).))))))....)))))).))).	2592	2618	0.807692	-17.3	1	0.0158472	0.588	0	0	-6.10696	19	26	6	3UTR		0	0
hsa-miR-15a-5p	NM_052907	TMEM132B	TAGCAGCACATAATGGTTTGTG#CAGGGTCCAGATGTGCTGCA#..(((((((((..(((.((.((#)).)).))).))))))))).	6434	6454	0.807692	-20.5	1	0.000636159	0.426	-0.893563	-0.530562	-9.59293	16	20	9	3UTR		0	0
hsa-miR-15a-5p	NM_139046	MAPK8	TAGCAGCACATAATGGTTTGTG#GCAACTATTATGTGGTGACTT#.((((.((((((((((.((((.#)))))))))))))).)).)).	2085	2106	0.807692	-19.1	0	0.00449381	0.75	0	0	-5.69428	18	21	14	3UTR		1	1
hsa-miR-15a-5p	NM_144693	ZNF558	TAGCAGCACATAATGGTTTGTG#TATAAACATTTGTGTATAGCTGTTC#.((((((((((((..(((((((#)))))))..))))))...)))))).	3414	3439	0.807692	-17.4	1	0.026435	0.809	0	0	-5.38561	19	25	7	3UTR		0	0
hsa-miR-15a-5p	NM_152943	ZNF268	TAGCAGCACATAATGGTTTGTG#CACAGGCCATTAAAACATTAATAAAAAGGCTGG#...((((...((((((((((((#))))))))))))................)))).	8189	8222	0.807692	-17.5	0	0.00970257	0.574	0	0	-11.1271	16	33	12	3UTR		0	0
hsa-miR-15a-5p	NM_153186	KANK1	TAGCAGCACATAATGGTTTGTG#TACATGCCACTATTAAGCTGCTAA#(((((((..(((.((((.((((#)))).)))).)))...))))))).	4240	4264	0.807692	-18.9	1	0.169006	0.618	0	0	-8.59673	18	24	7	3UTR	MIRT556861	1	1
hsa-miR-15a-5p	NM_170675	MEIS2	TAGCAGCACATAATGGTTTGTG#CACAAACAATGTCTGCTAA#((((((.((((....(((((((#))))))).)))))))))).	4388	4407	0.807692	-17.1	0	0.0404419	0.559	0	0	-11.7095	17	19	10	3UTR		0	0
hsa-miR-15a-5p	NM_172059	EYA1	TAGCAGCACATAATGGTTTGTG#ATAAGCCATGAGAATGTTTTAGCACAGCGTTATGTGTCTGCC#..(((((((((((((.(.(((.#.))).).))))))))).)))).	2240	2282	0.807692	-20.7	1	6.29013e-05	0.574	5.62354	5.30965	-5.19005	17	22	9	3UTR		1	1
hsa-miR-15a-5p	NM_172315	MEIS2	TAGCAGCACATAATGGTTTGTG#CACAAACAATGTCTGCTAA#((((((.((((....(((((((#))))))).)))))))))).	3886	3905	0.807692	-17.1	0	0.0404419	0.559	0	0	-11.7095	17	19	10	3UTR		0	0
hsa-miR-15a-5p	NM_172316	MEIS2	TAGCAGCACATAATGGTTTGTG#CACAAACAATGTCTGCTAA#((((((.((((....(((((((#))))))).)))))))))).	3551	3570	0.807692	-17.1	0	0.0404419	0.559	0	0	-11.7095	17	19	10	3UTR		0	0
hsa-miR-15a-5p	NM_178221	ATG4C	TAGCAGCACATAATGGTTTGTG#GCTCCTCATTATGCTTGCTGTTGA#((((((((((((((((...((.#))...))))))))..)))))))).	2107	2131	0.807692	-17.4	1	0.0201838	0.691	0	0	-3.93757	18	24	8	3UTR		0	0
hsa-miR-15a-5p	NM_181900	STARD5	TAGCAGCACATAATGGTTTGTG#ATGAGCCATTCATGTGTTCCA#..(.(((((((((((((((((.#)))))))))).))))))).).	884	905	0.807692	-17.4	0	0.0306111	0.485	0.934689	0.196891	-7.98902	18	21	10	3UTR		0	0
hsa-miR-15a-5p	NM_182752	TPRG1L	TAGCAGCACATAATGGTTTGTG#CAAAAGCCAAAAGACTCTCGCTGTCCCTGTGCTGCTGG#((((((((((....((...(((#.)))...)).)))))))))).	1105	1143	0.807692	-18.7	1	0.00120411	0.544	2.9496	4.72243	-12.2551	15	21	10	3UTR		0	1
hsa-miR-15a-5p	NM_194261	UBE2I	TAGCAGCACATAATGGTTTGTG#CGCTCCTCTCTAGAACCTTCTAGAACCTGGGCTGTGCTGCTT#.(((((((((....(((((..(#.)..))))).....))))))))).	1015	1057	0.807692	-20.2	1	0.000158608	0.456	4.65863	4.15688	-12.1109	15	24	9	3UTR		0	0
hsa-miR-15a-5p	NM_194315	UBE2J2	TAGCAGCACATAATGGTTTGTG#CGCTGGGGCTGGTGTGGGTGGGCCTTGTGTGCTGG#...((((((((((.(((((...#.))))))))))))))).	1222	1257	0.807692	-20	0	0.000203609	0.426	6.50972	4.69971	-7.37138	15	17	15	3UTR		0	0
hsa-miR-15a-5p	NM_199511	CCDC80	TAGCAGCACATAATGGTTTGTG#CTCAAACCCTGTTGCTGCTT#.(((((((.(((..((((((.(#).)))))).)))))))))).	4889	4909	0.807692	-17.1	1	0.0479665	0.676	0	0	-6.99569	17	20	10	3UTR	MIRT564556	0	0
hsa-miR-15a-5p	NM_199512	CCDC80	TAGCAGCACATAATGGTTTGTG#CTCAAACCCTGTTGCTGCTT#.(((((((.(((..((((((.(#).)))))).)))))))))).	4292	4312	0.807692	-17.1	1	0.0479665	0.676	0	0	-6.99569	17	20	10	3UTR	MIRT564556	0	0
hsa-miR-15a-5p	NM_201517	H2AZ2	TAGCAGCACATAATGGTTTGTG#CACAGAAATTGTGTGCTATGCC#..((((((((((((..((((((#)))))).))))))))))..)).	1076	1098	0.807692	-19	1	0.000719883	0.618	4.16831	5.22373	-5.9255	18	22	10	3UTR		0	0
hsa-miR-15a-5p	NM_201539	NDRG2	TAGCAGCACATAATGGTTTGTG#GGGCCGTTTGGCTGCA#..(((((.((.((((((((...#))))))))))))))).	1772	1788	0.807692	-17.8	0	4.07838e-06	0.412	2.46575	3.12833	-10.0954	15	16	15	3UTR		0	0
hsa-miR-15a-5p	NM_201542	MED8	TAGCAGCACATAATGGTTTGTG#GCTTATTTTGTGCTGCC#..((((((((.((((((.....#))).))).)))))))).	1267	1284	0.807692	-16.2	1	2.05188e-05	0.603	0	0	-7.78178	14	17	8	3UTR		0	0
hsa-miR-15a-5p	NM_206907	PRKAA1	TAGCAGCACATAATGGTTTGTG#TACAAACTTTAAGTGCTCTGA#(((.(((((.(((.((((((((#))))))))))).)))))))).	3043	3064	0.807692	-16.4	0	0.0465453	0.662	0.962693	1.03914	-9.06894	19	21	11	3UTR	MIRT555229	0	1
hsa-miR-15a-5p	NM_207311	BICDL1	TAGCAGCACATAATGGTTTGTG#TACATACCACAGTGCTGTA#..(((((((....((((.((((#)))).))))..))))))).	2914	2933	0.807692	-17.8	1	0.00204588	0.662	4.60292	3.31315	-13.6602	15	19	7	3UTR		0	0
hsa-miR-15a-5p	XM_005251305	CSPP1	TAGCAGCACATAATGGTTTGTG#CGGACCATTGTTTGTTTGCTT#.(((((((.(((((((((((..#))))))))))).)))).))).	5240	5261	0.807692	-18.8	1	0.0545024	0.706	0	0	-4.84971	18	21	11	3UTR		0	0
hsa-miR-15a-5p	XM_011517599	CSPP1	TAGCAGCACATAATGGTTTGTG#CGGACCATTGTTTGTTTGCTT#.(((((((.(((((((((((..#))))))))))).)))).))).	5258	5279	0.807692	-18.8	1	0.0545024	0.706	0	0	-4.84971	18	21	11	3UTR		0	0
hsa-miR-15a-5p	XM_011527042	POU2F2	TAGCAGCACATAATGGTTTGTG#CTCAAACCAAAGTGTTGCA#..(((((((....(((((((.(#).)))))))..))))))).	3914	3933	0.807692	-18	1	0.00326868	0.544	0	0	-13.6602	15	19	7	3UTR		0	0
hsa-miR-15a-5p	XM_011532269	WWC2	TAGCAGCACATAATGGTTTGTG#CACAAATGTTGCCCAGTATGTGCGCA#..((.(((((((.(((((((((#))))))......))).))))))))).	4740	4766	0.807692	-18.4	0	0.000269121	0.574	0	0	-10.3652	18	26	9	3UTR		0	0
hsa-miR-15a-5p	XM_011536925	G2E3	TAGCAGCACATAATGGTTTGTG#CACAAAGCAGGTGTCAGCTGTTGT#(((((((((((..((.((((((#)))))).)).))))..))))))).	3685	3709	0.807692	-19.2	1	8.78864e-05	0.691	0	0	-8.80656	19	24	7	3UTR		1	1
hsa-miR-15a-5p	XM_017013848	CSPP1	TAGCAGCACATAATGGTTTGTG#CGGACCATTGTTTGTTTGCTT#.(((((((.(((((((((((..#))))))))))).)))).))).	5117	5138	0.807692	-18.8	1	0.0545024	0.706	0	0	-4.84971	18	21	11	3UTR		0	0
hsa-miR-15a-5p	XM_017013851	CSPP1	TAGCAGCACATAATGGTTTGTG#CGGACCATTGTTTGTTTGCTT#.(((((((.(((((((((((..#))))))))))).)))).))).	4800	4821	0.807692	-18.8	1	0.0545024	0.706	0	0	-4.84971	18	21	11	3UTR		0	0
hsa-miR-15a-5p	XM_017013852	CSPP1	TAGCAGCACATAATGGTTTGTG#CGGACCATTGTTTGTTTGCTT#.(((((((.(((((((((((..#))))))))))).)))).))).	4883	4904	0.807692	-18.8	1	0.0545024	0.706	0	0	-4.84971	18	21	11	3UTR		0	0
hsa-miR-15a-5p	XM_017013854	CSPP1	TAGCAGCACATAATGGTTTGTG#CGGACCATTGTTTGTTTGCTT#.(((((((.(((((((((((..#))))))))))).)))).))).	4685	4706	0.807692	-18.8	1	0.0545024	0.706	0	0	-4.84971	18	21	11	3UTR		0	0
hsa-miR-15a-5p	XM_017013855	CSPP1	TAGCAGCACATAATGGTTTGTG#CGGACCATTGTTTGTTTGCTT#.(((((((.(((((((((((..#))))))))))).)))).))).	4451	4472	0.807692	-18.8	1	0.0545024	0.706	0	0	-4.84971	18	21	11	3UTR		0	0
hsa-miR-15a-5p	XM_017013856	CSPP1	TAGCAGCACATAATGGTTTGTG#CGGACCATTGTTTGTTTGCTT#.(((((((.(((((((((((..#))))))))))).)))).))).	4269	4290	0.807692	-18.8	1	0.0545024	0.706	0	0	-4.84971	18	21	11	3UTR		0	0
hsa-miR-15a-5p	XM_017027357	ELOF1	TAGCAGCACATAATGGTTTGTG#CACAGCCGTGTGTGTGTGTGTG#..((((((((((((((.(((((#))))))))).))))))).))).	436	458	0.807692	-17.5	1	0.0671895	0.441	0	0	-4.957	19	22	9	3UTR		0	0
hsa-miR-15a-5p	XM_017027358	ELOF1	TAGCAGCACATAATGGTTTGTG#CACAGCCGTGTGTGTGTGTGTG#..((((((((((((((.(((((#))))))))).))))))).))).	576	598	0.807692	-17.5	1	0.0671895	0.441	0	0	-4.957	19	22	9	3UTR		0	0
hsa-miR-15a-5p	XM_017027359	ELOF1	TAGCAGCACATAATGGTTTGTG#CACAGCCGTGTGTGTGTGTGTG#..((((((((((((((.(((((#))))))))).))))))).))).	493	515	0.807692	-17.5	1	0.0671895	0.441	0	0	-4.957	19	22	9	3UTR		0	0
hsa-miR-15a-5p	XM_024447282	CSPP1	TAGCAGCACATAATGGTTTGTG#CGGACCATTGTTTGTTTGCTT#.(((((((.(((((((((((..#))))))))))).)))).))).	4368	4389	0.807692	-18.8	1	0.0545024	0.706	0	0	-4.84971	18	21	11	3UTR		0	0
hsa-miR-15a-5p	XM_024451393	ZNF558	TAGCAGCACATAATGGTTTGTG#TATAAACATTTGTGTATAGCTGTTC#.((((((((((((..(((((((#)))))))..))))))...)))))).	3256	3281	0.807692	-17.4	1	0.0251973	0.809	0	0	-5.38561	19	25	7	3UTR		0	0
hsa-miR-15a-5p	XM_024452699	LYPD6	TAGCAGCACATAATGGTTTGTG#CAAACCAGGATGGAGTTGTTT#.((((((.(((..(((((((..#)))))))..)))..)))))).	3977	3998	0.807692	-18.1	1	0.000385904	0.515	0	0	-10.7429	16	21	7	3UTR		0	0
hsa-miR-15a-5p	NM_014444	TUBGCP4	TAGCAGCACATAATGGTTTGTG#AATCACTATGTGCTGA#...(((((((((.(((((....#))))).))))))))).	4770	4786	0.807692	-17.2	0	0.0407841	0.676	0	0	-7.80367	14	16	9	3UTR		0	0
hsa-miR-15a-5p	NM_014682	ST18	TAGCAGCACATAATGGTTTGTG#GCTACCATATGTGCTGTCTAT#(((((((((((.(((((..((.#)).))))))))))))).))).	5646	5667	0.807692	-20.8	1	0.00794984	0.706	0	0	-7.28438	18	21	13	3UTR		0	0
hsa-miR-15a-5p	NM_015110	SMC5	TAGCAGCACATAATGGTTTGTG#CATTCTGCTATTGTGTGTGCTT#.((((.(((((((((((..(((#)))...))))))))))))))).	5860	5882	0.807692	-18.4	0	0.0409158	0.676	0	0	-5.69428	18	22	15	3UTR		0	0
hsa-miR-15a-5p	NM_015158	KANK1	TAGCAGCACATAATGGTTTGTG#TACATGCCACTATTAAGCTGCTAA#(((((((..(((.((((.((((#)))).)))).)))...))))))).	4225	4249	0.807692	-18.9	1	0.169006	0.618	0	0	-8.59673	18	24	7	3UTR	MIRT556861	1	1
hsa-miR-15a-5p	NM_016132	MYEF2	TAGCAGCACATAATGGTTTGTG#ACAAAAATAAAATAGGCACATTTAGAATTCAGAGCCAATATGTGCTTGCTT#.(((((((((((.((((((...#.)))))).)))))))).))).	3740	3791	0.807692	-21.9	1	1.55477e-05	0.676	-0.246056	-0.0482315	-5.08246	17	21	8	3UTR		1	1
hsa-miR-15a-5p	NM_016592	GNAS	TAGCAGCACATAATGGTTTGTG#AAACCATTGTGGCCGCC#..((.((.(((((((((((...#))))))))))))).)).	1313	1330	0.807692	-18.8	0	5.21893e-05	0.426	5.54416	4.05778	-11.3897	15	17	13	3UTR		0	0
hsa-miR-15a-5p	NM_017769	G2E3	TAGCAGCACATAATGGTTTGTG#CACAAAGCAGGTGTCAGCTGTTGT#(((((((((((..((.((((((#)))))).)).))))..))))))).	3684	3708	0.807692	-19.2	1	8.78864e-05	0.691	0	0	-8.80656	19	24	7	3UTR		1	1
hsa-miR-15a-5p	NM_018058	CRTAC1	TAGCAGCACATAATGGTTTGTG#GGGCTTGTGCTGCTGC#((((((((((....(((((...#))))))))))))))).	2188	2204	0.807692	-17.6	1	1.43038e-06	0.412	4.6893	4.65097	-12.2551	15	16	15	3UTR		0	0
hsa-miR-15a-5p	NM_018112	TMEM38B	TAGCAGCACATAATGGTTTGTG#CATGAGCCAGCTTCCCTCAGTGCTGTC#..(((((((....(((((((((#)))))))))..........))))))).	3142	3169	0.807692	-17.9	1	0.00357051	0.529	0.040258	0.0394659	-13.6602	16	27	9	3UTR		0	0
hsa-miR-15a-5p	NM_018315	FBXW7	TAGCAGCACATAATGGTTTGTG#CAAACTTATTTATGCTGCTAA#((((((((......((((((..#))))))......)))))))).	2755	2776	0.807692	-18	1	0.0247063	0.691	5.16275	6.07873	-14.554	14	21	8	3UTR		1	1
hsa-miR-15a-5p	NM_018346	RSAD1	TAGCAGCACATAATGGTTTGTG#CACAGGCCAACATGTGTTCCATGGCTGG#(((((((((((..(((((((((#)))))))))..))))))).....)))).	1563	1591	0.807692	-21.4	1	3.35646e-06	0.471	-0.320588	0.01735	-8.57351	20	28	9	3UTR		0	0
hsa-miR-15a-5p	NM_021942	TRAPPC11	TAGCAGCACATAATGGTTTGTG#CAGACCATTGTTATTGTTGA#...(((((.(((((((((((..#)))))))))))...))))).	3806	3826	0.807692	-17.4	0	0.0394533	0.676	0.416287	0.719973	-7.57093	16	20	11	3UTR		0	0
hsa-miR-15a-5p	NM_002062	GLP1R	TAGCAGCACATAATGGTTTGTG#GCCACAGTGTGTCTGCA#..(((((((((..((((.....#))))..))))).)))).	5590	5607	0.807692	-17.7	1	0.00676641	0.603	0	0	-9.59293	13	17	5	3UTR		0	0
hsa-miR-15a-5p	NM_002399	MEIS2	TAGCAGCACATAATGGTTTGTG#CACAAACAATGTCTGCTAA#((((((.((((....(((((((#))))))).)))))))))).	3788	3807	0.807692	-17.1	0	0.0404419	0.559	0	0	-11.7095	17	19	10	3UTR		0	0
hsa-miR-15a-5p	NM_002612	PDK4	TAGCAGCACATAATGGTTTGTG#CACAGCTCCTTTATTATGCTGCTT#.(((((((.((((.((.(((((#)))))..)).))))..))))))).	2124	2148	0.807692	-18	1	0.0345074	0.647	0	0	-5.70655	18	24	7	3UTR		1	1
hsa-miR-15a-5p	NM_002698	POU2F2	TAGCAGCACATAATGGTTTGTG#CTCAAACCAAAGTGTTGCA#..(((((((....(((((((.(#).)))))))..))))))).	3804	3823	0.807692	-18	1	0.00326868	0.544	0	0	-13.6602	15	19	7	3UTR		0	0
hsa-miR-15a-5p	NM_003199	TCF4	TAGCAGCACATAATGGTTTGTG#CAAACAGGTTGTGTGCTGG#...(((((((((((.(((((..#)))))..))))))))))).	6620	6639	0.807692	-20.8	0	0.000662872	0.574	4.5904	4.60979	-7.24999	16	19	11	3UTR		0	0
hsa-miR-15a-5p	NM_003309	TSPYL1	TAGCAGCACATAATGGTTTGTG#CATGGGCCAGGTAAAAATTGGGCCTAGAGTGAAGACTGTGCTGTC#..((((((((...(((((((((#)))))))))...........................)))))))).	2522	2567	0.807692	-17.6	1	0.00148946	0.544	-0.0387401	0.119449	-12.4177	17	45	9	3UTR		0	0
hsa-miR-15a-5p	NM_003358	UGCG	TAGCAGCACATAATGGTTTGTG#GAACCATTGTTAATCACTGTGCTGTA#..(((((((((((((((((...#)))))))))........)))))))).	2346	2372	0.807692	-20.2	1	0.0176154	0.662	4.36306	1.64385	-4.957	17	26	9	3UTR		0	0
hsa-miR-15a-5p	NM_003591	CUL2	TAGCAGCACATAATGGTTTGTG#ACAAACATGATACTGCTGCTT#.(((((((.......((((((.#)))))).......))))))).	2826	2847	0.807692	-16.8	1	0.00612239	0.765	4.03105	5.15984	-15.1452	13	21	7	3UTR	MIRT727917	1	1
hsa-miR-15a-5p	NM_003756	EIF3H	TAGCAGCACATAATGGTTTGTG#CACAAATTTGAGTGTGACTGTG#..(((((((((...((((((((#))))))))...))))).)))).	2856	2878	0.807692	-17.3	1	0.000133764	0.647	0	0	-10.4498	17	22	8	3UTR		0	0
hsa-miR-15a-5p	NM_004404	SEPTIN2	TAGCAGCACATAATGGTTTGTG#CACAAGCCACCTTTTGTAGTGTTCTCCACTAATACTGGTTATCCTGTGCTAC#((((((((((((((((((((((#)))))))))....)))).))))........................))))).	1885	1937	0.807692	-17.6	1	0.000617218	0.603	-0.300294	-0.273801	-3.93757	22	52	9	3UTR	MIRT088102	1	1
hsa-miR-15a-5p	NM_005151	USP14	TAGCAGCACATAATGGTTTGTG#GAGCCAATATGTGTTCTAT#(((.((((((((.((((((...#)))))).))))))))))).	4811	4830	0.807692	-18	0	0.0229911	0.529	0.192689	0.8795	-8.25873	17	19	11	3UTR		1	1
hsa-miR-15a-5p	NM_012365	OR2A5	TAGCAGCACATAATGGTTTGTG#CACTATGGAATTATTGTGTGCA#.....((((((((((((((...#.)))))))))))))).	2675	2697	0.807692	-17	0	0.0252507	0.662	0.124252	0.0937626	-13.6656	14	16	14	3UTR		0	0
hsa-miR-15a-5p	NM_001323324	MAPK8	TAGCAGCACATAATGGTTTGTG#GCAACTATTATGTGGTGACTT#.((((.((((((((((.((((.#)))))))))))))).)).)).	1822	1843	0.807692	-19.1	0	0.00449381	0.75	0	0	-5.69428	18	21	14	3UTR		1	1
hsa-miR-15a-5p	NM_001323329	MAPK8	TAGCAGCACATAATGGTTTGTG#GCAACTATTATGTGGTGACTT#.((((.((((((((((.((((.#)))))))))))))).)).)).	1817	1838	0.807692	-19.1	0	0.00449381	0.75	0	0	-5.69428	18	21	14	3UTR		1	1
hsa-miR-15a-5p	NM_001330517	POSTN	TAGCAGCACATAATGGTTTGTG#CGCAAGCCATTATCTCTCCATGGGAAGCTAA#((((..(.((((((((((((((#))))))))))))........)).)..)))).	2861	2892	0.807692	-17.2	0	0.00193023	0.618	0	0	-12.2712	19	31	12	3UTR		0	0
hsa-miR-15a-5p	NM_001354334	KANK1	TAGCAGCACATAATGGTTTGTG#TACATGCCACTATTAAGCTGCTAA#(((((((..(((.((((.((((#)))).)))).)))...))))))).	4385	4409	0.807692	-18.9	1	0.169006	0.618	0	0	-8.59673	18	24	7	3UTR	MIRT556861	1	1
hsa-miR-15a-5p	NM_001363673	ELOF1	TAGCAGCACATAATGGTTTGTG#CACAGCCGTGTGTGTGTGTGTG#..((((((((((((((.(((((#))))))))).))))))).))).	579	601	0.807692	-17.5	1	0.0671895	0.441	0	0	-4.957	19	22	9	3UTR		0	0
hsa-miR-15a-5p	NM_001366538	TBXAS1	TAGCAGCACATAATGGTTTGTG#ACGATATTTAAGGGCCCTTGTGTCTTAGATCCATTGTGTGTGCTC#.((((.((((((((((((((..#.)))).)))))))))))))).	1204	1249	0.807692	-19.5	0	0.00962862	0.5	0	0	-5.69428	18	21	14	3UTR		0	0
hsa-miR-15a-5p	NM_001371234	RNF183	TAGCAGCACATAATGGTTTGTG#CAAACCTTTTTCGGTTGCTGCTGG#(((((((((..((.((((((..#)))))).))....)).))))))).	708	732	0.807692	-18.4	1	8.84553e-05	0.515	0	0	-8.8617	17	24	7	3UTR		1	0
hsa-miR-15a-5p	NM_001371235	RNF183	TAGCAGCACATAATGGTTTGTG#CAAACCTTTTTCGGTTGCTGCTGG#(((((((((..((.((((((..#)))))).))....)).))))))).	2712	2736	0.807692	-18.4	1	8.84553e-05	0.515	0	0	-8.8617	17	24	7	3UTR		1	0
hsa-miR-15a-5p	NM_001371236	RNF183	TAGCAGCACATAATGGTTTGTG#CAAACCTTTTTCGGTTGCTGCTGG#(((((((((..((.((((((..#)))))).))....)).))))))).	1805	1829	0.807692	-18.4	1	8.84553e-05	0.515	0	0	-8.8617	17	24	7	3UTR		1	0
hsa-miR-15a-5p	NM_001371237	RNF183	TAGCAGCACATAATGGTTTGTG#CAAACCTTTTTCGGTTGCTGCTGG#(((((((((..((.((((((..#)))))).))....)).))))))).	1362	1386	0.807692	-18.4	1	8.84553e-05	0.515	0	0	-8.8617	17	24	7	3UTR		1	0
hsa-miR-15a-5p	NM_001714	BICD1	TAGCAGCACATAATGGTTTGTG#ACACTCTCGGGCTCCTTAACCATCAAGTGCTGCC#..(((((((...((((((....#.))))))...))))))).	4770	4804	0.807692	-19.1	1	0.0121578	0.485	0	0	-12.3711	13	18	7	3UTR		1	0
hsa-miR-15a-5p	NM_000863	HTR1B	TAGCAGCACATAATGGTTTGTG#CACAACTCTAACAAACAAACCATTATGTGTGCTAG#(((((.(((((((((((((((.#.)))))))))))))))))))).	2045	2080	0.807692	-28.6	0	0.00987665	0.603	0	0	-5.83853	20	22	20	3UTR		0	1
hsa-miR-15a-5p	NM_000878	IL2RB	TAGCAGCACATAATGGTTTGTG#CAAACCTCCACTGCTGCTC#.(((((((......((((((..#)))))).....))))))).	1951	1970	0.807692	-17.8	1	0.145752	0.397	0	0	-14.4098	13	19	7	3UTR		1	0
hsa-miR-15a-5p	NM_001003398	BICD1	TAGCAGCACATAATGGTTTGTG#ACACTCTCGGGCTCCTTAACCATCAAGTGCTGCC#..(((((((...((((((....#.))))))...))))))).	4466	4500	0.807692	-19.1	1	0.0121578	0.485	0	0	-12.3711	13	18	7	3UTR		1	0
hsa-miR-15a-5p	NM_001004127	ALG11	TAGCAGCACATAATGGTTTGTG#TAGAGGCCAAGGTGCTGCC#..(((((((....((((((.((#)).))))))..))))))).	4376	4395	0.807692	-19.3	1	0.000179092	0.485	0	0	-13.6602	15	19	7	3UTR		0	0
hsa-miR-15a-5p	NM_001013415	FBXW7	TAGCAGCACATAATGGTTTGTG#CAAACTTATTTATGCTGCTAA#((((((((......((((((..#))))))......)))))))).	2739	2760	0.807692	-18	1	0.0247063	0.691	5.86221	6.01609	-14.554	14	21	8	3UTR		1	1
hsa-miR-15a-5p	NM_001037334	USP14	TAGCAGCACATAATGGTTTGTG#GAGCCAATATGTGTTCTAT#(((.((((((((.((((((...#)))))).))))))))))).	4706	4725	0.807692	-18	0	0.0229911	0.529	0.192689	0.8795	-8.25873	17	19	11	3UTR		1	1
hsa-miR-15a-5p	NM_001083962	TCF4	TAGCAGCACATAATGGTTTGTG#CAAACAGGTTGTGTGCTGG#...(((((((((((.(((((..#)))))..))))))))))).	6632	6651	0.807692	-20.8	0	0.000662872	0.574	4.5904	4.60979	-7.24999	16	19	11	3UTR		0	0
hsa-miR-15a-5p	NM_001100431	VSIG4	TAGCAGCACATAATGGTTTGTG#CACAGGCCAGGGTTCAGTTCTGCTC#.(((((.((((..(((((((((#)))))))))..))...)).))))).	1434	1459	0.807692	-17.9	0	0.00212145	0.588	0	0	-9.97295	18	25	9	3UTR		0	0
hsa-miR-15a-5p	NM_001127215	GFI1	TAGCAGCACATAATGGTTTGTG#CACATATAATTGAGCACCCAGTATGTGCTGG#...(((((((((.(((..(((.#.))).))).))))))))).	3512	3543	0.807692	-18.8	0	1.26799e-06	0.559	2.82227	2.26634	-7.80367	15	19	9	3UTR		0	0
hsa-miR-15a-5p	NM_001127216	GFI1	TAGCAGCACATAATGGTTTGTG#CACATATAATTGAGCACCCAGTATGTGCTGG#...(((((((((.(((..(((.#.))).))).))))))))).	3518	3549	0.807692	-18.8	0	1.26799e-06	0.559	2.45428	2.05787	-7.80367	15	19	9	3UTR		0	0
hsa-miR-15a-5p	NM_001127360	PHTF2	TAGCAGCACATAATGGTTTGTG#GCCAGTGTGTCTGCTC#.((((((((((..((((.....#))))))))).))))).	2083	2099	0.807692	-16.7	1	0.000654429	0.529	-0.337215	-0.144492	-8.42926	14	16	9	3UTR		0	0
hsa-miR-15a-5p	NM_001145165	DOHH	TAGCAGCACATAATGGTTTGTG#GCTGCCGTTGTGCTGTG#..((((((((..(((((..((.#)).))))))))))))).	1252	1269	0.807692	-17.7	1	0.0247836	0.338	0	0	-11.1286	15	17	13	3UTR		0	0
hsa-miR-15a-5p	NM_001145849	PROM1	TAGCAGCACATAATGGTTTGTG#ATAAGTCACCATTGACTTCTTGGTGCTGTTGA#(((((((((.....((((.(((#.))).)))).....))))))))).	3254	3286	0.807692	-17.9	1	5.70902e-05	0.647	3.87759	2.94014	-13.4976	16	24	9	3UTR		0	0
hsa-miR-15a-5p	NM_001160030	FLT1	TAGCAGCACATAATGGTTTGTG#AAACTATTATGTGTC#.....((((((((((((((...#)))))))))))))).	2540	2555	0.807692	-16.7	0	0.00985197	0.706	0	0	-13.6656	14	15	14	3UTR		0	0
hsa-miR-15a-5p	NM_001165881	ZNF268	TAGCAGCACATAATGGTTTGTG#CACAGGCCATTAAAACATTAATAAAAAGGCTGG#...((((...((((((((((((#))))))))))))................)))).	8024	8057	0.807692	-17.5	0	0.00970257	0.574	0	0	-11.1271	16	33	12	3UTR		0	0
hsa-miR-15a-5p	NM_001165883	ZNF268	TAGCAGCACATAATGGTTTGTG#CACAGGCCATTAAAACATTAATAAAAAGGCTGG#...((((...((((((((((((#))))))))))))................)))).	7860	7893	0.807692	-17.5	0	0.00970257	0.574	0	0	-11.1271	16	33	12	3UTR		0	0
hsa-miR-15a-5p	NM_001190463	CTH	TAGCAGCACATAATGGTTTGTG#GCTGCTATTAGAAGCTGCTT#.((((((...(((((((..((.#)).)))))))...)))))).	1279	1299	0.807692	-16.7	1	0.000789513	0.588	3.07629	1.86824	-8.40586	15	20	7	3UTR		0	0
hsa-miR-15a-5p	NM_001193307	SAMD9	TAGCAGCACATAATGGTTTGTG#AAACCATTAAGTGGAAAGCTGA#((((..(((.(((((((((...#))))))))).)))....)))).	5770	5792	0.807692	-16.5	0	0.0241186	0.691	3.19378	1.0881	-11.2001	16	22	9	3UTR		0	0
hsa-miR-15a-5p	NM_001195685	LYPD6	TAGCAGCACATAATGGTTTGTG#CAAACCAGGATGGAGTTGTTT#.((((((.(((..(((((((..#)))))))..)))..)))))).	1613	1634	0.807692	-18.1	1	0.000385904	0.515	-0.0938966	0.0574894	-10.7429	16	21	7	3UTR		0	0
hsa-miR-15a-5p	NM_001201366	DNAL1	TAGCAGCACATAATGGTTTGTG#GCCAGGTGTGCTGGCTC#.((((((((((..((((.....#)))).)))))))).)).	7578	7595	0.807692	-17.9	1	2.87038e-07	0.471	-0.455567	0.247815	-8.42926	14	17	8	3UTR		0	0
hsa-miR-15a-5p	NM_001207025	POU2F2	TAGCAGCACATAATGGTTTGTG#CTCAAACCAAAGTGTTGCA#..(((((((....(((((((.(#).)))))))..))))))).	3852	3871	0.807692	-18	1	0.00326868	0.544	0	0	-13.6602	15	19	7	3UTR		0	0
hsa-miR-15a-5p	NM_001207026	POU2F2	TAGCAGCACATAATGGTTTGTG#CTCAAACCAAAGTGTTGCA#..(((((((....(((((((.(#).)))))))..))))))).	4329	4348	0.807692	-18	1	0.00326868	0.544	0	0	-13.6602	15	19	7	3UTR		0	0
hsa-miR-15a-5p	NM_001220482	MEIS2	TAGCAGCACATAATGGTTTGTG#CACAAACAATGTCTGCTAA#((((((.((((....(((((((#))))))).)))))))))).	3837	3856	0.807692	-17.1	0	0.0404419	0.559	0	0	-11.7095	17	19	10	3UTR		0	0
hsa-miR-15a-5p	NM_001242909	RSPO1	TAGCAGCACATAATGGTTTGTG#CAAATTTGAGAAGTGCTGCTGT#(((((((((.....((((((..#))))))......))))))))).	2079	2101	0.807692	-17.5	1	0.00813178	0.544	2.16585	2.66691	-13.4976	15	22	9	3UTR		0	0
hsa-miR-15a-5p	NM_001243232	TCF4	TAGCAGCACATAATGGTTTGTG#CAAACAGGTTGTGTGCTGG#...(((((((((((.(((((..#)))))..))))))))))).	6525	6544	0.807692	-20.8	0	0.000662872	0.574	4.85744	4.65705	-7.24999	16	19	11	3UTR		0	0
hsa-miR-15a-5p	NM_001253852	AP4B1	TAGCAGCACATAATGGTTTGTG#GCAAACCATTTGCATTGCA#..((((((...((((((((((.#)))))))))))))..))).	2802	2821	0.807692	-17.1	1	0.0027108	0.574	0	0	-10.0807	16	19	13	3UTR		0	0
hsa-miR-15a-5p	NM_001286730	SLC44A1	TAGCAGCACATAATGGTTTGTG#CATGGACTGTTGCTGCTC#.(((((((....((((((((((#))))))))))))))))).	3476	3494	0.815385	-16.9	1	0.000408512	0.485	0.139074	0.383992	-12.2638	17	18	17	3UTR		0	0
hsa-miR-15a-5p	NM_001317237	CTSB	TAGCAGCACATAATGGTTTGTG#TATAGACTTGTAGCTGCTGT#((((((((((....((((((((#))))))))))).))))))).	1946	1966	0.815385	-17.2	1	0.0034692	0.515	0	0	-12.2551	18	20	11	3UTR		0	0
hsa-miR-15a-5p	NM_001320580	QRICH1	TAGCAGCACATAATGGTTTGTG#CATAAACCTGCTGCG#..((((((......((((((((#)))))))))))))).	2939	2954	0.815385	-17.3	1	0.0020279	0.456	0	0	-15.5734	14	15	14	3UTR		0	0
hsa-miR-15a-5p	NM_147780	CTSB	TAGCAGCACATAATGGTTTGTG#TATAGACTTGTAGCTGCTGT#((((((((((....((((((((#))))))))))).))))))).	2139	2159	0.815385	-17.2	1	0.0034692	0.515	0	0	-12.2551	18	20	11	3UTR		0	0
hsa-miR-15a-5p	NM_147782	CTSB	TAGCAGCACATAATGGTTTGTG#TATAGACTTGTAGCTGCTGT#((((((((((....((((((((#))))))))))).))))))).	2065	2085	0.815385	-17.2	1	0.0034692	0.515	0	0	-12.2551	18	20	11	3UTR		0	0
hsa-miR-15a-5p	NM_147783	CTSB	TAGCAGCACATAATGGTTTGTG#TATAGACTTGTAGCTGCTGT#((((((((((....((((((((#))))))))))).))))))).	2051	2071	0.815385	-17.2	1	0.0034692	0.515	0	0	-12.2551	18	20	11	3UTR		0	0
hsa-miR-15a-5p	NM_153273	IP6K1	TAGCAGCACATAATGGTTTGTG#CACAGATCTGCTGCTT#.(((((((......((((((((#))))))))))))))).	3054	3070	0.815385	-17.4	1	0.0016837	0.471	0	0	-14.4098	15	16	15	3UTR		1	1
hsa-miR-15a-5p	NM_198880	QRICH1	TAGCAGCACATAATGGTTTGTG#CATAAACCTGCTGCG#..((((((......((((((((#)))))))))))))).	2683	2698	0.815385	-17.3	1	0.0020279	0.456	0	0	-15.5734	14	15	14	3UTR		0	0
hsa-miR-15a-5p	NM_003399	XPNPEP2	TAGCAGCACATAATGGTTTGTG#CACAGACTGCTACAGCTGCTC#.((((((.......((((((((#))))))))......)))))).	2577	2598	0.815385	-17.5	1	0.0114229	0.456	0.0605257	-0.202445	-16.7234	14	21	8	3UTR		0	0
hsa-miR-15a-5p	NM_001330438	DDX25	TAGCAGCACATAATGGTTTGTG#CACAGACTGAGCAGGCTGCTT#.((((((.......((((((((#))))))))......)))))).	6346	6367	0.815385	-18.3	1	0.00013404	0.485	0	0	-16.7234	14	21	8	3UTR		0	0
hsa-miR-15a-5p	NM_001384714	CTSB	TAGCAGCACATAATGGTTTGTG#TATAGACTTGTAGCTGCTGT#((((((((((....((((((((#))))))))))).))))))).	2724	2744	0.815385	-17.2	1	0.0034692	0.515	0	0	-12.2551	18	20	11	3UTR		0	0
hsa-miR-15a-5p	NM_001384723	CTSB	TAGCAGCACATAATGGTTTGTG#TATAGACTTGTAGCTGCTGT#((((((((((....((((((((#))))))))))).))))))).	2199	2219	0.815385	-17.2	1	0.0034692	0.515	0	0	-12.2551	18	20	11	3UTR		0	0
hsa-miR-15a-5p	NM_001384724	CTSB	TAGCAGCACATAATGGTTTGTG#TATAGACTTGTAGCTGCTGT#((((((((((....((((((((#))))))))))).))))))).	2184	2204	0.815385	-17.2	1	0.0034692	0.515	0	0	-12.2551	18	20	11	3UTR		0	0
hsa-miR-15a-5p	NM_001384725	CTSB	TAGCAGCACATAATGGTTTGTG#TATAGACTTGTAGCTGCTGT#((((((((((....((((((((#))))))))))).))))))).	2159	2179	0.815385	-17.2	1	0.0034692	0.515	0	0	-12.2551	18	20	11	3UTR		0	0
hsa-miR-15a-5p	NM_001384726	CTSB	TAGCAGCACATAATGGTTTGTG#TATAGACTTGTAGCTGCTGT#((((((((((....((((((((#))))))))))).))))))).	2148	2168	0.815385	-17.2	1	0.0034692	0.515	0	0	-12.2551	18	20	11	3UTR		0	0
hsa-miR-15a-5p	NM_001384727	CTSB	TAGCAGCACATAATGGTTTGTG#TATAGACTTGTAGCTGCTGT#((((((((((....((((((((#))))))))))).))))))).	2085	2105	0.815385	-17.2	1	0.0034692	0.515	0	0	-12.2551	18	20	11	3UTR		0	0
hsa-miR-15a-5p	NM_001384728	CTSB	TAGCAGCACATAATGGTTTGTG#TATAGACTTGTAGCTGCTGT#((((((((((....((((((((#))))))))))).))))))).	2060	2080	0.815385	-17.2	1	0.0034692	0.515	0	0	-12.2551	18	20	11	3UTR		0	0
hsa-miR-15a-5p	NM_001776	ENTPD1	TAGCAGCACATAATGGTTTGTG#TACAAACCCTTCTGTTGCTGG#((((((((...((.((((((((#)))))))).)).)))))))).	7956	7977	0.815385	-18.1	1	0.0004535	0.412	0.117696	0.00696239	-9.91808	18	21	8	3UTR	MIRT127725	0	1
hsa-miR-15a-5p	NM_001098175	ENTPD1	TAGCAGCACATAATGGTTTGTG#TACAAACCCTTCTGTTGCTGG#((((((((...((.((((((((#)))))))).)).)))))))).	8093	8114	0.815385	-18.1	1	0.0004535	0.412	0.117696	0.00696239	-9.91808	18	21	8	3UTR	MIRT127725	0	1
hsa-miR-15a-5p	NM_001164178	ENTPD1	TAGCAGCACATAATGGTTTGTG#TACAAACCCTTCTGTTGCTGG#((((((((...((.((((((((#)))))))).)).)))))))).	7978	7999	0.815385	-18.1	1	0.0004535	0.412	0.117696	0.00696239	-9.91808	18	21	8	3UTR	MIRT127725	0	1
hsa-miR-15a-5p	NM_001164181	ENTPD1	TAGCAGCACATAATGGTTTGTG#TACAAACCCTTCTGTTGCTGG#((((((((...((.((((((((#)))))))).)).)))))))).	7850	7871	0.815385	-18.1	1	0.0004535	0.412	0.117696	0.00696239	-9.91808	18	21	8	3UTR	MIRT127725	0	1
hsa-miR-15a-5p	NM_001178093	BCAT1	TAGCAGCACATAATGGTTTGTG#ACAAATTAATATTGTTGCTGA#((((((((.(((.((((((((.#)))))))).))))))))))).	3889	3910	0.815385	-16.8	1	0.00154958	0.735	0.417342	0.00683377	-6.28309	19	21	11	3UTR		0	0
hsa-miR-15a-5p	NM_001256763	CYRIB	TAGCAGCACATAATGGTTTGTG#ACGGGCCATCTAAGGCAGCTAA#((((.((.....(((((((((.#))))))))).....)).)))).	1528	1550	0.820513	-16.9	0	0.000350435	0.544	5.32619	3.16146	-18.8407	15	22	9	3UTR		0	0
hsa-miR-15a-5p	NM_001297773	PSG1	TAGCAGCACATAATGGTTTGTG#ATGAACCAATATGAACTGCA#..((((..((((.((((((((.#)))))))).))))..)))).	1613	1633	0.820513	-17.5	0	0.0407745	0.632	0.261372	0.56545	-10.1035	16	20	8	3UTR		0	0
hsa-miR-15a-5p	NM_139286	CDC26	TAGCAGCACATAATGGTTTGTG#TACAAACCAGATTTAGAGAATTGAGTGCTTGCA#..(((((((.((((((((((((#)))))))))...........))).))))).)).	655	688	0.820513	-18.4	1	9.77173e-05	0.559	-0.42321	1.30179	-6.19951	19	33	9	3UTR		0	0
hsa-miR-15a-5p	XM_005264723	FRMD4B	TAGCAGCACATAATGGTTTGTG#ATAAACAAAAGGTGTGCTACTGA#(((.(((((((....((((((.#)))))).....))))))).))).	4150	4173	0.820513	-15.9	0	0.0312469	0.706	0	0	-13.1978	16	23	7	3UTR		0	0
hsa-miR-15a-5p	XM_017002215	TNFRSF1B	TAGCAGCACATAATGGTTTGTG#CAGGCCGGTGTGGGCTGTG#..(((((.((((.(((((((..#))))))).)))).))))).	1431	1450	0.820513	-19.1	0	4.84515e-06	0.368	0	0	-8.55977	16	19	7	3UTR		0	0
hsa-miR-15a-5p	NM_016351	ADAM22	TAGCAGCACATAATGGTTTGTG#AGCAGTGTGTGCTGCTGA#((((((((((((.((.(.....#).)).)))))))))))).	3842	3860	0.820513	-20.3	1	8.01587e-09	0.471	0	0	-5.45975	15	18	12	3UTR		0	0
hsa-miR-15a-5p	NM_020441	CORO1B	TAGCAGCACATAATGGTTTGTG#CGCGGAGGACAGCGTGGGCTCCAGCTCTGTCACCGTTGTCCTGCTGCTGC#((((((((.((((((((.....#.))))))))..)))))))).	3638	3688	0.820513	-20.1	1	0.00197107	0.353	3.9112	3.88423	-4.99396	16	20	8	3UTR		0	0
hsa-miR-15a-5p	NM_021722	ADAM22	TAGCAGCACATAATGGTTTGTG#AGCAGTGTGTGCTGCTGA#((((((((((((.((.(.....#).)).)))))))))))).	3929	3947	0.820513	-20.3	1	8.01587e-09	0.471	0.033871	-0.0999832	-5.45975	15	18	12	3UTR		0	0
hsa-miR-15a-5p	NM_021723	ADAM22	TAGCAGCACATAATGGTTTGTG#AGCAGTGTGTGCTGCTGA#((((((((((((.((.(.....#).)).)))))))))))).	3950	3968	0.820513	-20.3	1	8.01587e-09	0.471	0.033871	-0.0999832	-5.45975	15	18	12	3UTR		0	0
hsa-miR-15a-5p	NM_024803	TUBAL3	TAGCAGCACATAATGGTTTGTG#CAAGCCGTTATATGCC#.....(((.(((((((((((..#))))))))))).))).	1431	1447	0.820513	-16.6	0	0.00343594	0.588	4.02075	3.38841	-14.722	14	16	11	3UTR		0	0
hsa-miR-15a-5p	NM_003024	ITSN1	TAGCAGCACATAATGGTTTGTG#GCAGTCCATTATGTGGTGG#...((.((((((((((.((((.#)))).)))))))))).)).	6460	6479	0.820513	-20.9	0	9.67183e-05	0.485	0	0	-8.4155	16	19	10	3UTR		0	0
hsa-miR-15a-5p	NM_006873	STON1	TAGCAGCACATAATGGTTTGTG#CACAAGCCACCATGCCTGGCTAA#((((....(((..(((((((((#)))))))))..)))....)))).	4008	4031	0.820513	-18	0	0.00131936	0.574	0	0	-18.4508	16	23	9	3UTR		0	0
hsa-miR-15a-5p	NM_001324418	ADAM22	TAGCAGCACATAATGGTTTGTG#AGCAGTGTGTGCTGCTGA#((((((((((((.((.(.....#).)).)))))))))))).	4124	4142	0.820513	-20.3	1	8.01587e-09	0.471	0	0	-5.45975	15	18	12	3UTR		0	0
hsa-miR-15a-5p	NM_001331010	ITSN1	TAGCAGCACATAATGGTTTGTG#GCAGTCCATTATGTGGTGG#...((.((((((((((.((((.#)))).)))))))))).)).	6445	6464	0.820513	-20.9	0	9.67183e-05	0.485	0	0	-8.4155	16	19	10	3UTR		0	0
hsa-miR-15a-5p	NM_001039753	EML6	TAGCAGCACATAATGGTTTGTG#CAGAAGCCTCTTATGTTATTGCTGCTGC#(((((((((((((.(((((.((#)).)))))..))))))....))))))).	6511	6539	0.820513	-21.4	1	0.0032239	0.5	1.47601	1.89118	-4.79441	20	28	7	3UTR		1	1
hsa-miR-15a-5p	NM_001066	TNFRSF1B	TAGCAGCACATAATGGTTTGTG#CAGGCCGGTGTGGGCTGTG#..(((((.((((.(((((((..#))))))).)))).))))).	1488	1507	0.820513	-19.1	0	4.84515e-06	0.368	0	0	-8.55977	16	19	7	3UTR		0	0
hsa-miR-15a-5p	NM_001167606	RAB35	TAGCAGCACATAATGGTTTGTG#GCCATTGTGGGGCTGG#...((((.(((((((((.....#)))))))))..)))).	1557	1573	0.820513	-17.8	0	1.33628e-06	0.485	0	0	-8.82818	13	16	9	3UTR		1	1
hsa-miR-15a-5p	NM_001198595	STON1	TAGCAGCACATAATGGTTTGTG#CACAAGCCACCATGCCTGGCTAA#((((....(((..(((((((((#)))))))))..)))....)))).	4125	4148	0.820513	-18	0	0.00131936	0.574	0	0	-18.4508	16	23	9	3UTR		0	0
hsa-miR-15a-5p	NM_001281458	SLC35C2	TAGCAGCACATAATGGTTTGTG#CACAGACCCAGGGTGTGGCTGTC#..(((((((((...((((((((#))))))))....))))).)))).	2828	2851	0.820513	-21.4	1	3.61571e-07	0.5	0	0	-10.4498	17	23	8	3UTR		0	0
hsa-miR-15a-5p	NM_001281723	BTD	TAGCAGCACATAATGGTTTGTG#GCGAGCCATGTTGGAAGTGGGTCCTCCAGCTGCA#..(((((.((..(((((((((.#)))))))))..))...............))))).	8990	9024	0.820513	-18.9	0	0.000957962	0.412	0	0	-13.4422	16	34	9	3UTR		0	0
hsa-miR-15a-5p	NM_001281724	BTD	TAGCAGCACATAATGGTTTGTG#GCGAGCCATGTTGGAAGTGGGTCCTCCAGCTGCA#..(((((.((..(((((((((.#)))))))))..))...............))))).	8909	8943	0.820513	-18.9	0	0.000957962	0.412	0	0	-13.4422	16	34	9	3UTR		0	0
hsa-miR-15a-5p	NM_001281726	BTD	TAGCAGCACATAATGGTTTGTG#GCGAGCCATGTTGGAAGTGGGTCCTCCAGCTGCA#..(((((.((..(((((((((.#)))))))))..))...............))))).	10979	11013	0.820513	-18.9	0	0.000957962	0.412	0	0	-13.4422	16	34	9	3UTR		0	0
hsa-miR-15a-5p	NM_001284325	BCAT2	TAGCAGCACATAATGGTTTGTG#CTCAGGCCAGACCCCTGGTGCTGCC#..(((((((.....((((((..#.))))))....))))))).	1961	1986	0.820513	-20.5	1	0.00156799	0.471	-0.188765	0.0382924	-14.5171	13	19	7	3UTR		0	0
hsa-miR-15a-5p	NM_031473	IFT81	TAGCAGCACATAATGGTTTGTG#CACGAGCCACCATGCCCAGCTAA#((((.(..(((..(((((((((#)))))))))..)))..).)))).	1839	1862	0.820513	-17.3	0	0.0312269	0.574	0	0	-16.5499	17	23	9	3UTR		0	0
hsa-miR-15a-5p	NM_145866	FZD3	TAGCAGCACATAATGGTTTGTG#AAATCATTGTGTTTGCTC#.(((((.((((((((((((...#))))))))))))))))).	10210	10228	0.820513	-17.3	0	0.0161073	0.632	0	0	-5.33701	17	18	17	3UTR		0	0
hsa-miR-15a-5p	NM_173179	SLC35C2	TAGCAGCACATAATGGTTTGTG#CACAGACCCAGGGTGTGGCTGTC#..(((((((((...((((((((#))))))))....))))).)))).	3155	3178	0.820513	-21.4	1	3.61571e-07	0.5	0	0	-10.4498	17	23	8	3UTR		0	0
hsa-miR-15a-5p	NM_183239	GSTO2	TAGCAGCACATAATGGTTTGTG#GCAATCCCTCCAGTGCTGCA#..(((((((.....((.((((.#)))).)).....))))))).	5611	5631	0.820513	-18.4	1	0.000141046	0.5	-0.555321	-0.240567	-14.5171	13	20	7	3UTR		0	0
hsa-miR-15a-5p	NM_015560	OPA1	TAGCAGCACATAATGGTTTGTG#ATAAAAGTGTCCATTGTGTGATGTTT#.((((.((((((((((......#.)))))))))).)))).	4191	4217	0.820513	-16.8	0	0.025659	0.75	0.0711544	0.175844	-5.69428	14	17	10	3UTR		0	0
hsa-miR-15a-5p	NM_020464	NHSL1	TAGCAGCACATAATGGTTTGTG#TATATGCACACGTGTGCTGCTGA#(((((((((((..((((.((((#)))).)).)).))))))))))).	6020	6043	0.820513	-19.8	1	5.50611e-06	0.441	4.38995	4.09974	-8.57351	19	23	11	3UTR		0	1
hsa-miR-15a-5p	NM_004872	TMEM59	TAGCAGCACATAATGGTTTGTG#ACCATTATTGGTGCTAC#(((((.((.((((((((.....#)))))))))).))))).	6368	6385	0.820513	-17	0	0.000458896	0.632	1.18145	2.11369	-6.89492	15	17	10	3UTR		0	0
hsa-miR-15a-5p	NM_001347946	IFT81	TAGCAGCACATAATGGTTTGTG#CACGAGCCACCATGCCCAGCTAA#((((.(..(((..(((((((((#)))))))))..)))..).)))).	1421	1444	0.820513	-17.3	0	0.0312269	0.574	0	0	-16.5499	17	23	9	3UTR		0	0
hsa-miR-15a-5p	NM_001370658	BTD	TAGCAGCACATAATGGTTTGTG#GCGAGCCATGTTGGAAGTGGGTCCTCCAGCTGCA#..(((((.((..(((((((((.#)))))))))..))...............))))).	8721	8755	0.820513	-18.9	0	0.000957962	0.412	0	0	-13.4422	16	34	9	3UTR		0	0
hsa-miR-15a-5p	NM_001488	TADA2A	TAGCAGCACATAATGGTTTGTG#ACACTCCTGTTGTTGGTATTATGCTGCAGAGTTGTGTGCTACATAAGCTAT#((((((((((((((..(((((.#.)))))))))))))))......)))).	1878	1929	0.820513	-17.5	1	0.00106483	0.632	0	0	-4.90607	19	27	15	3UTR		0	0
hsa-miR-15a-5p	NM_001143821	PLEKHA5	TAGCAGCACATAATGGTTTGTG#CATGAGCCACTGTGCCTAGCC#..((.(((((...(((((((((#))))))))).)))))...)).	3821	3842	0.820513	-17.1	0	0.0190033	0.559	0	0	-16.5367	16	21	9	3UTR		1	1
hsa-miR-15a-5p	NM_001166105	TADA2A	TAGCAGCACATAATGGTTTGTG#ACACTCCTGTTGTTGGTATTATGCTGCAGAGTTGTGTGCTACATAAGCTAT#((((((((((((((..(((((.#.)))))))))))))))......)))).	1669	1720	0.820513	-17.5	1	0.00106483	0.632	0	0	-4.90607	19	27	15	3UTR		0	0
hsa-miR-15a-5p	NM_001191013	GSTO2	TAGCAGCACATAATGGTTTGTG#GCAATCCCTCCAGTGCTGCA#..(((((((.....((.((((.#)))).)).....))))))).	5509	5529	0.820513	-18.4	1	0.000141046	0.5	0	0	-14.5171	13	20	7	3UTR		0	0
hsa-miR-15a-5p	NM_001191014	GSTO2	TAGCAGCACATAATGGTTTGTG#GCAATCCCTCCAGTGCTGCA#..(((((((.....((.((((.#)))).)).....))))))).	5320	5340	0.820513	-18.4	1	0.000141046	0.5	-0.440601	-0.0720938	-14.5171	13	20	7	3UTR		0	0
hsa-miR-15a-5p	NM_015227	POFUT2	TAGCAGCACATAATGGTTTGTG#TACAGGCCTGTGTGGCCTGCTGG#((((((..((((..((((((((#))))))))..))))..)))))).	2422	2445	0.826923	-22.7	0	1.53912e-07	0.338	0	0	-9.94087	18	23	8	3UTR		0	0
hsa-miR-15a-5p	NM_015884	MBTPS2	TAGCAGCACATAATGGTTTGTG#GCAGGCCAGTGTGAAGCTAT#((((..(((((..((((((((.#)))))))))))))..)))).	2912	2932	0.826923	-20.2	0	0.00172874	0.515	0.424333	0.232949	-14.5935	17	20	13	3UTR		1	1
hsa-miR-15a-5p	NM_020437	ASPHD2	TAGCAGCACATAATGGTTTGTG#CAAGCCAGTGTGTGCTAGTG#..((((((((((.(((((((..#))))))).)))))))).)).	2704	2724	0.826923	-21.2	1	0.000270115	0.456	-0.512442	-0.548577	-6.24613	17	20	8	3UTR		0	0
hsa-miR-15a-5p	NM_021161	KCNK10	TAGCAGCACATAATGGTTTGTG#AAACCAGCCAGTGTTGCA#..(((((((....((((((...#))))))....))))))).	6532	6550	0.826923	-17.9	1	0.00570694	0.559	6.24671	5.97158	-13.6602	13	18	7	3UTR		1	1
hsa-miR-15a-5p	NM_024665	TBL1XR1	TAGCAGCACATAATGGTTTGTG#CACTAACCTTCTTCCTGCTGCTC#.(((((((......((((.(((#))).)))).......))))))).	3324	3347	0.826923	-17.1	1	0.148059	0.618	0.392842	0.7638	-14.4098	14	23	7	3UTR	MIRT726356	1	1
hsa-miR-15a-5p	NM_001142434	OGA	TAGCAGCACATAATGGTTTGTG#GCATCCAGTGTGGTTGCG#..(((((.((((.(((..(((.#))).))).))))))))).	3328	3346	0.826923	-16	0	5.15448e-05	0.588	4.5016	4.50296	-8.55977	15	18	9	3UTR		0	0
hsa-miR-15a-5p	NM_001204314	PRLR	TAGCAGCACATAATGGTTTGTG#ACAAATCATTATGTTTCCTAACTGTGATTTGTAGATTTACTTTTTGCTGTTAG#(((((((((((((((((((((.#))))))))))))).)..............................))))))).	1839	1892	0.826923	-17.8	1	0.0257764	0.75	0.697474	0.680358	-3.93757	21	53	13	3UTR		0	0
hsa-miR-15a-5p	NM_020297	ABCC9	TAGCAGCACATAATGGTTTGTG#TACATGTGCCATGCTGGTGCGCTGCA#..(((((.(((.(((((.((((#.)))).)))))....))).))))).	6866	6892	0.830769	-18.2	0	1.61497e-05	0.559	4.5796	4.31468	-10.6174	17	25	5	3UTR		0	0
hsa-miR-15a-5p	NM_001259	CDK6	TAGCAGCACATAATGGTTTGTG#TATAAACCACATTCCAGGCTGCTGT#(((((((......(((((((((#)))))))))........))))))).	10385	10410	0.833333	-18.4	1	0.00384284	0.618	0	0	-16.0108	16	25	9	3UTR	MIRT479457	1	1
hsa-miR-15a-5p	NM_001282195	SLC25A14	TAGCAGCACATAATGGTTTGTG#CATAGGCCAGGGTGGTTATTGCTAT#(((((((.(((..(((((((((#)))))))))..)))))...))))).	1545	1570	0.833333	-17.9	1	0.000155174	0.544	0	0	-10.8871	19	25	9	3UTR		0	0
hsa-miR-15a-5p	NM_001282196	SLC25A14	TAGCAGCACATAATGGTTTGTG#CATAGGCCAGGGTGGTTATTGCTAT#(((((((.(((..(((((((((#)))))))))..)))))...))))).	1536	1561	0.833333	-17.9	1	0.000155174	0.544	0	0	-10.8871	19	25	9	3UTR		0	0
hsa-miR-15a-5p	NM_001282197	SLC25A14	TAGCAGCACATAATGGTTTGTG#CATAGGCCAGGGTGGTTATTGCTAT#(((((((.(((..(((((((((#)))))))))..)))))...))))).	1629	1654	0.833333	-17.9	1	0.000155174	0.544	0	0	-10.8871	19	25	9	3UTR		0	0
hsa-miR-15a-5p	NM_001282198	SLC25A14	TAGCAGCACATAATGGTTTGTG#CATAGGCCAGGGTGGTTATTGCTAT#(((((((.(((..(((((((((#)))))))))..)))))...))))).	1298	1323	0.833333	-17.9	1	0.000155174	0.544	0	0	-10.8871	19	25	9	3UTR		0	0
hsa-miR-15a-5p	NM_032151	PCBD2	TAGCAGCACATAATGGTTTGTG#TACAGGCATGAGCCACCATGCCTGGCTGTTGA#(((((((.(((..(((((((((#.)))))))))..)))....))))))).	758	790	0.833333	-18	1	0.000342778	0.529	0	0	-10.8871	19	27	9	3UTR		0	0
hsa-miR-15a-5p	NM_145034	TOR1AIP2	TAGCAGCACATAATGGTTTGTG#ACGGACCATGTTCTGTGATTGTA#..((((((((..(((((((((.#)))))))))....)))).)))).	3239	3262	0.833333	-17.4	1	0.0119684	0.632	0	0	-11.1286	17	23	9	3UTR		0	0
hsa-miR-15a-5p	NM_173487	C4orf33	TAGCAGCACATAATGGTTTGTG#GATGGTTATGTAGCTGCA#..((((((((((((.(((....#))).))))))).))))).	1680	1698	0.833333	-18.7	1	0.0027744	0.662	0.0426692	0.0397805	-5.69245	15	18	7	3UTR		0	0
hsa-miR-15a-5p	XM_011532055	MARCHF1	TAGCAGCACATAATGGTTTGTG#TAAACCAGACATTGATGCTGTTAA#((((((((((...(((((((..#))))))).....)).)))))))).	4871	4895	0.833333	-18	1	0.0061169	0.721	0	0	-11.3983	17	24	8	3UTR		0	0
hsa-miR-15a-5p	XM_017008334	MARCHF1	TAGCAGCACATAATGGTTTGTG#TAAACCAGACATTGATGCTGTTAA#((((((((((...(((((((..#))))))).....)).)))))))).	4091	4115	0.833333	-18	1	0.0061169	0.721	0	0	-11.3983	17	24	8	3UTR		0	0
hsa-miR-15a-5p	NM_017923	MARCHF1	TAGCAGCACATAATGGTTTGTG#TAAACCAGACATTGATGCTGTTAA#((((((((((...(((((((..#))))))).....)).)))))))).	3961	3985	0.833333	-18	1	0.0061169	0.721	0	0	-11.3983	17	24	8	3UTR		0	0
hsa-miR-15a-5p	NM_001990	EYA3	TAGCAGCACATAATGGTTTGTG#ACAAAGGCCACGGCTGTTGTGCTGCG#..((((((((..((((.(((((#.))))))))))))))))).	4160	4186	0.833333	-19.3	1	2.13836e-05	0.441	3.40812	5.4535	-11.1286	17	19	17	3UTR		0	0
hsa-miR-15a-5p	NM_001099783	C4orf33	TAGCAGCACATAATGGTTTGTG#GATGGTTATGTAGCTGCA#..((((((((((((.(((....#))).))))))).))))).	1421	1439	0.833333	-18.7	1	0.0027744	0.662	-0.163992	0.0468561	-5.69245	15	18	7	3UTR		0	0
hsa-miR-15a-5p	NM_001145306	CDK6	TAGCAGCACATAATGGTTTGTG#TATAAACCACATTCCAGGCTGCTGT#(((((((......(((((((((#)))))))))........))))))).	10394	10419	0.833333	-18.4	1	0.00384284	0.618	0	0	-16.0108	16	25	9	3UTR	MIRT479457	1	1
hsa-miR-15a-5p	NM_001146191	MPZL1	TAGCAGCACATAATGGTTTGTG#GCCGTCCGTGTGCCTGCTT#.((((((((((.(((((.....#)))))..)))))).)))).	3526	3545	0.833333	-17.5	1	0.00277752	0.456	0	0	-7.14013	15	19	6	3UTR		0	0
hsa-miR-15a-5p	NM_001166373	MARCHF1	TAGCAGCACATAATGGTTTGTG#TAAACCAGACATTGATGCTGTTAA#((((((((((...(((((((..#))))))).....)).)))))))).	4426	4450	0.833333	-18	1	0.0061169	0.721	0	0	-11.3983	17	24	8	3UTR		0	0
hsa-miR-15a-5p	NM_015557	CHD5	TAGCAGCACATAATGGTTTGTG#CACATGCGTGTTGTGTGCTCTGC#(((.((((((((((.((.((((#)))).))..))))))))))))).	7994	8017	0.833333	-19.6	0	0.00141672	0.426	3.67265	4.12062	-7.70505	19	23	13	3UTR		1	0
hsa-miR-15a-5p	NM_138348	OTULIN	TAGCAGCACATAATGGTTTGTG#GCATACCTTTATGTGCATGTG#..(((((((((((.(((.(((.#))).))).)))))))).))).	5216	5237	0.837607	-19.9	1	0.000287304	0.5	0	0	-5.81384	17	21	8	3UTR		0	0
hsa-miR-15a-5p	NM_153217	TMEM174	TAGCAGCACATAATGGTTTGTG#TACATCCTTCCCGATCACTGAGTCACAGTGACCCTTGGCTGCTGCTGT#((((((((..(((.((((((((#.))))..)))).)))..)))))))).	1453	1501	0.837607	-19.7	1	0.00260199	0.456	0	0	-7.09331	19	26	8	3UTR		0	0
hsa-miR-15a-5p	NM_001256703	GABRR1	TAGCAGCACATAATGGTTTGTG#GCATTATATTAGGTGCTGCA#..(((((((.(((((...(((.#)))...))))).))))))).	2049	2069	0.839744	-18.8	1	1.8579e-06	0.603	4.97844	5.57755	-6.43256	15	20	7	3UTR		0	0
hsa-miR-15a-5p	NM_001256704	GABRR1	TAGCAGCACATAATGGTTTGTG#GCATTATATTAGGTGCTGCA#..(((((((.(((((...(((.#)))...))))).))))))).	2202	2222	0.839744	-18.8	1	1.8579e-06	0.603	6.28888	5.10741	-6.43256	15	20	7	3UTR		0	0
hsa-miR-15a-5p	NM_021988	UBE2V1	TAGCAGCACATAATGGTTTGTG#CACACAATCACCTTGCTGCTGA#((((((((.....(((((((((#)))).)))))...)))))))).	1224	1246	0.841026	-16.9	1	0.0129679	0.485	1.24262	1.14014	-13.6972	17	22	8	3UTR	MIRT464668	1	1
hsa-miR-15a-5p	NM_001256426	PDLIM5	TAGCAGCACATAATGGTTTGTG#CACTTCCATTGTGTGCATGTTT#.(((((((((((((((...(((#)))..))))))))))).)))).	4048	4070	0.846154	-21.3	1	0.00671374	0.618	-0.145202	0.10545	-3.79332	18	22	11	3UTR		1	1
hsa-miR-15a-5p	NM_001256427	PDLIM5	TAGCAGCACATAATGGTTTGTG#CACTTCCATTGTGTGCATGTTT#.(((((((((((((((...(((#)))..))))))))))).)))).	1663	1685	0.846154	-21.3	1	0.00671374	0.618	5.57247	4.79628	-3.79332	18	22	11	3UTR		1	1
hsa-miR-15a-5p	NM_001256429	PDLIM5	TAGCAGCACATAATGGTTTGTG#CACATGACTGTATGGAAGAGCTGGCTTTCCAACAGTTATGCTGTGCTGCC#..((((((((..(((..((((.#.)))).)))..)))))))).	871	921	0.846154	-16.8	1	0.00419531	0.632	0.692287	0.184211	-11.3616	15	20	8	3UTR		1	1
hsa-miR-15a-5p	NM_001256441	C19orf47	TAGCAGCACATAATGGTTTGTG#GGAAGCCAGGATGGCTGCG#..(((((.(((..((((((.(.#).))))))..)))))))).	2960	2979	0.846154	-20.7	0	8.72881e-07	0.338	-0.690934	-1.7472	-11.9066	15	19	8	3UTR		0	0
hsa-miR-15a-5p	NM_001256618	TUBGCP2	TAGCAGCACATAATGGTTTGTG#CACGACCCTCCTCCTGCTGCTGC#((((((((......((.(((((#))))).))......)))))))).	3112	3135	0.846154	-18.4	1	0.0166263	0.324	2.91787	4.15336	-14.554	15	23	8	3UTR		0	1
hsa-miR-15a-5p	NM_001256650	ZNF43	TAGCAGCACATAATGGTTTGTG#CACATGTGAAAGCATGTGACCAATTGTTGCTGCA#..((((((.(((((((((.(((#.)))..))))).)))))))))).	3869	3903	0.846154	-17.8	1	0.0107682	0.647	0.474373	-0.708643	-6.01339	18	23	10	3UTR		0	0
hsa-miR-15a-5p	NM_001256675	STOML1	TAGCAGCACATAATGGTTTGTG#CATTCCACATTGTGTGTTTCTGCTC#.((((((((((((((....(((#)))....)))))))))...))))).	2765	2790	0.846154	-17.4	1	0.00031868	0.456	-0.274307	-0.197552	-4.02637	17	25	9	3UTR		0	0
hsa-miR-15a-5p	NM_001256679	PRORP	TAGCAGCACATAATGGTTTGTG#GGGAACCATTGTAGGGTTGCTC#.((((((.(((((((((((.(.#).)))))))))).).)))))).	4515	4537	0.846154	-19.5	1	7.59429e-05	0.471	0.108787	0.0528235	-6.10696	18	22	10	3UTR		0	0
hsa-miR-15a-5p	NM_001256680	PRORP	TAGCAGCACATAATGGTTTGTG#GGGAACCATTGTAGGGTTGCTC#.((((((.(((((((((((.(.#).)))))))))).).)))))).	4063	4085	0.846154	-19.5	1	7.59429e-05	0.471	0.158634	0.0643788	-6.10696	18	22	10	3UTR		0	0
hsa-miR-15a-5p	NM_001256681	PRORP	TAGCAGCACATAATGGTTTGTG#GGGAACCATTGTAGGGTTGCTC#.((((((.(((((((((((.(.#).)))))))))).).)))))).	4015	4037	0.846154	-19.5	1	7.59429e-05	0.471	-0.000813	0.252059	-6.10696	18	22	10	3UTR		0	0
hsa-miR-15a-5p	NM_001256732	SSBP2	TAGCAGCACATAATGGTTTGTG#TACAAGTTGCTCCTGCCCCCTCCCTGAACTATTTTGTGCTGTG#..((((((((.((((((((...#.)))))))).)))))))).	1580	1623	0.846154	-20.7	1	0.0143979	0.618	4.79947	5.44681	-7.78178	16	19	8	3UTR		0	0
hsa-miR-15a-5p	NM_001256753	PEX5L	TAGCAGCACATAATGGTTTGTG#GCAAGACTGAACATAGTTTGGGCCATTGGTGCATGCA#..(((((((.(((((((((...#.))))))))))))).))).	2470	2507	0.846154	-19.4	1	0.00274108	0.603	2.68078	1.89265	-6.19951	16	19	13	3UTR		0	0
hsa-miR-15a-5p	NM_001256787	PLEKHA5	TAGCAGCACATAATGGTTTGTG#ACCAGCTTGCTGCTAT#((((((((.....((((.....#))))...)))))))).	3764	3780	0.846154	-15.8	1	0.00351985	0.618	0	0	-13.6972	12	16	8	3UTR		1	1
hsa-miR-15a-5p	NM_001256847	ABR	TAGCAGCACATAATGGTTTGTG#CACAGGCCCACGGTGGCCAGCCATTGTGGTGCCGCC#..((.(((((((((((((.((.#.)).)))))))))).))).)).	2252	2288	0.846154	-20.3	0	0.000112341	0.382	0	0	-9.07604	17	22	10	3UTR		0	0
hsa-miR-15a-5p	NM_001256870	POLD4	TAGCAGCACATAATGGTTTGTG#CACCTTCCAATACCTGCTGCC#..((((((..((.(((...(((#)))...))).))..)))))).	614	635	0.846154	-15.4	1	0.276517	0.456	1.88545	1.57429	-8.54503	14	21	6	3UTR		0	0
hsa-miR-15a-5p	NM_001256877	KANK1	TAGCAGCACATAATGGTTTGTG#TACATGCCACTATTAAGCTGCTAA#(((((((..(((.((((.((((#)))).)))).)))...))))))).	4840	4864	0.846154	-18.9	1	0.169006	0.618	-0.144037	0.474036	-8.59673	18	24	7	3UTR	MIRT556861	1	1
hsa-miR-15a-5p	NM_001256944	CLCN4	TAGCAGCACATAATGGTTTGTG#GAGCCAGCGTGTGCTGG#...((((((((..((((((...#))))))..)))))))).	4885	4902	0.846154	-21.2	0	3.07088e-07	0.5	0	0	-11.1505	14	17	8	3UTR		1	1
hsa-miR-15a-5p	NM_001257180	SLC20A2	TAGCAGCACATAATGGTTTGTG#AAACTATGGAAATGCTGCTAA#((((((((....(((((((...#))))))).....)))))))).	3638	3659	0.846154	-17.7	1	0.0130488	0.676	0	0	-12.408	15	21	8	3UTR		1	1
hsa-miR-15a-5p	NM_001257191	DDX6	TAGCAGCACATAATGGTTTGTG#CACTGTGTGCTGACTGA#((((((((((((.((.......#)).))))))))).))).	2010	2027	0.846154	-16.8	1	7.97038e-06	0.603	0.045449	1.27523	-5.45975	14	17	9	3UTR		0	0
hsa-miR-15a-5p	NM_001257194	KLHL3	TAGCAGCACATAATGGTTTGTG#GCAGGCTATTTTCTAGTTTGTGCTGGTC#.(.(((((((.((((((((((.#))))))))))........))))))).).	4908	4936	0.846154	-18	0	0.000102657	0.485	5.17382	4.44897	-8.17564	18	28	10	3UTR		0	0
hsa-miR-15a-5p	NM_001257209	FGF1	TAGCAGCACATAATGGTTTGTG#GACCATTGGCTGCG#..(((((...((((((((....#))))))))))))).	785	799	0.846154	-16.1	0	0.000452973	0.471	0.655151	0.641137	-9.56953	13	14	13	3UTR		1	0
hsa-miR-15a-5p	NM_001257210	FGF1	TAGCAGCACATAATGGTTTGTG#GACCATTGGCTGCG#..(((((...((((((((....#))))))))))))).	707	721	0.846154	-16.1	0	0.000452973	0.471	0	0	-9.56953	13	14	13	3UTR		1	0
hsa-miR-15a-5p	NM_001258019	GRIA1	TAGCAGCACATAATGGTTTGTG#AAACCATTTTGCTGTC#..((((((...((((((((...#)))))))).)))))).	2857	2873	0.846154	-16.2	1	0.248258	0.632	0	0	-10.0807	14	16	8	3UTR		0	0
hsa-miR-15a-5p	NM_001258021	GRIA1	TAGCAGCACATAATGGTTTGTG#AAACCATTTTGCTGTC#..((((((...((((((((...#)))))))).)))))).	2935	2951	0.846154	-16.2	1	0.248258	0.632	0	0	-10.0807	14	16	8	3UTR		0	0
hsa-miR-15a-5p	NM_001258022	GRIA1	TAGCAGCACATAATGGTTTGTG#AAACCATTTTGCTGTC#..((((((...((((((((...#)))))))).)))))).	2935	2951	0.846154	-16.2	1	0.248258	0.632	0	0	-10.0807	14	16	8	3UTR		0	0
hsa-miR-15a-5p	NM_001258284	OR2L5	TAGCAGCACATAATGGTTTGTG#GCAGGTTTGTTACACAGGTATACATGTGCCGTTGTGGTTTGCTGCA#..(((((((((((((((.((((#.)))).)))))))))...)))))).	2248	2294	0.846154	-22.9	1	0.000197721	0.574	0	0	-4.957	19	25	9	3UTR		0	0
hsa-miR-15a-5p	NM_001258288	SELENBP1	TAGCAGCACATAATGGTTTGTG#TACTGACCACTGTTGCTTGTTGCTCACTGTGCTGCTT#.(((((((((((.(((((.(((#))).))))).))...............))))))))).	1447	1484	0.846154	-18.6	1	0.0028434	0.529	0	0	-5.08246	19	37	9	3UTR		0	0
hsa-miR-15a-5p	NM_001258292	NFATC2	TAGCAGCACATAATGGTTTGTG#GCAGACCGAGGCTATGGCTGTTGG#(((((((.((((.((((((((.#))))))))....))))))))))).	7048	7072	0.846154	-20.3	1	4.01423e-06	0.471	0	0	-7.54034	19	24	11	3UTR		1	0
hsa-miR-15a-5p	NM_001258294	NFATC2	TAGCAGCACATAATGGTTTGTG#GCAGACCGAGGCTATGGCTGTTGG#(((((((.((((.((((((((.#))))))))....))))))))))).	6622	6646	0.846154	-20.3	1	4.01423e-06	0.471	0	0	-7.54034	19	24	11	3UTR		1	0
hsa-miR-15a-5p	NM_001258296	NFATC2	TAGCAGCACATAATGGTTTGTG#GCAGACCGAGGCTATGGCTGTTGG#(((((((.((((.((((((((.#))))))))....))))))))))).	6692	6716	0.846154	-20.3	1	4.01423e-06	0.471	0	0	-7.54034	19	24	11	3UTR		1	0
hsa-miR-15a-5p	NM_001258298	SHTN1	TAGCAGCACATAATGGTTTGTG#CCGTTGCTTGTTGCTAA#((((((((..((((((......#))))))..)))))))).	5402	5419	0.846154	-16	1	0.00286438	0.515	0	0	-6.23647	14	17	8	3UTR		0	0
hsa-miR-15a-5p	NM_001258376	EPS15L1	TAGCAGCACATAATGGTTTGTG#GCAGCGCCCCAGGGTGTTGCTC#.((((((((.....(((((((.#)))).))).....)))))))).	2294	2316	0.846154	-17.1	1	3.92736e-08	0.5	0	0	-13.3534	15	22	8	3UTR		0	0
hsa-miR-15a-5p	NM_001258401	SLC4A8	TAGCAGCACATAATGGTTTGTG#CACGGATGTCTTGTGCTGCC#..((((((((.....(((((((#)))))))....)))))))).	5518	5538	0.846154	-20.4	1	0.000663524	0.471	0	0	-14.01	15	20	8	3UTR		1	1
hsa-miR-15a-5p	NM_001260491	SLC9A8	TAGCAGCACATAATGGTTTGTG#CACAGGATTCCTTTGTGTGCCATGGAATGCTGA#(((((((((((((.((((((((#))))))...)).)))))))).......))))).	4848	4881	0.846154	-19.1	1	0.0260033	0.515	0	0	-4.79441	21	33	8	3UTR		1	1
hsa-miR-15a-5p	NM_001260497	KCNC2	TAGCAGCACATAATGGTTTGTG#CACAAATTTATGGTAAAAGAATTAATATGCTGTCTGGTGCTGCTGT#(((((((((...(((((.(((.#.))).)))))...))))))))).	4981	5027	0.846154	-19.6	1	0.000995034	0.676	0	0	-11.3517	17	23	9	3UTR		1	1
hsa-miR-15a-5p	NM_001260499	KCNC2	TAGCAGCACATAATGGTTTGTG#CACAAATTTATGGTAAAAGAATTAATATGCTGTCTGGTGCTGCTGT#(((((((((...(((((.(((.#.))).)))))...))))))))).	4244	4290	0.846154	-19.6	1	0.000995034	0.676	0	0	-11.3517	17	23	9	3UTR		1	1
hsa-miR-15a-5p	NM_001261816	PDPK1	TAGCAGCACATAATGGTTTGTG#ACCGTGTTCAGTGCTGCTT#.((((((((...(((((.....#))))).....)))))))).	5738	5757	0.846154	-18	1	0.0022399	0.515	0	0	-11.2074	13	19	8	3UTR		0	0
hsa-miR-15a-5p	NM_001261839	TTPAL	TAGCAGCACATAATGGTTTGTG#AGAAACTATTATGTGTA#.....((((((((((((((.(.#).)))))))))))))).	2104	2121	0.846154	-17.7	0	0.0920229	0.603	0	0	-13.6656	15	17	14	3UTR		0	1
hsa-miR-15a-5p	NM_001265	CDX2	TAGCAGCACATAATGGTTTGTG#GCAAGCTTGAGGCCAAGATGGCTGCTGC#(((((((.(((..((((((...#.))))))..)))))))))).	1646	1674	0.846154	-20.6	1	7.37612e-06	0.382	0	0	-10.8871	16	20	10	3UTR		1	0
hsa-miR-15a-5p	NM_001267038	CENPK	TAGCAGCACATAATGGTTTGTG#GCAAAATGGCATGTGCTGCC#..(((((((((.....(((((.#))))).....))))))))).	1111	1131	0.846154	-18.9	1	3.58781e-06	0.676	0	0	-11.4183	14	20	9	3UTR		0	0
hsa-miR-15a-5p	NM_001267045	PSME3	TAGCAGCACATAATGGTTTGTG#CACATGCACATATGTGTATGCA#..(((((((((.(((((.((((#)))).)).))))))))).))).	1947	1969	0.846154	-17.2	1	2.09746e-07	0.588	0	0	-8.3038	18	22	9	3UTR		1	1
hsa-miR-15a-5p	NM_001267062	PLEKHB2	TAGCAGCACATAATGGTTTGTG#CACAGACCAGAACTGGTTGCA#..(((((.((...(((((((((#)))))))))....))))))).	1201	1222	0.846154	-20.4	0	0.000344772	0.588	0	0	-14.7313	16	21	9	3UTR	MIRT737942	0	1
hsa-miR-15a-5p	NM_001267065	PLEKHB2	TAGCAGCACATAATGGTTTGTG#CACAGACCAGAACTGGTTGCA#..(((((.((...(((((((((#)))))))))....))))))).	1183	1204	0.846154	-20.4	0	0.000344772	0.588	0	0	-14.7313	16	21	9	3UTR	MIRT737942	0	1
hsa-miR-15a-5p	NM_001267066	PLEKHB2	TAGCAGCACATAATGGTTTGTG#CACAGACCAGAACTGGTTGCA#..(((((.((...(((((((((#)))))))))....))))))).	1050	1071	0.846154	-20.4	0	0.000344772	0.588	0	0	-14.7313	16	21	9	3UTR	MIRT737942	0	1
hsa-miR-15a-5p	NM_001267067	PLEKHB2	TAGCAGCACATAATGGTTTGTG#CACAGACCAGAACTGGTTGCA#..(((((.((...(((((((((#)))))))))....))))))).	1029	1050	0.846154	-20.4	0	0.000344772	0.588	0	0	-14.7313	16	21	9	3UTR	MIRT737942	0	1
hsa-miR-15a-5p	NM_001267068	PLEKHB2	TAGCAGCACATAATGGTTTGTG#CACAGACCAGAACTGGTTGCA#..(((((.((...(((((((((#)))))))))....))))))).	1026	1047	0.846154	-20.4	0	0.000344772	0.588	0	0	-14.7313	16	21	9	3UTR	MIRT737942	0	1
hsa-miR-15a-5p	NM_001267564	CREM	TAGCAGCACATAATGGTTTGTG#GAACCATGTTGGTTGCA#..(((((.((..(((((((...#)))))))..))))))).	1570	1587	0.846154	-18.1	0	0.000482659	0.676	0	0	-13.4422	14	17	7	3UTR		0	0
hsa-miR-15a-5p	NM_001267567	CREM	TAGCAGCACATAATGGTTTGTG#GAACCATGTTGGTTGCA#..(((((.((..(((((((...#)))))))..))))))).	1166	1183	0.846154	-18.1	0	0.000482659	0.676	0	0	-13.4422	14	17	7	3UTR		0	0
hsa-miR-15a-5p	NM_001267570	CREM	TAGCAGCACATAATGGTTTGTG#GAACCATGTTGGTTGCA#..(((((.((..(((((((...#)))))))..))))))).	1098	1115	0.846154	-18.1	0	0.000482659	0.676	0	0	-13.4422	14	17	7	3UTR		0	0
hsa-miR-15a-5p	NM_001267706	CD274	TAGCAGCACATAATGGTTTGTG#CAAACCGTTGGTTGCA#..(((((...((((((((((..#))))))))))))))).	1265	1281	0.846154	-17	0	0.000977184	0.647	0	0	-9.56953	15	16	15	3UTR	MIRT762924	0	0
hsa-miR-15a-5p	NM_001267713	IL3RA	TAGCAGCACATAATGGTTTGTG#CGGGCCAGGCGCCTGCACAGACTGGCTGCTGG#(((((((.(.....((((((((#.)))))))))))))))).	1128	1160	0.846154	-18.1	1	1.76923e-05	0.294	0	0	-15.8113	16	18	16	3UTR		0	0
hsa-miR-15a-5p	NM_001267810	EIF6	TAGCAGCACATAATGGTTTGTG#GCAGGCCCTGTGGCTGCTGG#(((((((.((((..(((((((.#))))))).))))))))))).	968	988	0.846154	-23	1	7.31913e-07	0.338	0	0	-8.39718	18	20	11	3UTR		0	0
hsa-miR-15a-5p	NM_001267843	CLOCK	TAGCAGCACATAATGGTTTGTG#GCCTACCAAAAGATAGTGCTGCTGC#(((((((((((..((((..((.#))..))))....)).))))))))).	7629	7654	0.846154	-19	1	0.000589779	0.529	0	0	-8.57351	17	25	9	3UTR		1	1
hsa-miR-15a-5p	NM_001270397	G6PC1	TAGCAGCACATAATGGTTTGTG#AGGCCAGAGGTGCTGTC#..(((((((....((((((...#))))))...))))))).	1431	1448	0.846154	-18.1	1	8.92673e-06	0.471	0	0	-13.6602	13	17	7	3UTR		0	0
hsa-miR-15a-5p	NM_001270436	CDC42EP3	TAGCAGCACATAATGGTTTGTG#ACAAGCTTGCCCTAGGGCATTGTGTGCTT#....(((((((((((.((((..#.)))).))))))))))).	3014	3043	0.846154	-18.2	0	0.000158976	0.544	0	0	-9.77961	15	18	11	3UTR		0	0
hsa-miR-15a-5p	NM_001270438	CDC42EP3	TAGCAGCACATAATGGTTTGTG#ACAAGCTTGCCCTAGGGCATTGTGTGCTT#....(((((((((((.((((..#.)))).))))))))))).	3046	3075	0.846154	-18.2	0	0.000158976	0.544	0	0	-9.77961	15	18	11	3UTR		0	0
hsa-miR-15a-5p	NM_001270546	AKAP13	TAGCAGCACATAATGGTTTGTG#GGACCACCTGTGCTGCA#..((((((((...((((((...#))))))..)))))))).	8595	8612	0.846154	-20.4	1	2.30136e-05	0.368	0.0465	-0.4158	-12.4177	14	17	8	3UTR		0	0
hsa-miR-15a-5p	NM_001270873	GABRG3	TAGCAGCACATAATGGTTTGTG#CATAAACCAATTTTGCTGA#...(((((.....(((((((((#)))))))))....))))).	1345	1364	0.846154	-16.4	0	0.0530581	0.618	0	0	-16.2741	14	19	9	3UTR		0	0
hsa-miR-15a-5p	NM_001270975	IST1	TAGCAGCACATAATGGTTTGTG#CACTGCTGTCGTGGCTGCTT#.((((((.(((.(((((..(((#))).))))).))))))))).	2935	2955	0.846154	-17.9	1	0.000785748	0.471	3.25209	3.11107	-9.45376	17	20	9	3UTR		1	1
hsa-miR-15a-5p	NM_001271	CHD2	TAGCAGCACATAATGGTTTGTG#CACTTTGCACGCTGTGCTGCA#..((((((((...((....(((#)))....))...)))))))).	8875	8896	0.846154	-17.1	1	1.9536e-05	0.485	0	0	-12.6508	13	21	8	3UTR		1	1
hsa-miR-15a-5p	NM_001271022	ATRIP	TAGCAGCACATAATGGTTTGTG#AGAAACCATTGTGTGGCA#..((..(((((((((((((.(.#).))))))))))))))).	2578	2596	0.846154	-19.1	0	0.00159748	0.382	0	0	-10.977	16	18	15	3UTR		0	0
hsa-miR-15a-5p	NM_001271023	ATRIP	TAGCAGCACATAATGGTTTGTG#AGAAACCATTGTGTGGCA#..((..(((((((((((((.(.#).))))))))))))))).	2829	2847	0.846154	-19.1	0	0.00159748	0.382	0	0	-10.977	16	18	15	3UTR		0	0
hsa-miR-15a-5p	NM_001271161	PGR	TAGCAGCACATAATGGTTTGTG#CACAAGGCCAGATGTCTAATTATTTTGCTTATGTGTTGA#...(((((((((((((((((((#)))))).)))..................)))))))))).	9473	9512	0.846154	-17.6	0	0.00147923	0.691	3.31133	3.06575	-6.51454	19	39	10	3UTR		0	0
hsa-miR-15a-5p	NM_001271314	ZNF266	TAGCAGCACATAATGGTTTGTG#CACAAACCTTAATGTGTGTATGTG#..((((((((((..((((((((#))))))))....))))))).))).	3151	3175	0.846154	-19	1	0.00186706	0.603	0	0	-7.10297	18	24	8	3UTR		0	0
hsa-miR-15a-5p	NM_001271594	SESN3	TAGCAGCACATAATGGTTTGTG#GCAAACCAGACCCTGCTGTA#..((((((.....((((((((.#)))))))).....)))))).	8751	8771	0.846154	-19.9	1	0.000246881	0.618	0	0	-14.7166	14	20	8	3UTR		0	0
hsa-miR-15a-5p	NM_001271594	SESN3	TAGCAGCACATAATGGTTTGTG#GAGCACATTATGTGTTTATAGCTT#.((((((((((((((((((...#)))).)))))))))))....))).	2932	2956	0.846154	-17.4	1	0.000739178	0.691	0	0	-3.79332	18	24	11	3UTR		0	0
hsa-miR-15a-5p	NM_001271741	CSNK1A1	TAGCAGCACATAATGGTTTGTG#TATGTGTGTCCTGGGTGTGCTGCTC#.((((((((((...((......#.))...)))))))))).	4525	4550	0.846154	-19.5	1	0.000298926	0.559	0	0	-9.2861	12	17	10	3UTR		0	0
hsa-miR-15a-5p	NM_001271742	CSNK1A1	TAGCAGCACATAATGGTTTGTG#TATGTGTGTCCTGGGTGTGCTGCTC#.((((((((((...((......#.))...)))))))))).	4231	4256	0.846154	-19.5	1	0.000298926	0.559	0	0	-9.2861	12	17	10	3UTR		0	0
hsa-miR-15a-5p	NM_001271818	ORAI2	TAGCAGCACATAATGGTTTGTG#GAACCGTTTGGTTCAATGAGGGACTGTGTTGCTAA#((((((((((.((((((((...#))))))))................)))))))))).	1156	1191	0.846154	-18.7	1	0.00238187	0.471	0	0	-6.76235	18	35	10	3UTR		0	0
hsa-miR-15a-5p	NM_001271949	TPGS2	TAGCAGCACATAATGGTTTGTG#GCAAGCTCTAACTGGCTGCTT#.((((((.((....(((((((.#))))))).....)))))))).	2765	2786	0.846154	-17.1	1	0.00151608	0.559	0	0	-14.4245	15	21	8	3UTR		0	0
hsa-miR-15a-5p	NM_001271950	TPGS2	TAGCAGCACATAATGGTTTGTG#GCAAGCTCTAACTGGCTGCTT#.((((((.((....(((((((.#))))))).....)))))))).	2741	2762	0.846154	-17.1	1	0.00151608	0.559	0	0	-14.4245	15	21	8	3UTR		0	0
hsa-miR-15a-5p	NM_001271953	TPGS2	TAGCAGCACATAATGGTTTGTG#GCAAGAATGTGCTATTTTTCACTGTTAGGTGTTGCTT#.((((((((.(((((((.....#.))))))).)))))))).	1012	1049	0.846154	-17.4	1	0.0079159	0.618	0	0	-5.03583	15	18	8	3UTR		0	0
hsa-miR-15a-5p	NM_001271955	TPGS2	TAGCAGCACATAATGGTTTGTG#GCAAGAATGTGCTATTTTTCACTGTTAGGTGTTGCTT#.((((((((.(((((((.....#.))))))).)))))))).	834	871	0.846154	-17.4	1	0.0079159	0.618	0	0	-5.03583	15	18	8	3UTR		0	0
hsa-miR-15a-5p	NM_001272101	MMP19	TAGCAGCACATAATGGTTTGTG#CGGGAGTGCCAAACCAGCCCTCGGCTGCTAT#(((((((......(((((((..#.))))))).......))))))).	1105	1136	0.846154	-20.6	1	3.24223e-05	0.471	0	0	-16.0108	14	23	7	3UTR		0	1
hsa-miR-15a-5p	NM_001276253	TMEM80	TAGCAGCACATAATGGTTTGTG#ACAAGCCAACAGCTCTGCTGCC#..((((((.....((((((((.#)))))))).......)))))).	189	211	0.846154	-18.6	1	0.000697534	0.574	0	0	-14.7166	14	22	8	3UTR		0	0
hsa-miR-15a-5p	NM_001276286	BBX	TAGCAGCACATAATGGTTTGTG#GCAAACCAAAATATGATGCTCTTCTGCTT#.(((((((((((.((((((((.#))))))))...)))).)))).....))).	4925	4954	0.846154	-17.9	1	0.00563455	0.721	0	0	-5.08246	19	29	8	3UTR		0	0
hsa-miR-15a-5p	NM_001276348	C1orf100	TAGCAGCACATAATGGTTTGTG#AGATCATTGTGTCTGCA#..((((.((((((((((((...#)))))))))))))))).	744	761	0.846154	-19.4	0	5.99587e-05	0.603	4.22524	4.91155	-6.50069	16	17	16	3UTR		0	0
hsa-miR-15a-5p	NM_001276436	KCNJ15	TAGCAGCACATAATGGTTTGTG#CACAACGTGCAGGTTTGTTACATATGTATACATGTGCCATGTTGGTGTGCTGCA#..(((((((((.(((((.((((#.)))).)))))....))))))))).	5325	5379	0.846154	-22.1	1	6.82935e-05	0.603	0	0	-8.3038	18	25	9	3UTR		0	0
hsa-miR-15a-5p	NM_001276490	SERPINB8	TAGCAGCACATAATGGTTTGTG#TACATCCTTCCCTATTATGTGTATGCA#..((((((((((((((......#.))))))))))).))).	1951	1978	0.846154	-17.1	1	0.000506423	0.75	5.25088	5.19714	-4.957	14	17	11	3UTR		0	0
hsa-miR-15a-5p	NM_001277077	HOMER1	TAGCAGCACATAATGGTTTGTG#ACAATCATGTATTATATGTGCTGTA#..((((((((((((((.((((.#))))))))......)))))))))).	3423	3448	0.846154	-17.6	1	0.00189171	0.721	1.07626	0.546754	-4.957	18	25	10	3UTR		0	0
hsa-miR-15a-5p	NM_001277077	HOMER1	TAGCAGCACATAATGGTTTGTG#TAAGCCAAGTGCTGTCTAG#(((((((((....(((((((..#))))))).)))))).))).	3036	3055	0.846154	-17.1	1	0.00988802	0.647	0.524205	0.934927	-12.6408	16	19	7	3UTR		0	0
hsa-miR-15a-5p	NM_001277078	HOMER1	TAGCAGCACATAATGGTTTGTG#ACAATCATGTATTATATGTGCTGTA#..((((((((((((((.((((.#))))))))......)))))))))).	3464	3489	0.846154	-17.6	1	0.00189171	0.721	1.07626	0.546754	-4.957	18	25	10	3UTR		0	0
hsa-miR-15a-5p	NM_001277078	HOMER1	TAGCAGCACATAATGGTTTGTG#TAAGCCAAGTGCTGTCTAG#(((((((((....(((((((..#))))))).)))))).))).	3077	3096	0.846154	-17.1	1	0.00988802	0.647	0.524205	0.934927	-12.6408	16	19	7	3UTR		0	0
hsa-miR-15a-5p	NM_001277091	ZNF550	TAGCAGCACATAATGGTTTGTG#TACAAGGATCTACTATGAACTTGCTGCTGT#((((((((((((.(((((((((#))))))...))).))))....)))))))).	2280	2310	0.846154	-16.4	1	0.00475336	0.632	0.226516	-0.105205	-5.22671	21	30	8	3UTR		0	0
hsa-miR-15a-5p	NM_001277173	RBM46	TAGCAGCACATAATGGTTTGTG#CACAAATTATAATTTTGTTGTTAA#((((((((....((((((((((#)))))))))).....)))))))).	3454	3478	0.846154	-15.7	1	0.035425	0.809	0.883726	1.48157	-12.408	18	24	10	3UTR		0	0
hsa-miR-15a-5p	NM_001277285	IGSF9B	TAGCAGCACATAATGGTTTGTG#CGCGTCGTGATGTGCTGCTC#.((((((((((.((((..((((#)))))))).)))))))))).	6637	6657	0.846154	-20.4	1	0.000351605	0.338	0	0	-7.14013	18	20	10	3UTR		0	0
hsa-miR-15a-5p	NM_001277291	ZNF891	TAGCAGCACATAATGGTTTGTG#AACCTTTATGGCTGTA#..(((((.(((((.((((....#)))).)))))))))).	13482	13498	0.846154	-16.6	0	2.43273e-06	0.676	0	0	-8.12748	14	16	10	3UTR		0	0
hsa-miR-15a-5p	NM_001277335	RASA4B	TAGCAGCACATAATGGTTTGTG#CACAGGGCTGTGCTGTTGC#((((((((((....(.((((((#)))))).))))))))))).	2745	2764	0.846154	-18.8	1	4.46015e-05	0.412	2.669	1.92456	-12.4882	17	19	11	3UTR		0	0
hsa-miR-15a-5p	NM_001277842	CCNT1	TAGCAGCACATAATGGTTTGTG#CAGATACCTGTGTTGCTGT#((((((((((....(((.(.((#)).).))))))))))))).	4918	4937	0.846154	-16.8	1	0.00476971	0.588	0	0	-12.2551	16	19	13	3UTR	MIRT564336	0	1
hsa-miR-15a-5p	NM_001277961	STIM1	TAGCAGCACATAATGGTTTGTG#CACCATGGCCTGCCTGCCCTGCCTCCGTCCCAACCATGGGCTGCTGCTGT#((((((((....((((((....#.))))))....)))))))).	3129	3179	0.846154	-19.2	1	2.38646e-05	0.382	0	0	-12.408	14	20	8	3UTR		0	0
hsa-miR-15a-5p	NM_001277962	STIM1	TAGCAGCACATAATGGTTTGTG#CACCATGGCCTGCCTGCCCTGCCTCCGTCCCAACCATGGGCTGCTGCTGT#((((((((....((((((....#.))))))....)))))))).	2887	2937	0.846154	-19.2	1	2.38646e-05	0.382	0	0	-12.408	14	20	8	3UTR		0	0
hsa-miR-15a-5p	NM_001277962	STIM1	TAGCAGCACATAATGGTTTGTG#ATGAGCCGTGCTGCA#..(((((((.....(((((((.#)))))))))))))).	2261	2276	0.846154	-17.7	1	0.000640186	0.412	0	0	-14.5171	14	15	14	3UTR		0	0
hsa-miR-15a-5p	NM_001278170	ZNF33A	TAGCAGCACATAATGGTTTGTG#GGACCAGTGGTTGCTGA#(((((((.(((..((((((...#)))))))))))))))).	5653	5670	0.846154	-16.7	1	5.73765e-05	0.485	0	0	-10.8871	16	17	16	3UTR		0	0
hsa-miR-15a-5p	NM_001278173	ZNF33A	TAGCAGCACATAATGGTTTGTG#GGACCAGTGGTTGCTGA#(((((((.(((..((((((...#)))))))))))))))).	5813	5830	0.846154	-16.7	1	5.73765e-05	0.485	0.00115159	0.066936	-10.8871	16	17	16	3UTR		0	0
hsa-miR-15a-5p	NM_001278178	ZNF33A	TAGCAGCACATAATGGTTTGTG#GGACCAGTGGTTGCTGA#(((((((.(((..((((((...#)))))))))))))))).	5739	5756	0.846154	-16.7	1	5.73765e-05	0.485	0.00115159	0.066936	-10.8871	16	17	16	3UTR		0	0
hsa-miR-15a-5p	NM_001278182	EOMES	TAGCAGCACATAATGGTTTGTG#GCAAATCACTTAACAGCTGCA#..(((((...(((((((((((.#)))))))).)))...))))).	2969	2990	0.846154	-16.8	0	0.0200049	0.544	0.560694	0.437823	-9.56953	16	21	8	3UTR		0	0
hsa-miR-15a-5p	NM_001278183	EOMES	TAGCAGCACATAATGGTTTGTG#GCAAATCACTTAACAGCTGCA#..(((((...(((((((((((.#)))))))).)))...))))).	2343	2364	0.846154	-16.8	0	0.0200049	0.544	6.87341	5.31041	-9.56953	16	21	8	3UTR		0	0
hsa-miR-15a-5p	NM_001278215	MIER1	TAGCAGCACATAATGGTTTGTG#CATAGACTGTTAAATGATTCTGCTAT#((((((((..((((((((((((#))))))))))))..))...)))))).	678	704	0.846154	-17.4	1	0.150069	0.706	0	0	-6.23647	20	26	12	3UTR		0	0
hsa-miR-15a-5p	NM_001278233	LMCD1	TAGCAGCACATAATGGTTTGTG#GCGAACCAAGCCAATAAGCTTTCCATGATGCTGCTT#.((((((((((..((((((((.#))))))))................))).))))))).	6471	6507	0.846154	-19.1	1	0.00123805	0.559	0	0	-8.42926	18	36	8	3UTR		0	0
hsa-miR-15a-5p	NM_001278234	LMCD1	TAGCAGCACATAATGGTTTGTG#GCGAACCAAGCCAATAAGCTTTCCATGATGCTGCTT#.((((((((((..((((((((.#))))))))................))).))))))).	6304	6340	0.846154	-19.1	1	0.00123805	0.559	0	0	-8.42926	18	36	8	3UTR		0	0
hsa-miR-15a-5p	NM_001278235	LMCD1	TAGCAGCACATAATGGTTTGTG#GCAGTGTGGAAGAAGTGCTGCTGA#(((((((((.............#.))))))))).	1023	1047	0.846154	-16.1	1	0.000215066	0.471	4.28522	3.37615	-14.4661	9	11	9	3UTR		0	0
hsa-miR-15a-5p	NM_001278253	PIP5K1B	TAGCAGCACATAATGGTTTGTG#CATGAACTATATTTAAGCTGCTT#.((((((.....((((((((((#))))))))))......)))))).	2350	2373	0.846154	-16.9	1	0.178522	0.618	0	0	-14.5774	16	23	10	3UTR		0	0
hsa-miR-15a-5p	NM_001278421	DYNC1I1	TAGCAGCACATAATGGTTTGTG#GTGTGCTGCA#..(((((((((...........#))))))))).	2604	2614	0.846154	-16.4	1	0.000546708	0.676	0.530997	-0.380766	-11.4183	9	10	9	3UTR		1	1
hsa-miR-15a-5p	NM_001278547	MAPK8	TAGCAGCACATAATGGTTTGTG#AAACCAGGTGTGTGTCTGTA#..((((((((((.((((((...#))))))..)))))).)))).	3530	3550	0.846154	-18.5	1	0.000122398	0.618	0	0	-6.24613	16	20	6	3UTR		1	1
hsa-miR-15a-5p	NM_001278548	MAPK8	TAGCAGCACATAATGGTTTGTG#AAACCAGGTGTGTGTCTGTA#..((((((((((.((((((...#))))))..)))))).)))).	3570	3590	0.846154	-18.5	1	0.000122398	0.618	0	0	-6.24613	16	20	6	3UTR		1	1
hsa-miR-15a-5p	NM_001278549	PDK1	TAGCAGCACATAATGGTTTGTG#ACCTAGGCGTTCCAGGCTGCAGTGAGCTATGATTGTGCTGCTGC#((((((((((..(((((((...#.)))))))...)))))))))).	12674	12718	0.846154	-22.7	1	8.60961e-06	0.397	0	0	-10.1092	17	22	10	3UTR		0	0
hsa-miR-15a-5p	NM_001278549	PDK1	TAGCAGCACATAATGGTTTGTG#TATAAGCCATTAGTGGATGTTAC#(((((.(((.((((((((((((#)))))))))))))))..))))).	7915	7938	0.846154	-18.7	0	0.00858766	0.647	0	0	-7.08104	20	23	15	3UTR		0	0
hsa-miR-15a-5p	NM_001278579	ACVR2A	TAGCAGCACATAATGGTTTGTG#CACAGCTTGTGAATGTTTAGTGTGCTGCTGT#(((((((((((...((.(((((#)))))))............))))))))))).	2290	2321	0.846154	-19	1	0.000282352	0.588	0	0	-9.43035	18	31	11	3UTR	MIRT568621	1	1
hsa-miR-15a-5p	NM_001278580	ACVR2A	TAGCAGCACATAATGGTTTGTG#CACAGCTTGTGAATGTTTAGTGTGCTGCTGT#(((((((((((...((.(((((#)))))))............))))))))))).	2093	2124	0.846154	-19	1	0.000282352	0.588	0	0	-9.43035	18	31	11	3UTR	MIRT568621	1	1
hsa-miR-15a-5p	NM_001278610	MYBL2	TAGCAGCACATAATGGTTTGTG#CAGACTCTCAGGTGGAGGCAACAGGGCCATGTGCTGCC#..((((((((...((((((((.#.))))).))))))))))).	2325	2363	0.846154	-20.2	1	1.90447e-05	0.324	0	0	-12.4177	16	19	11	3UTR		0	0
hsa-miR-15a-5p	NM_001278618	PTPN1	TAGCAGCACATAATGGTTTGTG#CACAAGCCATTTTTTGAGGAGAGTGAAAGAGAGTACCATGCTGG#...(((((...(((((((((((#)))))))))))...........................))))).	1581	1625	0.846154	-17.3	0	0.0130335	0.426	0	0	-11.6382	16	44	11	3UTR		0	0
hsa-miR-15a-5p	NM_001278689	EOGT	TAGCAGCACATAATGGTTTGTG#ATTGTTATGTGTTGTA#..(((((((((((((((.....#))))))))))))))).	2183	2199	0.846154	-16.4	1	0.00350944	0.676	0.266387	-0.165329	-4.957	15	16	15	3UTR		0	0
hsa-miR-15a-5p	NM_001278716	FBXL4	TAGCAGCACATAATGGTTTGTG#ACACATCAGTGCTGCA#..(((((((....((((.(((.#))).))))))))))).	7346	7362	0.846154	-16.2	1	0.00509585	0.676	0	0	-13.6602	14	16	11	3UTR		0	0
hsa-miR-15a-5p	NM_001279349	REXO4	TAGCAGCACATAATGGTTTGTG#CATAGCACGAGGATGTGTTGCC#..(((((((((..(.(((((((#))))).)).)..))))))))).	1520	1542	0.846154	-18.6	1	2.26061e-05	0.412	0	0	-10.3284	17	22	9	3UTR		0	0
hsa-miR-15a-5p	NM_001280542	DPF3	TAGCAGCACATAATGGTTTGTG#GCAAACCAGAGAGGTGAGGCTGCC#..(((((.(((..((((((((.#)))))))).....)))..))))).	4513	4537	0.846154	-21	0	0.000142051	0.456	0	0	-11.9066	16	24	8	3UTR		0	0
hsa-miR-15a-5p	NM_001281458	SLC35C2	TAGCAGCACATAATGGTTTGTG#CACGGTCCACTGGCCGCCTTGTGTTGCTGG#((((((((((...(((((.(((#.))).)))))...)))))))))).	1717	1747	0.846154	-22.7	1	5.81279e-06	0.382	0	0	-11.3983	18	24	10	3UTR		0	0
hsa-miR-15a-5p	NM_001281463	SMC1A	TAGCAGCACATAATGGTTTGTG#TAGACATTCTGTGTGCTGTG#..((((((((((...(((((..#)))))....)))))))))).	8401	8421	0.846154	-17.4	1	0.00153093	0.471	0	0	-7.83842	15	20	10	3UTR		0	0
hsa-miR-15a-5p	NM_001281482	ARFGAP1	TAGCAGCACATAATGGTTTGTG#GGACTGGATGATGTGCTGCC#..(((((((((..((((((...#))))))....))))))))).	2489	2509	0.846154	-18.6	1	5.5456e-05	0.382	0	0	-9.59293	15	20	9	3UTR		0	0
hsa-miR-15a-5p	NM_001281483	ARFGAP1	TAGCAGCACATAATGGTTTGTG#GGACTGGATGATGTGCTGCC#..(((((((((..((((((...#))))))....))))))))).	2164	2184	0.846154	-18.6	1	5.5456e-05	0.382	0	0	-9.59293	15	20	9	3UTR		0	0
hsa-miR-15a-5p	NM_001281484	ARFGAP1	TAGCAGCACATAATGGTTTGTG#GGACTGGATGATGTGCTGCC#..(((((((((..((((((...#))))))....))))))))).	2149	2169	0.846154	-18.6	1	5.5456e-05	0.382	0	0	-9.59293	15	20	9	3UTR		0	0
hsa-miR-15a-5p	NM_001281712	NCAPH	TAGCAGCACATAATGGTTTGTG#TACATGGTTGCTGTGGGCTATGTGTGCTGTG#..(((((((((.(((((((...#.)))))))))))))))).	3986	4017	0.846154	-19	1	3.08595e-05	0.574	0	0	-8.3038	16	18	16	3UTR		0	0
hsa-miR-15a-5p	NM_001281789	CNEP1R1	TAGCAGCACATAATGGTTTGTG#CACAGCTCTTTAAAACTGGCTATTATGTGTGCC#..(((.((((((((((((.((.#.)).))))))))))))))).	901	934	0.846154	-19.4	0	0.00115007	0.618	0	0	-6.85796	17	20	15	3UTR		0	0
hsa-miR-15a-5p	NM_001282099	YAP1	TAGCAGCACATAATGGTTTGTG#CATAAGCCAGTTGCA#..(((((......(((((((((#)))))))))))))).	1881	1896	0.846154	-15	0	0.00238308	0.588	2.16791	1.82934	-17.0302	14	15	14	3UTR	MIRT054283	1	1
hsa-miR-15a-5p	NM_001282101	YAP1	TAGCAGCACATAATGGTTTGTG#CCATTGCTGCTGTTAA#((((((((..((((((......#)))))).)))))))).	2086	2102	0.846154	-15.6	1	0.0402023	0.574	0.826976	2.21525	-6.23647	14	16	8	3UTR	MIRT054283	1	1
hsa-miR-15a-5p	NM_001282136	MEI4	TAGCAGCACATAATGGTTTGTG#CACACTCCTACTTTACTGCACTGCCTGTTATGTGCAGCTC#.(((.((((((((((((..(((#.))).))).))))))))).))).	4335	4375	0.846154	-20.7	0	2.12346e-05	0.544	0	0	-7.91236	18	23	9	3UTR		0	0
hsa-miR-15a-5p	NM_001282149	ABR	TAGCAGCACATAATGGTTTGTG#CACAGGCCCACGGTGGCCAGCCATTGTGGTGCCGCC#..((.(((((((((((((.((.#.)).)))))))))).))).)).	3289	3325	0.846154	-20.3	0	0.000112341	0.382	0	0	-9.07604	17	22	10	3UTR		0	0
hsa-miR-15a-5p	NM_001282305	STK25	TAGCAGCACATAATGGTTTGTG#CACATGCCAGGTCACCAGGTCACCGTCTCCTTCCACCCCTGCAGTGTGCTGTTGT#(((((((((((...((...(((#.))).))....))))))))))).	1732	1787	0.846154	-18.3	1	9.74798e-05	0.397	5.95933	5.47928	-9.43035	16	23	11	3UTR		0	0
hsa-miR-15a-5p	NM_001282441	GNA12	TAGCAGCACATAATGGTTTGTG#GCACGCCGATGCTGCTAA#((((((((.....((((.(((.#))).)))).)))))))).	1752	1770	0.846154	-17	1	0.00548767	0.397	1.32296	0.707446	-13.6972	15	18	8	3UTR		1	1
hsa-miR-15a-5p	NM_001282480	PRKG2	TAGCAGCACATAATGGTTTGTG#CACAACCAGAGTAGAAAACGTGCTGG#...((((((((..(((.(((((#))))))))..)).......)))))).	2343	2369	0.846154	-15.4	0	0.0068111	0.588	5.22059	2.52247	-11.1505	16	26	8	3UTR		0	0
hsa-miR-15a-5p	NM_001282485	PRKG2	TAGCAGCACATAATGGTTTGTG#AACCATTGCTGCA#..((((((....((((((....#)))))))))))).	4653	4666	0.846154	-15.1	1	0.0605934	0.559	0	0	-13.4275	12	13	12	3UTR		0	0
hsa-miR-15a-5p	NM_001282538	GNB1	TAGCAGCACATAATGGTTTGTG#CACAGATCATTGTTGCA#..((((((....((((((((((#)))))))))))))))).	1847	1864	0.846154	-17.9	1	0.00210299	0.662	0	0	-13.4275	16	17	16	3UTR	MIRT476259	0	0
hsa-miR-15a-5p	NM_001282539	GNB1	TAGCAGCACATAATGGTTTGTG#CACAGATCATTGTTGCA#..((((((....((((((((((#)))))))))))))))).	1944	1961	0.846154	-17.9	1	0.00210299	0.662	0	0	-13.4275	16	17	16	3UTR	MIRT476259	0	0
hsa-miR-15a-5p	NM_001282659	USP47	TAGCAGCACATAATGGTTTGTG#GCAAGCCCTGTGTGCAGGGGCCTAGCTGCA#..((((((((((..(((((((.#))))))).)))))))...........))).	8832	8862	0.846154	-18.7	1	1.57114e-05	0.515	0	0	-7.10297	17	30	7	3UTR		0	0
hsa-miR-15a-5p	NM_001282694	FMO1	TAGCAGCACATAATGGTTTGTG#CACAGATCTCAACTAAAACCCCTTACTTCACAAATGATTGTGTTGTGCTGA#(((((..(((((((.(((((((#.))))))).)))))))..))))).	1860	1911	0.846154	-22.9	0	1.49222e-05	0.632	-0.424185	-0.342363	-8.11767	19	24	7	3UTR		0	0
hsa-miR-15a-5p	NM_001282722	LDAH	TAGCAGCACATAATGGTTTGTG#ATGAGCCAAATAGTGTGCTAGCC#..(((((((((..((((((((.#))))))))....))))))).)).	1609	1632	0.846154	-18.4	1	0.0044383	0.603	-0.0320773	0.132013	-9.59293	17	23	8	3UTR	MIRT003883	0	0
hsa-miR-15a-5p	NM_001282730	SUPT7L	TAGCAGCACATAATGGTTTGTG#CACTGTAGTGATTAGGAATCATTAGCAAATGTGTTGCTT#.((((((((((((((((((.((#.)).))))))))).....))))))))).	2834	2873	0.846154	-19.9	1	0.000630853	0.574	0	0	-3.79332	20	28	9	3UTR		0	0
hsa-miR-15a-5p	NM_001282732	SUPT7L	TAGCAGCACATAATGGTTTGTG#CACTGTAGTGATTAGGAATCATTAGCAAATGTGTTGCTT#.((((((((((((((((((.((#.)).))))))))).....))))))))).	2216	2255	0.846154	-19.9	1	0.000630853	0.574	0	0	-3.79332	20	28	9	3UTR		0	0
hsa-miR-15a-5p	NM_001282736	PLXDC2	TAGCAGCACATAATGGTTTGTG#CACAAACAAGCTCTAAGCTGCTGT#(((((((........(((((((#))))))).........))))))).	2182	2206	0.846154	-17.6	1	0.000578836	0.588	0	0	-17.6031	14	24	7	3UTR		0	0
hsa-miR-15a-5p	NM_001282851	HEY1	TAGCAGCACATAATGGTTTGTG#ACAGATTAAGGTGTTGTA#..(((((((....((((((((.#))))))))..))))))).	1319	1337	0.846154	-14.6	1	0.00959951	0.691	0	0	-13.6602	15	18	8	3UTR		0	0
hsa-miR-15a-5p	NM_001282857	XRN1	TAGCAGCACATAATGGTTTGTG#TAGACCTGCTGTGAAAGGATCACATTTGTTGTGGTGCTGCC#..((((((((((((((..((((#.)))).)))))))).)))))).	5729	5770	0.846154	-18.9	1	0.000749706	0.603	0	0	-4.957	18	22	8	3UTR		0	0
hsa-miR-15a-5p	NM_001282987	DHRS4	TAGCAGCACATAATGGTTTGTG#CACAGGCCAGAGTTGGGCTCTAGCTCCTGGTGCTGTTC#.((((((((....(((((((((#)))))))))....................)))))))).	666	704	0.846154	-20.9	1	9.1218e-06	0.382	0	0	-12.4965	17	38	9	3UTR		0	0
hsa-miR-15a-5p	NM_001282988	DHRS4	TAGCAGCACATAATGGTTTGTG#CACAGGCCAGAGTTGGGCTCTAGCTCCTGGTGCTGTTC#.((((((((....(((((((((#)))))))))....................)))))))).	770	808	0.846154	-20.9	1	9.1218e-06	0.382	0	0	-12.4965	17	38	9	3UTR		0	0
hsa-miR-15a-5p	NM_001282989	DHRS4	TAGCAGCACATAATGGTTTGTG#CACAGGCCAGAGTTGGGCTCTAGCTCCTGGTGCTGTTC#.((((((((....(((((((((#)))))))))....................)))))))).	614	652	0.846154	-20.9	1	9.1218e-06	0.382	0	0	-12.4965	17	38	9	3UTR		0	0
hsa-miR-15a-5p	NM_001282990	DHRS4	TAGCAGCACATAATGGTTTGTG#CACAGGCCAGAGTTGGGCTCTAGCTCCTGGTGCTGTTC#.((((((((....(((((((((#)))))))))....................)))))))).	635	673	0.846154	-20.9	1	9.1218e-06	0.382	0	0	-12.4965	17	38	9	3UTR		0	0
hsa-miR-15a-5p	NM_001282991	DHRS4	TAGCAGCACATAATGGTTTGTG#CACAGGCCAGAGTTGGGCTCTAGCTCCTGGTGCTGTTC#.((((((((....(((((((((#)))))))))....................)))))))).	512	550	0.846154	-20.9	1	9.1218e-06	0.382	0	0	-12.4965	17	38	9	3UTR		0	0
hsa-miR-15a-5p	NM_001283012	DEPTOR	TAGCAGCACATAATGGTTTGTG#CAAAATGATCATCTTGTGTTGTA#..((((((((..((((((....#.))))))..)))))))).	2034	2057	0.846154	-16.7	1	0.00999294	0.632	0	0	-11.1286	14	18	8	3UTR		1	1
hsa-miR-15a-5p	NM_001283018	NAPB	TAGCAGCACATAATGGTTTGTG#TATGAGCCAGACGGCCTGTGTATTGTTTAAGCTCGCCAAGTCTGTGTTGCTGT#((((((((((...((((..((.#.))..))))....)))))))))).	1097	1150	0.846154	-19.2	1	0.0442088	0.544	0	0	-11.3983	16	24	10	3UTR		0	0
hsa-miR-15a-5p	NM_001283020	NAPB	TAGCAGCACATAATGGTTTGTG#TATGAGCCAGACGGCCTGTGTATTGTTTAAGCTCGCCAAGTCTGTGTTGCTGT#((((((((((...((((..((.#.))..))))....)))))))))).	968	1021	0.846154	-19.2	1	0.0442088	0.544	0	0	-11.3983	16	24	10	3UTR		0	0
hsa-miR-15a-5p	NM_001283024	NTAQ1	TAGCAGCACATAATGGTTTGTG#ATGTGCTGTTGT#(((((((((((...........#))))))))))).	1113	1125	0.846154	-15.4	1	0.00425991	0.647	0.427945	0.709996	-10.3988	11	12	11	3UTR		0	0
hsa-miR-15a-5p	NM_001283026	NAPB	TAGCAGCACATAATGGTTTGTG#TATGAGCCAGACGGCCTGTGTATTGTTTAAGCTCGCCAAGTCTGTGTTGCTGT#((((((((((...((((..((.#.))..))))....)))))))))).	1038	1091	0.846154	-19.2	1	0.0442088	0.544	0	0	-11.3983	16	24	10	3UTR		0	0
hsa-miR-15a-5p	NM_001283041	USP25	TAGCAGCACATAATGGTTTGTG#ATAGACCATTATACTATGTGTATGTTT#.((((((((((((((((((((.#))))))))).....))))))).)))).	5011	5038	0.846154	-17.4	1	0.000224933	0.662	0	0	-3.79332	20	27	9	3UTR		1	1
hsa-miR-15a-5p	NM_001283042	USP25	TAGCAGCACATAATGGTTTGTG#ATAGACCATTATACTATGTGTATGTTT#.((((((((((((((((((((.#))))))))).....))))))).)))).	4897	4924	0.846154	-17.4	1	0.000224933	0.662	0	0	-3.79332	20	27	9	3UTR		1	1
hsa-miR-15a-5p	NM_001283051	ICOSLG	TAGCAGCACATAATGGTTTGTG#GGCCTCTGTGCTGCTGG#((((((((((....((((....#))))..)))))))))).	1109	1126	0.846154	-19.3	1	1.15827e-06	0.324	0	0	-12.2551	14	17	10	3UTR		0	0
hsa-miR-15a-5p	NM_001284232	MAP3K9	TAGCAGCACATAATGGTTTGTG#AGGCCAGGTTTCAGAAATAGTGTGCTGCC#..(((((((((..((((((...#)))))).............))))))))).	8494	8523	0.846154	-18.6	1	0.000676214	0.485	3.58865	3.13048	-9.59293	15	29	9	3UTR		1	1
hsa-miR-15a-5p	NM_001284282	VOPP1	TAGCAGCACATAATGGTTTGTG#CGCTGACCTGTCCTGTGTGCTAAGAGCTAT#((((((((((((..((((.(((#))).)))).....))))))))....)))).	1851	1881	0.846154	-18.6	1	0.00258338	0.5	0	0	-6.08354	19	30	8	3UTR	MIRT762928	0	0
hsa-miR-15a-5p	NM_001284283	VOPP1	TAGCAGCACATAATGGTTTGTG#CGCTGACCTGTCCTGTGTGCTAAGAGCTAT#((((((((((((..((((.(((#))).)))).....))))))))....)))).	1792	1822	0.846154	-18.6	1	0.00258338	0.5	0	0	-6.08354	19	30	8	3UTR	MIRT762928	0	0
hsa-miR-15a-5p	NM_001284284	VOPP1	TAGCAGCACATAATGGTTTGTG#CGCTGACCTGTCCTGTGTGCTAAGAGCTAT#((((((((((((..((((.(((#))).)))).....))))))))....)))).	1953	1983	0.846154	-18.6	1	0.00258338	0.5	-0.114914	0.022891	-6.08354	19	30	8	3UTR	MIRT762928	0	0
hsa-miR-15a-5p	NM_001284301	ANLN	TAGCAGCACATAATGGTTTGTG#CACATTTTCACAGAATTCTGGCTTCATTAAGATCATTATTTTTGCTGCG#..((((((.((((((((((...#.))))))))))...)))))).	4101	4150	0.846154	-18.6	1	0.00338258	0.676	0	0	-6.01339	16	21	10	3UTR		1	1
hsa-miR-15a-5p	NM_001284308	ADAP1	TAGCAGCACATAATGGTTTGTG#GCAGGCAGCCCAGGCCCTGGGCCTGATCTCTAACCCCGTCATGCTGCTGCTGA#(((((((((((.((((......#.)))).))).)))))))).	1336	1389	0.846154	-19.2	1	0.000165548	0.353	4.72209	4.71443	-7.28438	15	19	8	3UTR		1	1
hsa-miR-15a-5p	NM_001284309	ADAP1	TAGCAGCACATAATGGTTTGTG#GCAGGCAGCCCAGGCCCTGGGCCTGATCTCTAACCCCGTCATGCTGCTGCTGA#(((((((((((.((((......#.)))).))).)))))))).	1276	1329	0.846154	-19.2	1	0.000165548	0.353	0	0	-7.28438	15	19	8	3UTR		1	1
hsa-miR-15a-5p	NM_001284310	ADAP1	TAGCAGCACATAATGGTTTGTG#GCAGGCAGCCCAGGCCCTGGGCCTGATCTCTAACCCCGTCATGCTGCTGCTGA#(((((((((((.((((......#.)))).))).)))))))).	1251	1304	0.846154	-19.2	1	0.000165548	0.353	3.87887	4.11789	-7.28438	15	19	8	3UTR		1	1
hsa-miR-15a-5p	NM_001284311	ADAP1	TAGCAGCACATAATGGTTTGTG#GCAGGCAGCCCAGGCCCTGGGCCTGATCTCTAACCCCGTCATGCTGCTGCTGA#(((((((((((.((((......#.)))).))).)))))))).	1092	1145	0.846154	-19.2	1	0.000165548	0.353	3.35832	3.95554	-7.28438	15	19	8	3UTR		1	1
hsa-miR-15a-5p	NM_001284342	VKORC1L1	TAGCAGCACATAATGGTTTGTG#CTCAAACCAAATATTTTGTGTGTTGA#...(((((((((((((((((.(#).)))))))......)))))))))).	2056	2082	0.846154	-18.3	0	0.0195257	0.588	0.577753	2.10245	-6.51454	18	26	10	3UTR		0	0
hsa-miR-15a-5p	NM_001284357	LRRC49	TAGCAGCACATAATGGTTTGTG#TAGGCTAGTGTGTGCTGA#...(((((((((.(((((((..#))))))).))))))))).	5050	5068	0.846154	-19.5	0	0.000450639	0.588	0	0	-7.80367	16	18	9	3UTR		0	0
hsa-miR-15a-5p	NM_001284357	LRRC49	TAGCAGCACATAATGGTTTGTG#GGACCTGAGGCTTGTTAACTGTGCTGCTGA#(((((((((((((((((((...#)))))........))))..)))))))))).	5240	5270	0.846154	-18.8	1	0.0104081	0.456	0	0	-3.93757	19	30	10	3UTR		0	0
hsa-miR-15a-5p	NM_001284364	ULK3	TAGCAGCACATAATGGTTTGTG#CACAGATGGTTTGATGGCTGTGCTGTA#..((((((((.(((.(((((((#))))))).))).......)))))))).	1639	1666	0.846154	-18.9	1	0.00043572	0.426	2.69834	2.69239	-8.51722	18	27	8	3UTR		0	0
hsa-miR-15a-5p	NM_001284420	LYSMD4	TAGCAGCACATAATGGTTTGTG#GCGATGTCCTAGGGGTGCTGCA#..(((((((.....((.((((.#))))...)).....))))))).	774	796	0.846154	-17.3	1	0.000932516	0.441	-1.03858	-0.478786	-14.5171	13	22	7	3UTR		0	0
hsa-miR-15a-5p	NM_001284423	MYRIP	TAGCAGCACATAATGGTTTGTG#CGTTATTTTGCTGCTAT#((((((((.((((((.......#))))))..)))))))).	4118	4135	0.846154	-16.2	1	0.154178	0.632	0	0	-5.22701	14	17	8	3UTR		0	1
hsa-miR-15a-5p	NM_001284424	MYRIP	TAGCAGCACATAATGGTTTGTG#CGTTATTTTGCTGCTAT#((((((((.((((((.......#))))))..)))))))).	4163	4180	0.846154	-16.2	1	0.154178	0.632	0	0	-5.22701	14	17	8	3UTR		0	1
hsa-miR-15a-5p	NM_001284425	MYRIP	TAGCAGCACATAATGGTTTGTG#CGTTATTTTGCTGCTAT#((((((((.((((((.......#))))))..)))))))).	4221	4238	0.846154	-16.2	1	0.154178	0.632	0.780654	0.881282	-5.22701	14	17	8	3UTR		0	1
hsa-miR-15a-5p	NM_001284426	MYRIP	TAGCAGCACATAATGGTTTGTG#CGTTATTTTGCTGCTAT#((((((((.((((((.......#))))))..)))))))).	3896	3913	0.846154	-16.2	1	0.154178	0.632	0.00883455	-0.0876991	-5.22701	14	17	8	3UTR		0	1
hsa-miR-15a-5p	NM_001284509	SLC13A5	TAGCAGCACATAATGGTTTGTG#CCTTCTTGTGCTGCTC#.(((((((((....((......#))....))))))))).	2982	2998	0.846154	-17.5	1	0.000147999	0.515	0	0	-12.1109	11	16	9	3UTR		0	0
hsa-miR-15a-5p	NM_001284510	SLC13A5	TAGCAGCACATAATGGTTTGTG#CCTTCTTGTGCTGCTC#.(((((((((....((......#))....))))))))).	2904	2920	0.846154	-17.5	1	0.000147999	0.515	2.71687	3.91477	-12.1109	11	16	9	3UTR		0	0
hsa-miR-15a-5p	NM_001286045	RBM7	TAGCAGCACATAATGGTTTGTG#GGAAGCCATTTTGTGTTACTGT#(((.((((((.((((((((.(.#).)))))))).)))))).))).	3260	3282	0.846154	-18.2	0	0.0354186	0.676	0	0	-9.79437	18	22	8	3UTR		0	0
hsa-miR-15a-5p	NM_001286048	RBM7	TAGCAGCACATAATGGTTTGTG#GGAAGCCATTTTGTGTTACTGT#(((.((((((.((((((((.(.#).)))))))).)))))).))).	3009	3031	0.846154	-18.2	0	0.0354186	0.676	0	0	-9.79437	18	22	8	3UTR		0	0
hsa-miR-15a-5p	NM_001286159	CCDC83	TAGCAGCACATAATGGTTTGTG#GCAAGCCAATTCTCCGTAGTTTAACCCTGTGTATTAGTCTGTTCTCATGCTGCTAA#((((((((((((.((((((((.#))))))))...................)))))................))))))).	1894	1950	0.846154	-17.9	1	0.0328122	0.656	1.49036	1.35158	-5.22671	20	56	8	3UTR	MIRT545351	0	1
hsa-miR-15a-5p	NM_001286219	TMEM132B	TAGCAGCACATAATGGTTTGTG#CAGGGTCCAGATGTGCTGCA#..(((((((((..(((.((.((#)).)).))).))))))))).	5181	5201	0.846154	-20.5	1	0.000636159	0.426	0	0	-9.59293	16	20	9	3UTR		0	0
hsa-miR-15a-5p	NM_001286349	KIRREL1	TAGCAGCACATAATGGTTTGTG#CACAGGCCATTTCTCCTCCTCCATGTGCACGCA#..((.(((((((((((((((((#)))))))))))...........))))))..)).	3513	3546	0.846154	-20.8	0	0.00459938	0.471	0	0	-9.07604	19	33	11	3UTR		0	0
hsa-miR-15a-5p	NM_001286379	FAM120B	TAGCAGCACATAATGGTTTGTG#GCAGGCCAGTTTGTGTGCCTGCA#..(((((((((((((((((((.#))))))))..)))))))).))).	4767	4790	0.846154	-24.3	1	2.37873e-05	0.426	0	0	-4.957	19	23	8	3UTR		0	0
hsa-miR-15a-5p	NM_001286380	FAM120B	TAGCAGCACATAATGGTTTGTG#GCAGGCCAGTTTGTGTGCCTGCA#..(((((((((((((((((((.#))))))))..)))))))).))).	4530	4553	0.846154	-24.3	1	2.37873e-05	0.426	0	0	-4.957	19	23	8	3UTR		0	0
hsa-miR-15a-5p	NM_001286403	CIITA	TAGCAGCACATAATGGTTTGTG#CACAAGCCCTTAGGCAGGTGCTAC#(((((.(...(((.((((((((#)))))))).)))....).))))).	12987	13011	0.846154	-18.5	0	0.000222836	0.574	0	0	-11.3079	17	24	8	3UTR		0	0
hsa-miR-15a-5p	NM_001286488	TMEM14B	TAGCAGCACATAATGGTTTGTG#CTCAGGCCATCTGTGTCCCAGCTGTTC#.(((((((((((((((((((.(#).)))))))).)))))....)))))).	1136	1163	0.846154	-18.6	1	0.0283946	0.515	3.90061	3.21395	-3.79332	20	27	8	3UTR		0	0
hsa-miR-15a-5p	NM_001286489	TMEM14B	TAGCAGCACATAATGGTTTGTG#CTCAGGCCATCTGTGTCCCAGCTGTTC#.(((((((((((((((((((.(#).)))))))).)))))....)))))).	1034	1061	0.846154	-18.6	1	0.0283946	0.515	0.180991	-0.0458747	-3.79332	20	27	8	3UTR		0	0
hsa-miR-15a-5p	NM_001286512	SLC35B2	TAGCAGCACATAATGGTTTGTG#CACAGACCAGCTCTGCAGCA#..((.(((.....(((((((((#)))))))))....))).)).	1508	1528	0.846154	-17.9	0	0.00262667	0.412	5.2234	3.93771	-18.8356	14	20	9	3UTR		0	0
hsa-miR-15a-5p	NM_001286513	SLC35B2	TAGCAGCACATAATGGTTTGTG#CACAGACCAGCTCTGCAGCA#..((.(((.....(((((((((#)))))))))....))).)).	1375	1395	0.846154	-17.9	0	0.00262667	0.412	6.74773	5.26726	-18.8356	14	20	9	3UTR		0	0
hsa-miR-15a-5p	NM_001286531	RAD9B	TAGCAGCACATAATGGTTTGTG#TACAGAGTGCTAAGCTGAAATACAGTCATGTGCTGCA#..(((((((((..((..((...#.))..))...))))))))).	3158	3195	0.846154	-17.6	1	0.0026483	0.559	0	0	-9.82598	13	20	9	3UTR		0	0
hsa-miR-15a-5p	NM_001286532	RAD9B	TAGCAGCACATAATGGTTTGTG#GTGTGCTGCA#..(((((((((...........#))))))))).	2173	2183	0.846154	-16.4	1	2.30262e-06	0.662	-0.0749406	0.297831	-11.4183	9	10	9	3UTR		0	0
hsa-miR-15a-5p	NM_001286535	RAD9B	TAGCAGCACATAATGGTTTGTG#GTGTGCTGCA#..(((((((((...........#))))))))).	2180	2190	0.846154	-16.4	1	2.30262e-06	0.662	0.374278	0.120509	-11.4183	9	10	9	3UTR		0	0
hsa-miR-15a-5p	NM_001286579	KCTD20	TAGCAGCACATAATGGTTTGTG#GCAAGCCAGGCTGTTGA#(((((((.(....((((((((.#)))))))))))))))).	3494	3511	0.846154	-17.5	1	0.000714238	0.588	0	0	-14.9544	16	17	16	3UTR		0	0
hsa-miR-15a-5p	NM_001286580	KCTD20	TAGCAGCACATAATGGTTTGTG#GCAAGCCAGGCTGTTGA#(((((((.(....((((((((.#)))))))))))))))).	3718	3735	0.846154	-17.5	1	0.000714238	0.588	0.864008	-0.141327	-14.9544	16	17	16	3UTR		0	0
hsa-miR-15a-5p	NM_001286635	C6orf89	TAGCAGCACATAATGGTTTGTG#CATGTGTGAACCAGCTGTGAGCTGCA#..(((((.((((.((((((...#.))))))..)))).))))).	1365	1391	0.846154	-19.5	0	0.000115165	0.397	3.87313	2.12603	-8.55977	15	20	6	3UTR		0	0
hsa-miR-15a-5p	NM_001286660	TMEM68	TAGCAGCACATAATGGTTTGTG#CACTGAACTATTAGGCTGCTAT#(((((((.(.((((((((((((#))).))))))))))))))))).	1390	1412	0.846154	-20.9	1	0.00359865	0.632	3.06619	2.05817	-7.49372	20	22	17	3UTR		0	1
hsa-miR-15a-5p	NM_001286661	TMEM68	TAGCAGCACATAATGGTTTGTG#CCATTGTGTGTTT#....((((((((((((......#)))))))))))).	1242	1255	0.846154	-15.9	0	0.0428849	0.662	0.144768	0.148587	-9.54656	12	13	12	3UTR		0	1
hsa-miR-15a-5p	NM_001286666	POSTN	TAGCAGCACATAATGGTTTGTG#CGCAAGCCATTATCTCTCCATGGGAAGCTAA#((((..(.((((((((((((((#))))))))))))........)).)..)))).	2684	2715	0.846154	-17.2	0	0.00193023	0.618	4.39847	3.40931	-12.2712	19	31	12	3UTR		0	0
hsa-miR-15a-5p	NM_001286694	CALML4	TAGCAGCACATAATGGTTTGTG#CACACCAAAGGAAACCAGATGTGAGCTGCTAA#(((((((.((((.((((((.(.#.).))))))..)))).))))))).	2018	2050	0.846154	-21.7	1	0.00272691	0.5	-0.269295	0.0432496	-7.54034	18	24	7	3UTR		0	0
hsa-miR-15a-5p	NM_001286700	RCL1	TAGCAGCACATAATGGTTTGTG#CAGGCCACAGTCGTGCTGCTAG#(((((((((((..(((((((..#)))))))..)).))))))))).	1356	1378	0.846154	-24.1	1	0.00279067	0.456	2.16317	0.763303	-8.57351	18	22	9	3UTR		0	0
hsa-miR-15a-5p	NM_001286701	RCL1	TAGCAGCACATAATGGTTTGTG#TATATTCCAGGTGTGCTGTA#..(((((((((..(((..((((#))))..))).))))))))).	1306	1326	0.846154	-20	1	0.00237474	0.706	-0.265111	0.345538	-9.59293	16	20	9	3UTR		0	0
hsa-miR-15a-5p	NM_001286724	FAM120A	TAGCAGCACATAATGGTTTGTG#TAAACCATATTTGTGCTGTA#..((((((((..((((((((..#))))))))...)))))))).	2283	2303	0.846154	-20.8	1	0.0861718	0.706	0	0	-11.1286	16	20	8	3UTR		0	0
hsa-miR-15a-5p	NM_001286745	OTUD6B	TAGCAGCACATAATGGTTTGTG#TACAAGCCATTCTGCCTGCC#..((((((...(((((((((((#))))))))))).))).))).	2566	2586	0.846154	-18.7	1	0.0274502	0.618	0	0	-10.0807	17	20	11	3UTR		0	0
hsa-miR-15a-5p	NM_001286748	MRPS27	TAGCAGCACATAATGGTTTGTG#GCTTACTATGTAGTGTTGCC#..(((((((...(((((..((.#))..)))))...))))))).	2589	2609	0.846154	-16.9	1	0.0443434	0.632	-0.296928	0.000198728	-12.3711	14	20	7	3UTR		0	0
hsa-miR-15a-5p	NM_001286751	MRPS27	TAGCAGCACATAATGGTTTGTG#GCTTACTATGTAGTGTTGCC#..(((((((...(((((..((.#))..)))))...))))))).	2515	2535	0.846154	-16.9	1	0.0443434	0.632	0	0	-12.3711	14	20	7	3UTR		0	0
hsa-miR-15a-5p	NM_001286765	RUBCNL	TAGCAGCACATAATGGTTTGTG#CAGACCATTACCCACTGTGAGGCATCAGTTGCAGTGCTGTA#..(((((((.((((((((((..#)))))))))).......................))))))).	3824	3865	0.846154	-19.1	1	0.000406372	0.515	0	0	-6.19951	17	41	10	3UTR		1	1
hsa-miR-15a-5p	NM_001286766	RUBCNL	TAGCAGCACATAATGGTTTGTG#CAGACCATTACCCACTGTGAGGCATCAGTTGCAGTGCTGTA#..(((((((.((((((((((..#)))))))))).......................))))))).	3708	3749	0.846154	-19.1	1	0.000406372	0.515	0	0	-6.19951	17	41	10	3UTR		1	1
hsa-miR-15a-5p	NM_001286802	NTMT1	TAGCAGCACATAATGGTTTGTG#GAGCCCATGGGTGCTGCC#..(((((((.....(((((...#))))).....))))))).	1119	1137	0.846154	-18.4	1	1.22617e-09	0.353	0.547814	-0.596505	-14.5171	12	18	7	3UTR		0	0
hsa-miR-15a-5p	NM_001286810	DCAF10	TAGCAGCACATAATGGTTTGTG#ACCATTACGCTGCTC#.((((((...(((((((.....#))))))).)))))).	6858	6873	0.846154	-16.5	1	0.0428667	0.662	0	0	-8.40586	13	15	7	3UTR		1	1
hsa-miR-15a-5p	NM_001287036	KIAA1958	TAGCAGCACATAATGGTTTGTG#GCCTCAAATGTGTTGCC#..(((((((((...(((.....#)))....))))))))).	4635	4652	0.846154	-15.6	1	0.060597	0.603	0	0	-10.4498	12	17	9	3UTR		0	0
hsa-miR-15a-5p	NM_001287045	SH3GLB2	TAGCAGCACATAATGGTTTGTG#ATAAACCGTCCTTGTGTGCGAGTC#..((.((((((((((((((((.#)))))))))...)))))))..)).	2017	2041	0.846154	-18.2	0	0.00131326	0.412	0	0	-9.07604	18	24	9	3UTR		0	0
hsa-miR-15a-5p	NM_001287046	SH3GLB2	TAGCAGCACATAATGGTTTGTG#ATAAACCGTCCTTGTGTGCGAGTC#..((.((((((((((((((((.#)))))))))...)))))))..)).	1457	1481	0.846154	-18.2	0	0.00131326	0.412	0	0	-9.07604	18	24	9	3UTR		0	0
hsa-miR-15a-5p	NM_001287192	FSD1L	TAGCAGCACATAATGGTTTGTG#ACAAATCGTGAACTGCTGCTGT#((((((((....(((((((((.#)))))))))....)))))))).	4745	4767	0.846154	-21.5	1	0.0238088	0.603	0	0	-12.408	17	22	9	3UTR		0	0
hsa-miR-15a-5p	NM_001287259	XKR9	TAGCAGCACATAATGGTTTGTG#CACAATGTGCAGGTTAGTTACATATGTATACATGTGCCATGCTGGTGTGCTGCA#..(((((((((.(((((.((((#.)))).)))))....))))))))).	2872	2926	0.846154	-22.1	1	9.57439e-05	0.603	0	0	-8.3038	18	25	9	3UTR		0	0
hsa-miR-15a-5p	NM_001287335	KIAA1191	TAGCAGCACATAATGGTTTGTG#GCCCTTGTTGTGTGGAAGAAGCCATTTTGTACTGCTT#.(((((.(((.((((((((.(.#.).)))))))).))).))))).	1347	1384	0.846154	-19.9	0	0.00692419	0.588	0.877875	2.24777	-8.16179	17	22	8	3UTR		0	0
hsa-miR-15a-5p	NM_001287349	ZNF852	TAGCAGCACATAATGGTTTGTG#CAGACAAGTTATGTGCTT#....((((((((((.(((((..#)))))..)))))))))).	7328	7346	0.846154	-17.5	0	0.00776012	0.559	0	0	-10.282	15	18	10	3UTR		0	0
hsa-miR-15a-5p	NM_001287426	UPP1	TAGCAGCACATAATGGTTTGTG#CGCAGACCTGCTGTG#..((((((......((((((((#)))))))))))))).	1513	1528	0.846154	-16.6	1	4.35671e-05	0.441	0.19251	0.270039	-15.5734	14	15	14	3UTR		0	0
hsa-miR-15a-5p	NM_001287438	COBL	TAGCAGCACATAATGGTTTGTG#GTGCTGCTGG#(((((((((.............#))))))))).	2233	2243	0.846154	-16.3	1	1.61039e-05	0.441	2.27643	1.98076	-14.4661	9	10	9	3UTR		0	0
hsa-miR-15a-5p	NM_001287441	JADE1	TAGCAGCACATAATGGTTTGTG#GCACGCTACAGATGTGTTGTTT#.((((((((((..((((.(((.#))).))))...)))))))))).	2444	2466	0.846154	-16.7	1	0.000624192	0.485	0	0	-8.42926	17	22	10	3UTR		0	0
hsa-miR-15a-5p	NM_001287740	STK32A	TAGCAGCACATAATGGTTTGTG#TAGGGACCAGTGTTGCTGCTT#.((((((((((..((((((.((#)).)))))))))).)))))).	4553	4574	0.846154	-19.8	1	6.62762e-07	0.544	0	0	-8.42926	18	21	10	3UTR		1	0
hsa-miR-15a-5p	NM_001287743	FDFT1	TAGCAGCACATAATGGTTTGTG#GATCACTGTGCTGCTT#.(((((((((...(((((....#))))).))))))))).	1974	1990	0.846154	-17.6	1	0.000602082	0.456	0.121382	1.17457	-11.254	14	16	9	3UTR		0	1
hsa-miR-15a-5p	NM_001287745	FDFT1	TAGCAGCACATAATGGTTTGTG#GATCACTGTGCTGCTT#.(((((((((...(((((....#))))).))))))))).	1759	1775	0.846154	-17.6	1	0.000602082	0.456	-0.0535326	-0.102979	-11.254	14	16	9	3UTR		0	1
hsa-miR-15a-5p	NM_001287747	FDFT1	TAGCAGCACATAATGGTTTGTG#GATCACTGTGCTGCTT#.(((((((((...(((((....#))))).))))))))).	1846	1862	0.846154	-17.6	1	0.000602082	0.456	-0.64555	-0.445071	-11.254	14	16	9	3UTR		0	1
hsa-miR-15a-5p	NM_001287748	FDFT1	TAGCAGCACATAATGGTTTGTG#GATCACTGTGCTGCTT#.(((((((((...(((((....#))))).))))))))).	1508	1524	0.846154	-17.6	1	0.000602082	0.456	0	0	-11.254	14	16	9	3UTR		0	1
hsa-miR-15a-5p	NM_001287749	FDFT1	TAGCAGCACATAATGGTTTGTG#GATCACTGTGCTGCTT#.(((((((((...(((((....#))))).))))))))).	1746	1762	0.846154	-17.6	1	0.000602082	0.456	0.000286444	0.149805	-11.254	14	16	9	3UTR		0	1
hsa-miR-15a-5p	NM_001287750	FDFT1	TAGCAGCACATAATGGTTTGTG#GATCACTGTGCTGCTT#.(((((((((...(((((....#))))).))))))))).	1697	1713	0.846154	-17.6	1	0.000602082	0.456	0	0	-11.254	14	16	9	3UTR		0	1
hsa-miR-15a-5p	NM_001287751	FDFT1	TAGCAGCACATAATGGTTTGTG#GATCACTGTGCTGCTT#.(((((((((...(((((....#))))).))))))))).	1623	1639	0.846154	-17.6	1	0.000602082	0.456	0	0	-11.254	14	16	9	3UTR		0	1
hsa-miR-15a-5p	NM_001287756	FDFT1	TAGCAGCACATAATGGTTTGTG#CAGCAACCTGTCCTTGTGGGTGATGATCACTGTGCTGCTT#.(((((((((...(((((....#.))))).))))))))).	1051	1091	0.846154	-18	1	0.000602082	0.456	0	0	-11.254	14	17	9	3UTR		0	1
hsa-miR-15a-5p	NM_001287810	CYFIP1	TAGCAGCACATAATGGTTTGTG#GGCCGTGTTGGCTGCTC#.((((((.((..((((((....#))))))..)))))))).	4736	4753	0.846154	-18.7	1	2.09651e-06	0.485	0	0	-12.2785	14	17	8	3UTR		0	0
hsa-miR-15a-5p	NM_001287811	DNAJC16	TAGCAGCACATAATGGTTTGTG#GGCCCTGCTGTGCTGCTGC#((((((((((....((((....#))))....)))))))))).	2710	2729	0.846154	-19.3	1	1.53815e-05	0.382	-0.00022837	-0.435586	-12.2551	14	19	10	3UTR		1	1
hsa-miR-15a-5p	NM_001288702	GGT6	TAGCAGCACATAATGGTTTGTG#AGGATTTATTATGTGCTCACTGCTGG#((((((((((((((((.((.(.#).)).))))))))))))....)))).	2258	2284	0.846154	-17.4	1	0.00906295	0.603	2.42473	4.75266	-3.93757	19	26	12	3UTR		0	0
hsa-miR-15a-5p	NM_001288711	ZSCAN30	TAGCAGCACATAATGGTTTGTG#CACAAGAGCCAAACCATATCACTGCTGTTGT#((((((((....((((((((..#.)))))))).....)))))))).	2950	2981	0.846154	-19	1	0.000155752	0.471	0	0	-12.408	16	23	8	3UTR		0	0
hsa-miR-15a-5p	NM_001288719	STAT5A	TAGCAGCACATAATGGTTTGTG#GCAAATCAGCCATGTGCTGCG#..(((((((((..((((((((.#))))))))...))))))))).	3346	3367	0.846154	-24.5	1	0.000274643	0.485	-0.840124	-0.316286	-9.59293	17	21	9	3UTR		0	0
hsa-miR-15a-5p	NM_001288738	DNM1	TAGCAGCACATAATGGTTTGTG#GGCCGTGTGCTGCG#..(((((((((...((((....#))))))))))))).	3227	3241	0.846154	-18.3	1	2.45202e-06	0.294	0.938582	0.935825	-10.4498	13	14	13	3UTR		0	0
hsa-miR-15a-5p	NM_001288786	TOM1L2	TAGCAGCACATAATGGTTTGTG#GCATCTCTGGAAGAGCAGGGTGTGCTGCA#..(((((((((..((.(((...#.))).))..))))))))).	1986	2015	0.846154	-20.4	1	7.54063e-07	0.412	0	0	-9.82598	14	19	9	3UTR		0	0
hsa-miR-15a-5p	NM_001288787	TOM1L2	TAGCAGCACATAATGGTTTGTG#GCATCTCTGGAAGAGCAGGGTGTGCTGCA#..(((((((((..((.(((...#.))).))..))))))))).	1923	1952	0.846154	-20.4	1	7.54063e-07	0.412	0	0	-9.82598	14	19	9	3UTR		0	0
hsa-miR-15a-5p	NM_001288789	TOM1L2	TAGCAGCACATAATGGTTTGTG#GCATCTCTGGAAGAGCAGGGTGTGCTGCA#..(((((((((..((.(((...#.))).))..))))))))).	1701	1730	0.846154	-20.4	1	7.54063e-07	0.412	0	0	-9.82598	14	19	9	3UTR		0	0
hsa-miR-15a-5p	NM_001288798	MCRIP1	TAGCAGCACATAATGGTTTGTG#GCTGACCCTGAGGTGCTGCTGC#(((((((((.....((((.((.#)).)))).....))))))))).	908	930	0.846154	-21	1	1.88193e-06	0.324	4.99904	4.91763	-13.4976	15	22	9	3UTR		0	1
hsa-miR-15a-5p	NM_001289057	PIGG	TAGCAGCACATAATGGTTTGTG#CACGTCATTGTGTGCACCTCAGCTGAAAGTTCGTGCTAC#((((((((((((((((..((((#)))))))))))))))..................))))).	1602	1641	0.846154	-18.5	1	0.000818212	0.412	2.46658	3.07374	-3.93757	20	39	15	3UTR		0	0
hsa-miR-15a-5p	NM_001289059	STK33	TAGCAGCACATAATGGTTTGTG#TAGGAGATTTTGTAACTGCTTGCCATTAACTTGCTGCTAA#((((((((..(((((((..((.#.))..)))))))...)))))))).	1904	1944	0.846154	-21.5	1	0.0536239	0.691	-0.547686	-0.315761	-6.23647	17	24	8	3UTR		1	1
hsa-miR-15a-5p	NM_001289156	MPI	TAGCAGCACATAATGGTTTGTG#CATGAGCCATTGTGCCTGG#...(((..((((((((((((((#)))))))))))))).))).	3376	3395	0.846154	-18.7	0	0.00153036	0.515	0.0434425	0.432238	-10.3719	17	19	14	3UTR		0	0
hsa-miR-15a-5p	NM_001289160	MICB	TAGCAGCACATAATGGTTTGTG#ACTATTATGTGTGCA#..(((.(((((((((((.....#)))))))))))))).	2325	2340	0.846154	-17	0	0.00102835	0.691	0	0	-6.85796	14	15	14	3UTR		0	0
hsa-miR-15a-5p	NM_001289162	DRC7	TAGCAGCACATAATGGTTTGTG#GCCATTTGTGCCTTGCG#..((((((((.((((((.....#)))))))))))..))).	3033	3050	0.846154	-15.9	1	0.00319659	0.559	0	0	-7.78178	14	17	11	3UTR		0	0
hsa-miR-15a-5p	NM_001289163	DRC7	TAGCAGCACATAATGGTTTGTG#GCCATTTGTGCCTTGCG#..((((((((.((((((.....#)))))))))))..))).	2707	2724	0.846154	-15.9	1	0.00319659	0.559	3.22567	2.21984	-7.78178	14	17	11	3UTR		0	0
hsa-miR-15a-5p	NM_001289411	FAM104A	TAGCAGCACATAATGGTTTGTG#AGAGACAGATGTGTTGCC#..(((((((((....((((.(.#).))))..))))))))).	1623	1641	0.846154	-15.7	1	0.00297008	0.588	0.187772	0.324322	-11.1852	14	18	9	3UTR		0	0
hsa-miR-15a-5p	NM_001289412	FAM104A	TAGCAGCACATAATGGTTTGTG#AGAGACAGATGTGTTGCC#..(((((((((....((((.(.#).))))..))))))))).	1537	1555	0.846154	-15.7	1	0.00297008	0.588	0.861111	0.550025	-11.1852	14	18	9	3UTR		0	0
hsa-miR-15a-5p	NM_001289980	NUMBL	TAGCAGCACATAATGGTTTGTG#CACAAGCTAAGGGCTGCC#..(((((.(....(((((((((#)))))))))..)))))).	2295	2313	0.846154	-17.8	0	3.03e-05	0.368	4.25846	2.22466	-15.9739	15	18	9	3UTR		0	0
hsa-miR-15a-5p	NM_001289980	NUMBL	TAGCAGCACATAATGGTTTGTG#ACAAATATTATGAACTGCTGG#((((((..((((((.((((((.#))))))))))))..)))))).	2855	2876	0.846154	-17.1	0	0.0746476	0.574	5.84639	5.54744	-8.53035	18	21	12	3UTR		0	0
hsa-miR-15a-5p	NM_001290047	CECR2	TAGCAGCACATAATGGTTTGTG#CGCAAATGCTGAACCTGGTGCTGCTGC#(((((((((.....(((((((.#.)).)))))..))))))))).	6441	6468	0.846154	-19.9	1	0.000107884	0.485	-0.414921	-0.268844	-13.4976	16	21	9	3UTR		0	0
hsa-miR-15a-5p	NM_001290145	POLDIP2	TAGCAGCACATAATGGTTTGTG#CAAGAGCCAGAGATGAATTGTGCTGCA#..((((((((...((((((.((#)).)))))).........)))))))).	1944	1971	0.846154	-19.3	1	0.00161673	0.574	0	0	-12.4177	16	27	8	3UTR		0	0
hsa-miR-15a-5p	NM_001290187	KRBA1	TAGCAGCACATAATGGTTTGTG#GAGCCCCCAGGTGCTGTTT#.((((((((.....(((((...#))))).....)))))))).	3449	3468	0.846154	-17.1	1	0.000517869	0.368	0	0	-13.3534	13	19	8	3UTR		0	0
hsa-miR-15a-5p	NM_001290223	DOCK1	TAGCAGCACATAATGGTTTGTG#CGCAAGCCTCTCTGGAAAGAGTGTGCTGCC#..(((((((((...((((((((#))))))))............))))))))).	5754	5784	0.846154	-23	1	7.44553e-05	0.397	0	0	-10.4498	17	30	9	3UTR		0	0
hsa-miR-15a-5p	NM_001290252	DPP6	TAGCAGCACATAATGGTTTGTG#CACAGGCCCGCTGTGTGTGCTC#.((((.((((((..((((((((#))))))))...)))))))))).	3642	3664	0.846154	-20.7	0	0.000239623	0.353	0	0	-7.84025	18	22	10	3UTR		0	0
hsa-miR-15a-5p	NM_001291485	CEACAM7	TAGCAGCACATAATGGTTTGTG#ACCCTGGTGTGCTGTA#..(((((((((...(((.....#)))...))))))))).	1794	1810	0.846154	-17.5	1	0.0127366	0.632	0	0	-10.4498	12	16	9	3UTR		0	0
hsa-miR-15a-5p	NM_001291694	NR2C2	TAGCAGCACATAATGGTTTGTG#CACGTAACCTGTATTCTTGCTGCTT#.(((((((.(((..((((((((#)))).))))..)))...))))))).	4727	4752	0.846154	-18.8	1	0.0330069	0.574	0	0	-6.99569	18	25	7	3UTR	MIRT727068	1	1
hsa-miR-15a-5p	NM_001291837	IKZF1	TAGCAGCACATAATGGTTTGTG#GCAAGCCAGCATGTGTGTC#..(((.(((((..((((((((.#))))))))..)))))))).	2917	2936	0.846154	-19.3	0	0.000386463	0.515	-0.304678	0.127682	-11.4939	16	19	8	3UTR		0	0
hsa-miR-15a-5p	NM_001291837	IKZF1	TAGCAGCACATAATGGTTTGTG#CACCGACCATTTTTGTGCTT#....((((((.(((((((.(((#))).)))))))..)))))).	4823	4843	0.846154	-18.9	0	0.0411299	0.647	0	0	-12.3713	16	20	7	3UTR		0	0
hsa-miR-15a-5p	NM_001291841	IKZF1	TAGCAGCACATAATGGTTTGTG#CACCGACCATTTTTGTGCTT#....((((((.(((((((.(((#))).)))))))..)))))).	4313	4333	0.846154	-18.9	0	0.0411299	0.647	-1.92532	-0.137627	-12.3713	16	20	7	3UTR		0	0
hsa-miR-15a-5p	NM_001291843	IKZF1	TAGCAGCACATAATGGTTTGTG#CACCGACCATTTTTGTGCTT#....((((((.(((((((.(((#))).)))))))..)))))).	4187	4207	0.846154	-18.9	0	0.0411299	0.647	-1.92532	-0.137627	-12.3713	16	20	7	3UTR		0	0
hsa-miR-15a-5p	NM_001291941	C3orf14	TAGCAGCACATAATGGTTTGTG#AAGCCGTTTGTGGACTGTTGC#((((((..(((((((((((...#)))))))).)))..)))))).	2947	2968	0.846154	-16.9	0	0.000411673	0.676	0	0	-7.7949	17	21	8	3UTR		0	0
hsa-miR-15a-5p	NM_001291963	DAP	TAGCAGCACATAATGGTTTGTG#CACATTCCATTTGTGCTA#....((((((.(((((..((((#))))..))))))))))).	1340	1358	0.846154	-19	0	0.00449061	0.559	5.22961	2.83995	-12.3713	15	18	11	3UTR		0	0
hsa-miR-15a-5p	NM_001291968	CA1	TAGCAGCACATAATGGTTTGTG#GCTACCATTTGTGTTGTCTGT#((((((((((.((((((..((.#)).))))))))))))).))).	1109	1130	0.846154	-17.5	1	0.00162683	0.662	0	0	-6.76235	18	21	13	3UTR		0	0
hsa-miR-15a-5p	NM_001291970	POLH	TAGCAGCACATAATGGTTTGTG#CACCTGAATCTGGGAGTTTGGGGCTGCAATAAGCCATGATTGTGCCGCTGC#((((.(((((..(((((((((.#.)))))))))...))))).)))).	7052	7103	0.846154	-22.6	0	9.82841e-05	0.412	0	0	-14.2282	18	24	9	3UTR		0	0
hsa-miR-15a-5p	NM_001292016	TNIP2	TAGCAGCACATAATGGTTTGTG#GCGAGCCACATGTCTGCA#..((((.((((..((((((((.#)))))))).)))))))).	1563	1581	0.846154	-19.2	0	0.000985714	0.456	0	0	-11.1366	16	18	8	3UTR		0	0
hsa-miR-15a-5p	NM_001292034	TAB2	TAGCAGCACATAATGGTTTGTG#CACGAAGAAAAGGAACAAGGTTTAACTATTTAAGAACCATTTGCTGCC#..((((((...((((((((...#.)))))))))))))).	2882	2930	0.846154	-17.6	1	0.0025718	0.603	0	0	-10.0807	14	16	14	3UTR		0	0
hsa-miR-15a-5p	NM_001293089	CDC27	TAGCAGCACATAATGGTTTGTG#GCAAAGCACAAGGTGCTGTA#..(((((((....((.(((((.#))))).))....))))))).	4425	4445	0.846154	-18.7	1	0.000107376	0.721	0	0	-13.8933	14	20	7	3UTR	MIRT728019	1	1
hsa-miR-15a-5p	NM_001293304	CEMIP	TAGCAGCACATAATGGTTTGTG#CAGAGACCCTGGTGCTGCC#..(((((((.....(((((.((#)).)))))...))))))).	4595	4614	0.846154	-19.7	1	0.00087481	0.412	0.293567	-0.0434186	-14.5171	14	19	7	3UTR		0	0
hsa-miR-15a-5p	NM_001293642	CA12	TAGCAGCACATAATGGTTTGTG#CACAAACCAAGCCATGCTGGTGG#((.(((((.....(((((((((#))))))))).....))))).)).	1260	1283	0.846154	-20.2	0	4.10407e-05	0.559	0	0	-15.2547	16	23	9	3UTR		0	0
hsa-miR-15a-5p	NM_001293642	CA12	TAGCAGCACATAATGGTTTGTG#ACAAAAAACTCTGTATCTGTTTCTAGCATGTGCTGCA#..(((((((((..(((......#.)))..))))))))).	3453	3490	0.846154	-18.2	1	0.00128216	0.676	0	0	-9.59293	12	16	9	3UTR		0	0
hsa-miR-15a-5p	NM_001294348	ELAVL4	TAGCAGCACATAATGGTTTGTG#CATTCTGTTGTGTGTGTA#..(((.((((((((((..((..#))..))))))))))))).	2682	2700	0.846154	-15	0	0.000763681	0.75	6.06556	3.4861	-6.85796	15	18	13	3UTR		0	1
hsa-miR-15a-5p	NM_001297562	TNFSF4	TAGCAGCACATAATGGTTTGTG#GCAGGCCTAAGTATATGTTGTGTGTGTTGTTT#.(((((((((((..(((((((.#))))))).............))))))))))).	2600	2632	0.846154	-19.5	1	0.0317351	0.559	0	0	-5.9393	18	32	11	3UTR		0	0
hsa-miR-15a-5p	NM_001297567	ZNF124	TAGCAGCACATAATGGTTTGTG#ACAGCCCCTGGTGTGTGTTGTTC#.(((((((((((..((.((((.#)))).))....))))))))))).	655	678	0.846154	-17.1	1	0.00844008	0.441	2.06701	0.548955	-5.9393	17	23	11	3UTR		0	0
hsa-miR-15a-5p	NM_001297573	TRERF1	TAGCAGCACATAATGGTTTGTG#CGAACCATTACAGCTGTC#..(((((...((((((((((..#))))))))))..))))).	6307	6325	0.846154	-18	0	0.0322624	0.485	0	0	-9.56953	15	18	10	3UTR		0	0
hsa-miR-15a-5p	NM_001297642	C1RL	TAGCAGCACATAATGGTTTGTG#GCTCTTCCCAGTGTGCTGCA#..(((((((((..(((......#.)))))))))))).	2227	2247	0.846154	-18.8	1	0.00105026	0.471	-0.371529	-0.325053	-9.59293	12	14	12	3UTR		0	0
hsa-miR-15a-5p	NM_001297645	CWC27	TAGCAGCACATAATGGTTTGTG#GCAAACCTATGTGCA#.....(((((((..(((((((.#)))))))))))))).	1914	1929	0.846154	-18.4	0	0.000285613	0.603	0	0	-15.8116	14	15	14	3UTR		0	0
hsa-miR-15a-5p	NM_001297651	MAST4	TAGCAGCACATAATGGTTTGTG#CAAATCATTTTAGTGCTGA#...((((((..(((((((((..#)))))))))...)))))).	9051	9070	0.846154	-17.6	0	0.0335225	0.706	0	0	-10.5818	15	19	9	3UTR		0	0
hsa-miR-15a-5p	NM_001297697	CCDC125	TAGCAGCACATAATGGTTTGTG#CCACTGTGTTGCTC#.(((((((((...(((......#))).))))))))).	2901	2915	0.846154	-15.3	1	0.00283773	0.397	0	0	-11.254	12	14	9	3UTR		0	0
hsa-miR-15a-5p	NM_001297745	TENT2	TAGCAGCACATAATGGTTTGTG#CATAATACATTATGTTTACCTCCATCATAGTTGCTT#.((((((((((((((..(((((#)))))..))))))))..............)))))).	2052	2088	0.846154	-18	1	0.140389	0.735	0.884783	1.58352	-4.02637	19	36	8	3UTR		1	0
hsa-miR-15a-5p	NM_001297753	MAMSTR	TAGCAGCACATAATGGTTTGTG#CACAGGATCGGAGACAACCTCCAACCCCACCTGCCTCCTGAAGTGCTGCTGA#(((((((((.....(((..(((#.)))..))).......))))))))).	1248	1300	0.846154	-19.6	1	0.0290024	0.456	0	0	-13.4976	15	26	9	3UTR		1	1
hsa-miR-15a-5p	NM_001297766	KIAA0513	TAGCAGCACATAATGGTTTGTG#CATGGACTATTAGCCAGCCATGAAAAGCAATGGCATGCTGCTC#.(((((((..((((((((((((#)))))))))))).......................))))))).	1569	1612	0.846154	-17.8	1	0.00103399	0.485	0	0	-6.09222	19	43	12	3UTR		1	0
hsa-miR-15a-5p	NM_001297777	MCTP1	TAGCAGCACATAATGGTTTGTG#GCATACCATCACTGTTTGTTGCTAA#((((((((.((((((((.(((.#))).)))))...))).)))))))).	3882	3907	0.846154	-18.6	1	0.158795	0.647	0.535816	0.26419	-4.99396	19	25	8	3UTR		0	0
hsa-miR-15a-5p	NM_001300722	LARGE2	TAGCAGCACATAATGGTTTGTG#GCAGAGCATCTGTGGGGTGGGGTCTTCCCCTTGCTGCTAT#(((((((((((((((.(((((.#))))).))).)))).................)))))))).	2316	2356	0.846154	-19.4	1	0.0151923	0.412	-0.550701	0.489722	-4.17062	20	40	8	3UTR		1	1
hsa-miR-15a-5p	NM_001300742	BORCS5	TAGCAGCACATAATGGTTTGTG#CACAGACTGGTACCCATCTGTGGCGTGTGAGGAAGTGTGCTGCA#..(((((((((..(((((((((#))))))))).........................))))))))).	4781	4825	0.846154	-21.5	1	0.00205713	0.382	0	0	-9.59293	18	44	9	3UTR		0	0
hsa-miR-15a-5p	NM_001300865	RANBP3	TAGCAGCACATAATGGTTTGTG#CCATTGGACGTGCTGTTAA#(((((((((.((((((......#))))))...))))))))).	2053	2072	0.846154	-18.5	1	0.0162634	0.515	0	0	-5.18008	15	19	9	3UTR		1	1
hsa-miR-15a-5p	NM_001300867	MIA3	TAGCAGCACATAATGGTTTGTG#GCTGATACTTTTGTTTGCTGCTAG#((((((((.((((.(((.....#.))).)))).)))))))).	3844	3868	0.846154	-16.8	1	0.00333154	0.662	0	0	-5.8508	15	19	8	3UTR		0	0
hsa-miR-15a-5p	NM_001300884	CHIC1	TAGCAGCACATAATGGTTTGTG#GCAAATATTATGTGTTTGCCTGCTGC#((((((((((((((.((((((.#)))))))))))))).....)))))).	2493	2519	0.846154	-18.6	1	0.000325013	0.662	0	0	-4.67302	20	26	14	3UTR	MIRT327962	1	1
hsa-miR-15a-5p	NM_001300896	CABP4	TAGCAGCACATAATGGTTTGTG#ACAAACCATGGCTTCTGTTAA#((((((......(((((((((.#))))))))).....)))))).	2681	2702	0.846154	-16.9	0	0.0542296	0.765	0	0	-16.2654	15	21	9	3UTR		0	0
hsa-miR-15a-5p	NM_001300899	MYO6	TAGCAGCACATAATGGTTTGTG#TCTTTGTGTGCTGTTAG#(((((((((((((.((......#)).))))))))))))).	5080	5097	0.846154	-18.7	1	0.000355325	0.706	0	0	-4.79441	15	17	13	3UTR		0	0
hsa-miR-15a-5p	NM_001300919	HMGA2	TAGCAGCACATAATGGTTTGTG#TATGAGCCTTATGTGTGGCTT#.(((.((((((((.((((((((#)))))))))))))))).))).	1539	1560	0.846154	-20	0	2.27425e-05	0.588	-0.233589	-0.0636191	-8.7692	19	21	16	3UTR	MIRT006805	1	1
hsa-miR-15a-5p	NM_001300941	KICS2	TAGCAGCACATAATGGTTTGTG#CATAAGCCATCATGTGGGCTT#.(((..(((((.((((((((((#)))))))))).))))).))).	1963	1984	0.846154	-20.9	0	8.83648e-05	0.588	5.24178	4.70777	-13.1601	18	21	10	3UTR		0	0
hsa-miR-15a-5p	NM_001300942	EMSY	TAGCAGCACATAATGGTTTGTG#CATTCCATTGTGTGA#......((((((((((..((..#))..)))))))))).	7008	7023	0.846154	-16.1	0	0.00156092	0.677	0	0	-15.5666	12	15	10	3UTR		0	0
hsa-miR-15a-5p	NM_001300943	EMSY	TAGCAGCACATAATGGTTTGTG#CATTCCATTGTGTGA#......((((((((((..((..#))..)))))))))).	6966	6981	0.846154	-16.1	0	0.00156092	0.677	0	0	-15.5666	12	15	10	3UTR		0	0
hsa-miR-15a-5p	NM_001300954	ACER3	TAGCAGCACATAATGGTTTGTG#AAACAATTATTTGTTGCTAA#((((((((.(((((.((((...#)))).))))).)))))))).	4100	4120	0.846154	-15.8	1	0.00281631	0.691	1.14103	0.095998	-5.72941	17	20	8	3UTR		0	0
hsa-miR-15a-5p	NM_001300994	TPD52L1	TAGCAGCACATAATGGTTTGTG#CACAGACCCTGTCTCTACAAAAAAAGAAAAAAATTAGCCAGACATAGTGTTGCTT#.((((((((....(((((....#.)))))......)))))))).	1461	1516	0.846154	-16	1	0.00273846	0.588	-0.821263	1.96544	-12.4965	13	21	8	3UTR		0	0
hsa-miR-15a-5p	NM_001301012	EYA4	TAGCAGCACATAATGGTTTGTG#AACCACCTTGTGTTGCA#..((((((((...(((((....#)))))...)))))))).	4963	4980	0.846154	-17.7	1	0.010674	0.676	0	0	-12.4177	13	17	8	3UTR		1	1
hsa-miR-15a-5p	NM_001301012	EYA4	TAGCAGCACATAATGGTTTGTG#GCAAGGCTTTTTATGCTGCTAA#((((((((...((.(.(((((.#))))).).))...)))))))).	4487	4509	0.846154	-17.7	1	0.00322808	0.588	0	0	-10.1511	16	22	8	3UTR		1	1
hsa-miR-15a-5p	NM_001301036	TMCC3	TAGCAGCACATAATGGTTTGTG#TAGGAATGATTTATGTGTTGCA#..((((((((((((.((((.((#)).)))).))).))))))))).	5399	5421	0.846154	-18.5	1	0.00808339	0.721	0	0	-5.69245	18	22	9	3UTR		0	0
hsa-miR-15a-5p	NM_001301101	PPCDC	TAGCAGCACATAATGGTTTGTG#GCCATTTGGTGTGGCTGCA#..(((((((((((((((.....#))))))..))))).)))).	1800	1819	0.846154	-18.1	1	1.42991e-05	0.471	0.469531	0.77772	-4.957	15	19	6	3UTR		0	0
hsa-miR-15a-5p	NM_001301138	VPS39	TAGCAGCACATAATGGTTTGTG#ACCTGCCATGTGTGCCCTGCC#..(((((((((.(((((..((.#))..)))))))))))..))).	4590	4611	0.846154	-16.8	1	0.000272329	0.441	0	0	-8.3038	16	21	11	3UTR		0	0
hsa-miR-15a-5p	NM_001301167	CLEC5A	TAGCAGCACATAATGGTTTGTG#CACATACCATTTTGTGTCTAA#(((..(((((.((((((.((((#)))).)))))).)))))))).	1984	2005	0.846154	-18.2	0	0.0014289	0.647	6.18825	5.02469	-13.9134	18	21	8	3UTR		0	0
hsa-miR-15a-5p	NM_001301210	MYEF2	TAGCAGCACATAATGGTTTGTG#ACAAAAATAAAATAGGCACATTTAGAATTCAGAGCCAATATGTGCTTGCTT#.(((((((((((.((((((...#.)))))).)))))))).))).	3668	3719	0.846154	-21.9	1	1.55477e-05	0.676	0	0	-5.08246	17	21	8	3UTR		1	1
hsa-miR-15a-5p	NM_001301212	TRPM7	TAGCAGCACATAATGGTTTGTG#ATTATGTGCTGTA#..((((((((((((........#)))))))))))).	9290	9303	0.846154	-17.5	1	0.031864	0.529	6.82103	5.46174	-5.9255	12	13	12	3UTR		0	0
hsa-miR-15a-5p	NM_001302378	RBSN	TAGCAGCACATAATGGTTTGTG#CACAACCCAGGATCGTGCTGGTAG#((.((((((((..(((.(((((#))))).)))..)).)))))).)).	4540	4564	0.846154	-21.1	0	9.88833e-05	0.574	0	0	-10.131	18	24	6	3UTR		0	1
hsa-miR-15a-5p	NM_001302455	EDN3	TAGCAGCACATAATGGTTTGTG#TACAAACTCATACTCCTTAGAGCTTGAATTACATTTTTAAAATGCATATGTGCTGTTT#.(((((((((((...((((...#.))))...))))))))))).	2298	2356	0.846154	-16.8	1	0.000530828	0.603	0	0	-6.67474	15	20	11	3UTR		0	0
hsa-miR-15a-5p	NM_001302456	EDN3	TAGCAGCACATAATGGTTTGTG#TACAAACTCATACTCCTTAGAGCTTGAATTACATTTTTAAAATGCATATGTGCTGTTT#.(((((((((((...((((...#.))))...))))))))))).	2248	2306	0.846154	-16.8	1	0.000530828	0.603	0	0	-6.67474	15	20	11	3UTR		0	0
hsa-miR-15a-5p	NM_001302617	ACYP1	TAGCAGCACATAATGGTTTGTG#GAACTATTGTGTGTTA#....(((((((((((((((...#))))))))))))))).	652	668	0.846154	-17.8	0	0.00039926	0.794	0	0	-9.54656	15	16	15	3UTR		0	0
hsa-miR-15a-5p	NM_001303020	CRHR1	TAGCAGCACATAATGGTTTGTG#GGAGGCCATTTGCTGCC#..((((((...((((((((.(.#).)))))))))))))).	1773	1790	0.846154	-17.7	1	0.000169835	0.324	0	0	-10.0807	15	17	14	3UTR		0	0
hsa-miR-15a-5p	NM_001303039	C7orf26	TAGCAGCACATAATGGTTTGTG#CACAAGCTTATGTGCAGCA#..((.(((((((..((((((((#))))))))))))))).)).	1755	1774	0.846154	-20.8	0	2.1013e-05	0.412	0	0	-11.222	17	19	15	3UTR		0	0
hsa-miR-15a-5p	NM_001303059	TMED4	TAGCAGCACATAATGGTTTGTG#CACAAACCATTCAGATCAGCCACTTGCTGA#...((((((..(((((((((((#)))))))))))..)..........))))).	686	716	0.846154	-17.6	0	2.71176e-05	0.529	0	0	-10.5818	17	30	11	3UTR		0	0
hsa-miR-15a-5p	NM_001303270	DNAH2	TAGCAGCACATAATGGTTTGTG#CACTATCTGACTAAACCAGTGATGTCGCTGTTC#.((((((((((..(((((((..#.)))))))...)))).)))))).	2797	2830	0.846154	-18.6	1	0.000149892	0.5	4.87506	5.5649	-8.42926	17	23	7	3UTR		0	0
hsa-miR-15a-5p	NM_001303501	CNN2	TAGCAGCACATAATGGTTTGTG#TAACCCGTTCAGTGCTGCC#..(((((((..(((((.(((..#))).)))))..))))))).	1132	1151	0.846154	-18.3	1	0.0680543	0.559	0	0	-9.02428	15	19	7	3UTR		0	0
hsa-miR-15a-5p	NM_001303620	DNASE1L1	TAGCAGCACATAATGGTTTGTG#ACAAGCCCAATGTGATGCA#..(((.(((((...(((((((.#)))))))..))))).))).	2543	2562	0.846154	-17.7	0	0.00120712	0.5	0.437944	0.0194431	-12.3507	15	19	7	3UTR		0	0
hsa-miR-15a-5p	NM_001304275	RAPGEF1	TAGCAGCACATAATGGTTTGTG#AAACCATTCTCGCTGCTGA#(((((((....((((((((...#))))))))...))))))).	4752	4771	0.846154	-18.5	1	0.0112507	0.471	0	0	-11.3749	15	19	8	3UTR		1	0
hsa-miR-15a-5p	NM_001304369	ANKRD60	TAGCAGCACATAATGGTTTGTG#CACAGACCATTTATGTTCTCTAA#(((.((.(((((((((((((((#))))))))))).)))).))))).	2630	2653	0.846154	-19.9	0	0.167639	0.559	2.34414	0.893094	-8.51328	20	23	11	3UTR		0	0
hsa-miR-15a-5p	NM_001304384	NEK10	TAGCAGCACATAATGGTTTGTG#TACAGGCATGTGCTGCC#..(((((((((....(((((((#)))))))))))))))).	3745	3762	0.846154	-19.7	1	1.80474e-05	0.529	0	0	-11.1852	16	17	16	3UTR		1	0
hsa-miR-15a-5p	NM_001304420	SLMAP	TAGCAGCACATAATGGTTTGTG#CACAAGTGAAAGTTTAGCCATGGTTTTGTGCGGCA#..((.(((((..((((((((((#)))))...........))))).....))))).)).	4797	4832	0.846154	-16.7	0	0.000529974	0.676	0	0	-15.2476	17	35	5	3UTR		0	0
hsa-miR-15a-5p	NM_001304434	LDB2	TAGCAGCACATAATGGTTTGTG#GAACCTTTGTGTGTTTTCTAA#(((.(((((((((.(((((...#))))).)))))))))..))).	2081	2102	0.846154	-16.5	0	0.102127	0.632	0.0625618	0.0440983	-7.82644	17	21	9	3UTR		0	0
hsa-miR-15a-5p	NM_001304435	LDB2	TAGCAGCACATAATGGTTTGTG#GAACCTTTGTGTGTTTTCTAA#(((.(((((((((.(((((...#))))).)))))))))..))).	2345	2366	0.846154	-16.5	0	0.102127	0.632	1.84684	2.44038	-7.82644	17	21	9	3UTR		0	0
hsa-miR-15a-5p	NM_001304498	CEP20	TAGCAGCACATAATGGTTTGTG#GCAAAATTGGCATCCTCTTTAGGGTGTCAATTCTGTGCTGCTT#.(((((((((.(((........#.))).))))))))).	1544	1587	0.846154	-16.1	1	0.000110837	0.632	0	0	-7.5866	12	15	9	3UTR		0	0
hsa-miR-15a-5p	NM_001304529	CCDC25	TAGCAGCACATAATGGTTTGTG#TATGAGCTGTGCCCTTGATCAAATCTGTGCTGTG#..((((((((....((((((..#.)))))))))))))).	2258	2292	0.846154	-15.8	1	0.0100169	0.559	3.73343	3.45251	-13.2745	14	16	14	3UTR		0	0
hsa-miR-15a-5p	NM_001304532	CCDC25	TAGCAGCACATAATGGTTTGTG#TATGAGCTGTGCCCTTGATCAAATCTGTGCTGTG#..((((((((....((((((..#.)))))))))))))).	2513	2547	0.846154	-15.8	1	0.0100169	0.559	0	0	-13.2745	14	16	14	3UTR		0	0
hsa-miR-15a-5p	NM_001304990	SPRY3	TAGCAGCACATAATGGTTTGTG#CACTACCAGTGTTGCTGCTGT#(((((((((((..((((..(((#))).)))))))).))))))).	6463	6484	0.846154	-20	1	0.000613	0.588	0	0	-8.57351	18	21	8	3UTR		1	0
hsa-miR-15a-5p	NM_001305009	LNPK	TAGCAGCACATAATGGTTTGTG#GCCATCATTGTGCTGTA#..((((((((..(((((.....#)))))...)))))))).	4020	4037	0.846154	-17.8	1	0.00707585	0.5	0.765835	0.395912	-11.1286	13	17	8	3UTR		0	0
hsa-miR-15a-5p	NM_001305033	ZNF33B	TAGCAGCACATAATGGTTTGTG#GGACCAGTGGTTGCTGA#(((((((.(((..((((((...#)))))))))))))))).	5552	5569	0.846154	-16.7	1	0.000696349	0.471	0	0	-10.8871	16	17	16	3UTR		0	0
hsa-miR-15a-5p	NM_001305051	TMEM59	TAGCAGCACATAATGGTTTGTG#CATGCCACCATTATTGGTGCTAC#(((((.((.((((((((.....#.)))))))))).))))).	6375	6398	0.846154	-17.5	0	0.000458896	0.632	-0.574727	-0.115192	-6.89492	15	18	10	3UTR		0	0
hsa-miR-15a-5p	NM_001305052	TMEM59	TAGCAGCACATAATGGTTTGTG#CATGCCACCATTATTGGTGCTAC#(((((.((.((((((((.....#.)))))))))).))))).	6269	6292	0.846154	-17.5	0	0.000458896	0.632	-0.574727	-0.115192	-6.89492	15	18	10	3UTR		0	0
hsa-miR-15a-5p	NM_001305456	MED20	TAGCAGCACATAATGGTTTGTG#CAGGCCAATGGTGAACATGCTGCA#..(((((((((..(((((((..#)))))))...)))....)))))).	1254	1278	0.846154	-18.1	1	0.000619869	0.618	0	0	-9.59293	16	24	7	3UTR		1	0
hsa-miR-15a-5p	NM_001306144	MTMR1	TAGCAGCACATAATGGTTTGTG#CAGGGACCATTTGTGTGGCTAG#((((.(((((.((((((((.((#)).))))))))))))).)))).	2264	2286	0.846154	-22	0	5.72994e-05	0.485	0	0	-10.8814	19	22	13	3UTR		0	0
hsa-miR-15a-5p	NM_001306168	BCL2L10	TAGCAGCACATAATGGTTTGTG#ATGTGCTGCTGA#(((((((((((...........#))))))))))).	1084	1096	0.846154	-18	1	0.00998962	0.5	-1.04738	0.0422203	-10.3988	11	12	11	3UTR		0	0
hsa-miR-15a-5p	NM_001306179	HNF1A	TAGCAGCACATAATGGTTTGTG#CACAGGCCTGTGTAGCTGTG#..((((((((((..((((((((#))))))))))))).))))).	2536	2556	0.846154	-21	1	7.19171e-07	0.397	2.52818	3.16882	-7.10297	18	20	13	3UTR		0	0
hsa-miR-15a-5p	NM_001307922	RWDD4	TAGCAGCACATAATGGTTTGTG#GCTGTTGTGTGCTTTTAG#(((.(((((((((((((.....#))))))))))))).))).	1617	1635	0.846154	-16.7	0	0.0302465	0.662	0	0	-6.9696	16	18	13	3UTR		0	0
hsa-miR-15a-5p	NM_001308020	PIK3C3	TAGCAGCACATAATGGTTTGTG#CACTCACTTTTGTGTGTTGTTT#.((((((((((((.(((..(((#)))..))).)))))))))))).	2986	3008	0.846154	-19.7	1	0.00130423	0.662	-0.443023	-0.0591145	-4.65016	18	22	12	3UTR		0	0
hsa-miR-15a-5p	NM_001308045	SENP5	TAGCAGCACATAATGGTTTGTG#ACCTTGAGGTGTGCTGCC#..(((((((((...(((.....#))).....))))))))).	4355	4373	0.846154	-18	1	0.00011402	0.515	0.903242	0.115221	-10.4498	12	18	9	3UTR		1	1
hsa-miR-15a-5p	NM_001308094	GATA4	TAGCAGCACATAATGGTTTGTG#ACAAAACGTTCTGCTGCTC#.(((((((...((((..((((.#))))..)))).))))))).	1957	1976	0.846154	-16.5	1	0.024188	0.471	0.119452	1.30192	-9.15004	15	19	7	3UTR		1	0
hsa-miR-15a-5p	NM_001308123	ZNF24	TAGCAGCACATAATGGTTTGTG#TATAGATGTGTGCTAGCTAT#(((((((((((....(((((((#)))))))))))))).)))).	1899	1919	0.846154	-16	1	0.00608412	0.721	2.97518	3.47217	-10.1658	18	20	14	3UTR		0	0
hsa-miR-15a-5p	NM_001308147	PLEKHG3	TAGCAGCACATAATGGTTTGTG#TACTGGGCCAGAACTGTGTTGCTT#.(((((((((...(((((((((#))).))))))....))))))))).	8134	8158	0.846154	-19.1	1	0.018789	0.529	4.38877	2.37761	-11.254	18	24	9	3UTR		0	0
hsa-miR-15a-5p	NM_001308152	ARHGEF10	TAGCAGCACATAATGGTTTGTG#TAGGCCATGCTGGCTGCTGT#(((((((.((..((((((((..#))))))))..))))))))).	5090	5110	0.846154	-20.8	1	2.16641e-05	0.382	0	0	-12.4228	17	20	9	3UTR		0	0
hsa-miR-15a-5p	NM_001308153	ARHGEF10	TAGCAGCACATAATGGTTTGTG#TAGGCCATGCTGGCTGCTGT#(((((((.((..((((((((..#))))))))..))))))))).	5293	5313	0.846154	-20.8	1	2.16641e-05	0.382	0	0	-12.4228	17	20	9	3UTR		0	0
hsa-miR-15a-5p	NM_001308191	CPEB4	TAGCAGCACATAATGGTTTGTG#AAGGCGTTATGTGTTGA#...((((((((((((.(((...#))).)))))))))))).	4893	4910	0.846154	-18	0	0.00377903	0.706	1.5976	2.57474	-6.74759	15	17	12	3UTR		0	0
hsa-miR-15a-5p	NM_001308193	CPEB4	TAGCAGCACATAATGGTTTGTG#AAGGCGTTATGTGTTGA#...((((((((((((.(((...#))).)))))))))))).	2516	2533	0.846154	-18	0	0.00377903	0.706	1.94583	2.00452	-6.74759	15	17	12	3UTR		0	0
hsa-miR-15a-5p	NM_001308197	SSR3	TAGCAGCACATAATGGTTTGTG#GCATGCCAGTCACTGCTGCTT#.(((((((.....((((.(((.#))).)))).....))))))).	4028	4049	0.846154	-19.3	1	6.67266e-05	0.559	2.55698	3.65324	-13.5529	14	21	7	3UTR		0	0
hsa-miR-15a-5p	NM_001308237	ZZZ3	TAGCAGCACATAATGGTTTGTG#TACAGCTCTGCACCGTTGTGGCTCTAG#(((.(((.(((((((((.....#.))))))))))))))).	1838	1865	0.846154	-17	0	0.00467062	0.485	-0.469401	-0.859743	-9.28323	15	17	15	3UTR		0	0
hsa-miR-15a-5p	NM_001308248	EVI5	TAGCAGCACATAATGGTTTGTG#TACAAGCTATTGCAGTCAGCTGCC#..(((((((.((((((((((((#))))))))))))..))..))))).	5272	5296	0.846154	-18.7	1	6.12024e-05	0.603	0	0	-6.19951	19	24	12	3UTR		1	0
hsa-miR-15a-5p	NM_001308248	EVI5	TAGCAGCACATAATGGTTTGTG#GGACTATATGTGCGCA#..((.((((((.(((((((...#))))))))))))))).	3106	3122	0.846154	-16.2	0	0.000789614	0.485	0	0	-12.4228	15	16	15	3UTR		1	0
hsa-miR-15a-5p	NM_001308301	MYLK3	TAGCAGCACATAATGGTTTGTG#TACAGGCGTGTGCTGCC#..(((((((((....(((((((#)))))))))))))))).	4051	4068	0.846154	-20	1	3.11349e-05	0.485	0.301037	-0.0800641	-11.1852	16	17	16	3UTR		0	1
hsa-miR-15a-5p	NM_001308312	AP4B1	TAGCAGCACATAATGGTTTGTG#GCAAACCATTTGCATTGCA#..((((((...((((((((((.#)))))))))))))..))).	2298	2317	0.846154	-17.1	1	0.0027108	0.574	1.01539	1.54567	-10.0807	16	19	13	3UTR		0	0
hsa-miR-15a-5p	NM_001308334	RPGRIP1L	TAGCAGCACATAATGGTTTGTG#GAACCATCTGTGCTCTAA#(((.((((((..(((((((...#))))))).))))))))).	5317	5335	0.846154	-17.5	0	0.0184257	0.647	0	0	-13.1412	16	18	9	3UTR		0	0
hsa-miR-15a-5p	NM_001308358	CIAPIN1	TAGCAGCACATAATGGTTTGTG#TGTAGTGCTGCTGT#((((((((((((..........#))).))))))))).	1086	1100	0.846154	-15.4	1	0.000408449	0.471	0	0	-7.05204	12	14	9	3UTR		1	0
hsa-miR-15a-5p	NM_001308424	ZNF473	TAGCAGCACATAATGGTTTGTG#CACAATAGGGACTCTATGGAAAACTGGCAGCCATTGGGTGTGGGGGCAGTCTGTAAATCAGTCACCTGTGTTGCTGC#((((((((((((((((.((((.#.))))))))))..............................)))))))))).	4295	4372	0.846154	-19.5	1	2.01062e-05	0.441	0	0	-3.93757	20	52	10	3UTR		0	0
hsa-miR-15a-5p	NM_001308426	NME6	TAGCAGCACATAATGGTTTGTG#AGGCCATTTGCTGTA#..((((((...((((((((...#)))))))))))))).	2341	2356	0.846154	-15.6	1	0.00323544	0.574	0	0	-10.0807	14	15	14	3UTR		0	0
hsa-miR-15a-5p	NM_001308431	NME6	TAGCAGCACATAATGGTTTGTG#AGGCCATTTGCTGTA#..((((((...((((((((...#)))))))))))))).	2301	2316	0.846154	-15.6	1	0.00323544	0.574	0.382375	0.147507	-10.0807	14	15	14	3UTR		0	0
hsa-miR-15a-5p	NM_001308433	NME6	TAGCAGCACATAATGGTTTGTG#AGGCCATTTGCTGTA#..((((((...((((((((...#)))))))))))))).	2375	2390	0.846154	-15.6	1	0.00323544	0.574	1.15589	1.60875	-10.0807	14	15	14	3UTR		0	0
hsa-miR-15a-5p	NM_001308476	CYSLTR2	TAGCAGCACATAATGGTTTGTG#GCAACTCCCACAGATAAGGGGGTGCTGCTGG#(((((((((......(((((((#.)))))))......))))))))).	4386	4417	0.846154	-22.8	1	0.000774496	0.574	0	0	-14.2331	16	24	9	3UTR		0	0
hsa-miR-15a-5p	NM_001309193	EPHB2	TAGCAGCACATAATGGTTTGTG#ACCATGCTATGCTGCTAC#((((((((....(((((.....#)))))....)))))))).	10443	10461	0.846154	-18	1	0.0200786	0.441	0	0	-12.408	13	18	8	3UTR		0	1
hsa-miR-15a-5p	NM_001311178	SLMAP	TAGCAGCACATAATGGTTTGTG#CACAAGTGAAAGTTTAGCCATGGTTTTGTGCGGCA#..((.(((((..((((((((((#)))))...........))))).....))))).)).	2539	2574	0.846154	-16.7	0	0.000529974	0.676	0	0	-15.2476	17	35	5	3UTR		0	0
hsa-miR-15a-5p	NM_001311200	CLNS1A	TAGCAGCACATAATGGTTTGTG#AAATCATTATGTGTC#.....((((((((((((((...#)))))))))))))).	1577	1592	0.846154	-16.4	0	0.00235091	0.721	0.785297	1.72122	-13.6656	14	15	14	3UTR		0	0
hsa-miR-15a-5p	NM_001311201	CLNS1A	TAGCAGCACATAATGGTTTGTG#AAATCATTATGTGTC#.....((((((((((((((...#)))))))))))))).	1505	1520	0.846154	-16.4	0	0.00235091	0.721	0.342412	0.315776	-13.6656	14	15	14	3UTR		0	0
hsa-miR-15a-5p	NM_001312874	COX20	TAGCAGCACATAATGGTTTGTG#CACAAATCAAAGCTGCA#..(((((......(((((((((#)))))))))..))))).	1827	1844	0.846154	-16.2	0	0.0280816	0.588	0	0	-17.0302	14	17	9	3UTR		0	0
hsa-miR-15a-5p	NM_001315507	PCM1	TAGCAGCACATAATGGTTTGTG#ACTAATGCCAGTGTTGCTGCTGT#(((((((((((..((((.....#.)))))))).))))))).	6799	6822	0.846154	-18.2	1	0.000155335	0.559	0	0	-8.57351	15	18	8	3UTR		1	0
hsa-miR-15a-5p	NM_001316957	AAMDC	TAGCAGCACATAATGGTTTGTG#CAGAGACCTATTTGAAGGGAAGGTCTGAATAAGCTTACCTGTGTTGCTGCTGC#((((((((((((..(((((((.#.)))))))....))))).))))))).	3238	3291	0.846154	-20.1	1	0.00866096	0.544	0	0	-6.08354	19	26	7	3UTR		0	0
hsa-miR-15a-5p	NM_001316958	AAMDC	TAGCAGCACATAATGGTTTGTG#CAGAGACCTATTTGAAGGGAAGGTCTGAATAAGCTTACCTGTGTTGCTGCTGC#((((((((((((..(((((((.#.)))))))....))))).))))))).	3293	3346	0.846154	-20.1	1	0.00866096	0.544	0	0	-6.08354	19	26	7	3UTR		0	0
hsa-miR-15a-5p	NM_001317113	ZNF331	TAGCAGCACATAATGGTTTGTG#TACTACCATTTGTGTTGCC#..((((((((.((((((..(((#))).)))))))))))))).	3309	3328	0.846154	-19.1	1	0.022283	0.706	0	0	-7.78178	17	19	14	3UTR		0	0
hsa-miR-15a-5p	NM_001317116	ZNF331	TAGCAGCACATAATGGTTTGTG#TACTACCATTTGTGTTGCC#..((((((((.((((((..(((#))).)))))))))))))).	3216	3235	0.846154	-19.1	1	0.022283	0.706	0	0	-7.78178	17	19	14	3UTR		0	0
hsa-miR-15a-5p	NM_001317135	PFKFB4	TAGCAGCACATAATGGTTTGTG#GCGTCCCTGGCCCTGGCCGGTGGTCTCTCATCCTTGTGTGCTGCTC#.((((((((((((.(((.....#.))).)))))))))))).	2871	2917	0.846154	-20.5	1	0.0420359	0.368	0	0	-4.65016	15	18	12	3UTR		0	1
hsa-miR-15a-5p	NM_001317137	PFKFB4	TAGCAGCACATAATGGTTTGTG#GCGTCCCTGGCCCTGGCCGGTGGTCTCTCATCCTTGTGTGCTGCTC#.((((((((((((.(((.....#.))).)))))))))))).	2787	2833	0.846154	-20.5	1	0.0420359	0.368	0	0	-4.65016	15	18	12	3UTR		0	1
hsa-miR-15a-5p	NM_001317172	DLK1	TAGCAGCACATAATGGTTTGTG#CACATGGTCCTCGTGAAACCGTTACGAGTGCTGTA#..(((((((.(((((((((...#.)))))))))...))))))).	1463	1498	0.846154	-20.8	1	8.115e-05	0.441	0	0	-6.19951	16	21	9	3UTR	MIRT032077	0	0
hsa-miR-15a-5p	NM_001317172	DLK1	TAGCAGCACATAATGGTTTGTG#CATATATTGTCTTTGTGCTGCTGT#((((((((((..(((((.((((#)))).)))))...)))))))))).	1231	1255	0.846154	-18.8	1	0.000366548	0.588	0	0	-10.1092	19	24	10	3UTR	MIRT032077	0	0
hsa-miR-15a-5p	NM_001317184	CDH1	TAGCAGCACATAATGGTTTGTG#CAGACCCATGTGCTGG#...((((((((...((((((..#)))))).)))))))).	2612	2628	0.846154	-19.5	0	1.03581e-05	0.397	0.378468	1.09111	-12.0073	14	16	8	3UTR		0	0
hsa-miR-15a-5p	NM_001317406	SLC6A11	TAGCAGCACATAATGGTTTGTG#TACATTCCAGAATTGTGTGGTGCA#..(((.((((((((((..((((#))))..)))...))))))).))).	1423	1447	0.846154	-20	0	0.000240374	0.603	0	0	-6.85796	17	24	7	3UTR		1	1
hsa-miR-15a-5p	NM_001317406	SLC6A11	TAGCAGCACATAATGGTTTGTG#GCAAGAGCACAGAGACCTGAAGTTGTGTGTTGCA#..(((((((((((((((((.((#.)).)))))....)))))))))))).	7543	7577	0.846154	-23.7	1	2.19611e-06	0.588	0	0	-4.957	19	26	12	3UTR		1	1
hsa-miR-15a-5p	NM_001317851	HEMK1	TAGCAGCACATAATGGTTTGTG#CACGGGAAACGAATATAGATTGTGGTGCCCAAATTAGAGTGCTGCTGT#(((((((((....(((((((..#.)))))))..))))))))).	5656	5704	0.846154	-19.3	1	0.0118036	0.559	0	0	-12.6408	16	20	9	3UTR		0	0
hsa-miR-15a-5p	NM_001317962	PWP1	TAGCAGCACATAATGGTTTGTG#GCAGACCATTCATTCATTCTCAAAACACTGAATGCCATTCTGTGCCTAGTGCTAT#((((((((((.((((((..(((#.))).....)))))).)))))....))))).	2093	2148	0.846154	-20	1	0.00283653	0.588	3.88929	3.74353	-6.76235	19	31	6	3UTR		0	0
hsa-miR-15a-5p	NM_001318067	MAPK10	TAGCAGCACATAATGGTTTGTG#CACAGGGAACTGCACCCACCTGCACCATCGCCATGCCAGTGGTGCTGCC#..(((((((....((((..(((#.)))...))))...))))))).	3454	3503	0.846154	-19.5	1	2.49e-05	0.485	0.0753703	0.80553	-13.6602	14	22	7	3UTR		0	0
hsa-miR-15a-5p	NM_001318374	PCDH9	TAGCAGCACATAATGGTTTGTG#ACATATCATTATGTCTGCC#..((((.((((((((((.(((.#))).)))))))))))))).	13497	13516	0.846154	-19.8	0	0.0122566	0.691	0	0	-6.50069	17	19	14	3UTR		0	1
hsa-miR-15a-5p	NM_001318394	KLKB1	TAGCAGCACATAATGGTTTGTG#CGCAACTGAGATCTCCATGACTGTGTGTTGTG#..((((((((((((((......#.))))...)))))))))).	2134	2166	0.846154	-15.4	1	0.000453446	0.567	1.35755	2.35242	-4.957	14	19	10	3UTR		0	0
hsa-miR-15a-5p	NM_001318505	HERC3	TAGCAGCACATAATGGTTTGTG#TACATTTTATTGTTGTTGCTAA#((((((((.(((((((..((((#))))..))))))))))))))).	1918	1940	0.846154	-16.1	1	0.00383431	0.647	0	0	-4.99396	19	22	15	3UTR		0	0
hsa-miR-15a-5p	NM_001318510	ACSL4	TAGCAGCACATAATGGTTTGTG#CACATAATTAACACTTAAGGTTGGGTGCTGCTAA#(((((((((.((((.....(((#.))).....)))).))))))))).	4144	4178	0.846154	-20.2	1	0.000144667	0.691	3.41957	2.98287	-6.14858	16	24	9	3UTR		1	1
hsa-miR-15a-5p	NM_001318539	BEND6	TAGCAGCACATAATGGTTTGTG#GCAAGCCATTGTGACATAATGAATCTATGCAGTGACCATCTGTAGCTGG#((((.((((((((((((((((.#)))))))))))))...........................))).)))).	2590	2639	0.846154	-19.3	0	0.000164702	0.603	0	0	-8.05661	20	49	13	3UTR		0	0
hsa-miR-15a-5p	NM_001318740	DCUN1D5	TAGCAGCACATAATGGTTTGTG#TACAAACCATTACTTTCTATAGTGTTGTA#..(((((((.((((((((((((#)))))))))))).........))))))).	7658	7687	0.846154	-19.7	1	2.13795e-05	0.691	0	0	-6.19951	19	29	12	3UTR		1	0
hsa-miR-15a-5p	NM_001318740	DCUN1D5	TAGCAGCACATAATGGTTTGTG#TATTGTGTGCTGG#...((((((((((((.......#)))))))))))).	3613	3626	0.846154	-17	0	0.00154767	0.544	0.72951	1.64154	-6.74759	12	13	12	3UTR		1	0
hsa-miR-15a-5p	NM_001318809	TBC1D7-LOC100130357	TAGCAGCACATAATGGTTTGTG#CATGAACGGTTTAGTACCAACCACTTGGTGCTGTTC#.((((((((..(.(((((.(((#.))).))))).)..)))))))).	2054	2090	0.846154	-19	1	0.000701454	0.544	0.643171	0.876108	-9.14974	17	23	8	3UTR		0	0
hsa-miR-15a-5p	NM_001318903	TPD52L1	TAGCAGCACATAATGGTTTGTG#CACAGACCCTGTCTCTACAAAAAAAGAAAAAAATTAGCCAGACATAGTGTTGCTT#.((((((((....(((((....#.)))))......)))))))).	1515	1570	0.846154	-16	1	0.00273846	0.588	0	0	-12.4965	13	21	8	3UTR		0	0
hsa-miR-15a-5p	NM_001318938	RPS6KA2	TAGCAGCACATAATGGTTTGTG#CACAGGGCGGGTGTGGGGCATTTAGGCCATGCTGTGCTCTAC#(((.((((((..((((((((..#.))))))))..))))))))).	3378	3420	0.846154	-18.9	0	0.000977888	0.485	-0.426935	1.34598	-13.1412	17	21	9	3UTR		0	0
hsa-miR-15a-5p	NM_001319052	GALNT15	TAGCAGCACATAATGGTTTGTG#GGACCTGTGCTGTCTAA#((((((((((....(((((...#)))))))))))).))).	2423	2440	0.846154	-16.6	1	0.00221193	0.544	5.58484	5.30631	-12.2551	15	17	12	3UTR		0	0
hsa-miR-15a-5p	NM_001319967	NLRP2B	TAGCAGCACATAATGGTTTGTG#TACAGACCCTGGTGCTGTG#..(((((((.....((((((((#))))))))...))))))).	2697	2716	0.846154	-19.8	1	0.000130537	0.485	0	0	-14.5171	15	19	8	3UTR		0	0
hsa-miR-15a-5p	NM_001319967	NLRP2B	TAGCAGCACATAATGGTTTGTG#CAAGCCATGTGTGCCTTTGAGCTGA#((((.((((((.((((((((..#))))))))))))))......)))).	1125	1150	0.846154	-19.2	0	0.00083028	0.441	0	0	-11.4034	18	25	14	3UTR		0	0
hsa-miR-15a-5p	NM_001320239	RANBP10	TAGCAGCACATAATGGTTTGTG#GGACAGCTGTGTGCTGCA#..((((((((((...((((...#))))...)))))))))).	4132	4150	0.846154	-19.5	1	1.82933e-05	0.324	0	0	-7.83842	14	18	10	3UTR		0	0
hsa-miR-15a-5p	NM_001320646	U2AF1L5	TAGCAGCACATAATGGTTTGTG#ACCTTATGTCTGCTAG#((((((.((((((.(((.....#))))))))))))))).	813	829	0.846154	-16.8	0	0.0217779	0.588	0	0	-6.3381	15	16	15	3UTR		0	0
hsa-miR-15a-5p	NM_001320648	U2AF1L5	TAGCAGCACATAATGGTTTGTG#ACCTTATGTCTGCTAG#((((((.((((((.(((.....#))))))))))))))).	813	829	0.846154	-16.8	0	0.0217779	0.588	0	0	-6.3381	15	16	15	3UTR		0	0
hsa-miR-15a-5p	NM_001320651	U2AF1L5	TAGCAGCACATAATGGTTTGTG#ACCTTATGTCTGCTAG#((((((.((((((.(((.....#))))))))))))))).	880	896	0.846154	-16.8	0	0.0217779	0.588	0	0	-6.3381	15	16	15	3UTR		0	0
hsa-miR-15a-5p	NM_001320816	MCF2L	TAGCAGCACATAATGGTTTGTG#CGCGGACCGTGGTGGAGCTGCTT#.((((((.(((.((((((((((#)))))))))).)))..)))))).	4010	4033	0.846154	-25.2	1	9.34873e-06	0.353	0	0	-9.45376	19	23	10	3UTR		1	0
hsa-miR-15a-5p	NM_001320987	TRIM37	TAGCAGCACATAATGGTTTGTG#ACAGTTGCCAAACTTTGCCATTGTGCTCCTGCATTTGTGTTTGAGCTGCTAT#(((((((.(((((((((.....#.)))))))))...................))))))).	4120	4172	0.846154	-18.5	1	0.000586005	0.632	0	0	-6.25121	16	37	9	3UTR		0	1
hsa-miR-15a-5p	NM_025230	DCAF11	TAGCAGCACATAATGGTTTGTG#ACAAGCTAGGTGTGGTGGCTC#.((((.(((((..((((((((.#)))))))).))))).)).)).	3682	3703	0.846154	-17.9	0	9.74252e-05	0.559	-0.176911	0.124087	-10.3302	17	21	8	3UTR		0	0
hsa-miR-15a-5p	NM_030576	LIMD2	TAGCAGCACATAATGGTTTGTG#GCAGACCCAGCAAGTGCTGCC#..(((((((.....(((((((.#)))))))......))))))).	1734	1755	0.846154	-21.2	1	4.43508e-05	0.441	-0.164344	-0.613101	-14.5171	14	21	7	3UTR		0	0
hsa-miR-15a-5p	NM_030576	LIMD2	TAGCAGCACATAATGGTTTGTG#CAGATTCTCTATTGTGTGGCCTGCTGG#((((((((((((((((......#.))))))))))..)))))).	1262	1289	0.846154	-18.7	1	0.000204867	0.5	-0.0958022	-0.499065	-3.93757	16	20	10	3UTR		0	0
hsa-miR-15a-5p	NM_030621	DICER1	TAGCAGCACATAATGGTTTGTG#AAATGGTTATGAACGCTTTTGTGCTGCTGA#((((((((((.((..(((((((#.)))))))..)).)))))))))).	8531	8561	0.846154	-22	1	0.000972548	0.662	5.42312	5.59891	-8.35464	19	24	10	3UTR	MIRT727876	1	1
hsa-miR-15a-5p	NM_030621	DICER1	TAGCAGCACATAATGGTTTGTG#CACCTACCAAAGCTGTGCTGTTAA#((((((((((...((((..(((#)))..))))....)))))))))).	7213	7237	0.846154	-21.2	1	0.0100841	0.603	5.94475	5.9856	-11.3983	17	24	10	3UTR	MIRT727876	1	1
hsa-miR-15a-5p	NM_030626	LRRC27	TAGCAGCACATAATGGTTTGTG#GCAGTCCACAGTGTGCTGCTGG#(((((((((((..(((.((((.#)))).)))..))))))))))).	6806	6828	0.846154	-25.2	1	2.65129e-05	0.559	-0.00656545	0.114929	-8.57351	18	22	11	3UTR		0	1
hsa-miR-15a-5p	NM_030637	DDHD1	TAGCAGCACATAATGGTTTGTG#ACAGATCAACGTGGCTGCC#..(((((.(((..((((((((.#))))))))..)))))))).	12411	12430	0.846154	-19.5	0	0.000718102	0.559	0	0	-11.9066	16	19	8	3UTR		0	0
hsa-miR-15a-5p	NM_030640	DUSP16	TAGCAGCACATAATGGTTTGTG#ACGGACCATTAGGGGCCTTGCC#..(((((...(((((((((((.#)))))))))))...))..))).	3660	3682	0.846154	-18.1	0	4.73568e-05	0.441	6.53217	3.77078	-9.56953	16	22	11	3UTR		0	0
hsa-miR-15a-5p	NM_030641	APOL6	TAGCAGCACATAATGGTTTGTG#TAGTCTGTTTGTGCTGCTAT#((((((((((.(((((.(((..#))).))))))))))))))).	2210	2230	0.846154	-18.2	1	0.00288771	0.603	0.0839811	-0.106284	-6.76235	18	20	15	3UTR		0	0
hsa-miR-15a-5p	NM_030648	SETD7	TAGCAGCACATAATGGTTTGTG#CGGGAGCCTATGTGTGTGTGCG#..((((((((((..(((((.((#)).)))))..))))))).))).	4209	4231	0.846154	-18.9	1	0.00055808	0.5	0.146259	-0.342442	-7.10297	17	22	7	3UTR		0	0
hsa-miR-15a-5p	NM_030650	LNPK	TAGCAGCACATAATGGTTTGTG#GCCATCATTGTGCTGTA#..((((((((..(((((.....#)))))...)))))))).	3849	3866	0.846154	-17.8	1	0.00707585	0.5	1.11884	0.153219	-11.1286	13	17	8	3UTR		0	0
hsa-miR-15a-5p	NM_030660	ATXN3	TAGCAGCACATAATGGTTTGTG#TATAAACTGTTTGAAAAGGCTGCTGC#(((((((....(((((((((((#))))))))))).......))))))).	3916	3942	0.846154	-17.3	1	0.00651141	0.647	0.585678	0.149565	-11.3749	18	26	11	3UTR		0	0
hsa-miR-15a-5p	NM_030751	ZEB1	TAGCAGCACATAATGGTTTGTG#GCAAGACCTGTGTGCTGTA#..((((((((((..(((((((.#))).)))))))))))))).	4254	4273	0.846154	-20.4	1	0.000577148	0.559	4.78768	3.03811	-7.10297	17	19	14	3UTR		0	0
hsa-miR-15a-5p	NM_030762	BHLHE41	TAGCAGCACATAATGGTTTGTG#CATTTGCTGCTGCTGT#((((((((((.((((.......#)))))).)))))))).	3069	3085	0.846154	-15.2	1	0.000366483	0.529	4.60994	3.19862	-6.9954	14	16	8	3UTR		1	1
hsa-miR-15a-5p	NM_030806	C1orf21	TAGCAGCACATAATGGTTTGTG#GCAACTGTTAAAGGTGCTGCC#..(((((((.((((((.((((.#))))))))))...))))))).	6139	6160	0.846154	-18.7	1	5.08835e-05	0.5	0	0	-6.19951	17	21	10	3UTR	MIRT061005	1	1
hsa-miR-15a-5p	NM_030806	C1orf21	TAGCAGCACATAATGGTTTGTG#ACAGGCTTTCGAGTGCTGTG#..(((((((.....(((((((.#))))))).....))))))).	5717	5737	0.846154	-17.9	1	0.000775821	0.529	0	0	-14.5171	14	20	7	3UTR	MIRT061005	1	1
hsa-miR-15a-5p	NM_030891	LRRC3	TAGCAGCACATAATGGTTTGTG#GCGGGCCATGCTGCTGG#((((((((.....((((((((.#)))))))))))))))).	5748	5765	0.846154	-20.4	1	1.83319e-07	0.382	0	0	-13.6972	16	17	16	3UTR		0	0
hsa-miR-15a-5p	NM_030918	SNX27	TAGCAGCACATAATGGTTTGTG#GCGAACCAAGAATGTTTGTGTGAGGGAAGGTGTTTGCTGTTGCTTTACTGCTGT#(((((((((((((((((((((.#)))))))).......))))))).........................)))))).	2007	2061	0.846154	-18.8	1	0.000652217	0.544	0	0	-3.93757	21	54	8	3UTR		0	0
hsa-miR-15a-5p	NM_030918	SNX27	TAGCAGCACATAATGGTTTGTG#GCAAATCATTGTGAGGCCACTT#.((..((.(((((((((((((.#)))))))))))))..))..)).	4577	4599	0.846154	-17.4	0	0.0246508	0.721	0	0	-13.258	17	22	13	3UTR		0	0
hsa-miR-15a-5p	NM_030981	RAB1B	TAGCAGCACATAATGGTTTGTG#CGGAGGCCTGCTGTGCTGTTGC#((((((((((....(((((.((#)).)))))...)))))))))).	868	890	0.846154	-20.2	1	3.56697e-06	0.353	0	0	-12.2551	17	22	10	3UTR		0	0
hsa-miR-15a-5p	NM_031268	PDPK1	TAGCAGCACATAATGGTTTGTG#ACCGTGTTCAGTGCTGCTT#.((((((((...(((((.....#))))).....)))))))).	5568	5587	0.846154	-18	1	0.0022399	0.515	0	0	-11.2074	13	19	8	3UTR		0	0
hsa-miR-15a-5p	NM_031431	COG3	TAGCAGCACATAATGGTTTGTG#GAACCACACGAGCGTGCTGCTC#.((((((((......(((((((#.))))))))))))))).	2690	2712	0.846154	-19.5	1	6.78857e-06	0.456	0	0	-14.0888	15	17	15	3UTR		1	0
hsa-miR-15a-5p	NM_031463	HSDL1	TAGCAGCACATAATGGTTTGTG#CACTTCAACTGGTATTTCATTAGAGAACCGTGTGTGTGCGTGTG#..(((((((((((((((((...#.))))))).))))))).))).	1679	1723	0.846154	-18.6	1	0.0015244	0.574	0	0	-4.957	17	21	7	3UTR		0	0
hsa-miR-15a-5p	NM_031469	SH3BGRL2	TAGCAGCACATAATGGTTTGTG#ACAAACCCCTGTGTGCC#.....(((((((..(((((((.#)))))))..))))))).	4404	4421	0.846154	-19	0	0.117449	0.603	0	0	-15.8116	14	17	7	3UTR		1	0
hsa-miR-15a-5p	NM_031475	ESPN	TAGCAGCACATAATGGTTTGTG#CGCAAACAACAACAAATGCTGCTT#.(((((((.......(((((((#))))))).........))))))).	2967	2991	0.846154	-17	1	0.00978863	0.574	0	0	-15.1452	14	24	7	3UTR		0	1
hsa-miR-15a-5p	NM_032121	MAGT1	TAGCAGCACATAATGGTTTGTG#AACCATATGTGCTA#....(((((((.((((((....#))))))))))))).	3150	3164	0.846154	-15.9	0	0.0472607	0.676	0	0	-12.8934	13	14	13	3UTR		0	0
hsa-miR-15a-5p	NM_032166	ATRIP	TAGCAGCACATAATGGTTTGTG#AGAAACCATTGTGTGGCA#..((..(((((((((((((.(.#).))))))))))))))).	2707	2725	0.846154	-19.1	0	0.00159748	0.382	0	0	-10.977	16	18	15	3UTR		0	0
hsa-miR-15a-5p	NM_032192	PPP1R1B	TAGCAGCACATAATGGTTTGTG#GAACCCCTCCCGTGCTGTA#..(((((((.....(((((...#)))))......))))))).	1778	1797	0.846154	-15.5	1	0.790165	0.544	0	0	-14.5171	12	19	7	3UTR		0	0
hsa-miR-15a-5p	NM_032207	C19orf44	TAGCAGCACATAATGGTTTGTG#CGAGCCTGCTGCTGT#((((((((......((((((..#)))))))))))))).	2659	2674	0.846154	-17	1	5.36675e-06	0.485	2.45668	1.73289	-14.554	14	15	14	3UTR		0	0
hsa-miR-15a-5p	NM_032211	LOXL4	TAGCAGCACATAATGGTTTGTG#GCTCATTATGGACTGCTAC#((((((..(((((((((.....#)).)))))))..)))))).	3575	3594	0.846154	-17.9	0	0.000505803	0.619	0	0	-7.7949	15	19	7	3UTR		0	0
hsa-miR-15a-5p	NM_032222	MINDY4	TAGCAGCACATAATGGTTTGTG#GGGGACCCAGTGTGTTGCTGG#(((((((((((...(((((.(.#).)))))..))))))))))).	2527	2548	0.846154	-20.6	1	3.16726e-07	0.353	0	0	-9.43035	17	21	11	3UTR		0	0
hsa-miR-15a-5p	NM_032264	NBPF3	TAGCAGCACATAATGGTTTGTG#GCTAGTGTGTGTTGTTGA#((((((((((((.((((.....#)))).)))))))))))).	3669	3687	0.846154	-17.6	1	0.0113711	0.662	0	0	-5.22671	16	18	12	3UTR		0	0
hsa-miR-15a-5p	NM_032269	DRC7	TAGCAGCACATAATGGTTTGTG#CACACTCTTAATTTGCCATTTGTGCCTTGCG#..((((((((.((((((.....#.)))))))))))..))).	2888	2919	0.846154	-16.3	1	0.00319659	0.559	0	0	-7.78178	14	18	11	3UTR		0	0
hsa-miR-15a-5p	NM_032279	ATP13A4	TAGCAGCACATAATGGTTTGTG#GCAAACCTTATATTGCTGCC#..((((((.((((.(((((((.#)))))))))))..)))))).	5732	5752	0.846154	-20	1	0.002298	0.618	0	0	-6.87023	17	20	11	3UTR		0	0
hsa-miR-15a-5p	NM_032283	ZDHHC18	TAGCAGCACATAATGGTTTGTG#GCGGTGTGTGTGCTGGTGG#((.(((((((((((.((.....#)).)).))))))))).)).	3818	3837	0.846154	-17	0	0.000695821	0.382	0	0	-6.23056	15	19	9	3UTR		0	0
hsa-miR-15a-5p	NM_032298	SYT3	TAGCAGCACATAATGGTTTGTG#CCACTGCTGCTGCTAT#((((((((((...(((......#))).)).)))))))).	2760	2776	0.846154	-15.3	1	0.0261918	0.397	0	0	-11.3983	13	16	8	3UTR		1	1
hsa-miR-15a-5p	NM_032299	DCUN1D5	TAGCAGCACATAATGGTTTGTG#TACAAACCATTACTTTCTATAGTGTTGTA#..(((((((.((((((((((((#)))))))))))).........))))))).	7750	7779	0.846154	-19.7	1	2.13795e-05	0.691	0	0	-6.19951	19	29	12	3UTR		1	0
hsa-miR-15a-5p	NM_032324	NTPCR	TAGCAGCACATAATGGTTTGTG#ATCAGACGTGCTGCTGT#(((((((((....((((.....#))))...))))))))).	6258	6275	0.846154	-16.6	1	0.000492866	0.574	0	0	-12.6408	13	17	9	3UTR		0	0
hsa-miR-15a-5p	NM_032338	LLPH	TAGCAGCACATAATGGTTTGTG#AGCCTCCCAAAGTGCTGCG#..(((((((.....((((....#)))).......))))))).	6153	6172	0.846154	-15.3	1	0.00417608	0.397	0	0	-14.5171	11	19	7	3UTR		0	0
hsa-miR-15a-5p	NM_032385	FAXDC2	TAGCAGCACATAATGGTTTGTG#GCAGACCAAACTTTAACACCTTTAGCCTTATGTGGAAACCAAAAACCAACTGCTGG#(((((((((((((((((((((.#))))))))...................)))))))...............)))))).	1829	1885	0.846154	-18.9	1	0.00599687	0.574	0	0	-3.93757	21	56	8	3UTR		0	0
hsa-miR-15a-5p	NM_032410	HOOK3	TAGCAGCACATAATGGTTTGTG#GCATGCTGTGTGTGTTTGCA#..(((((((((.(((((.(((.#))).)))))))))))).)).	9100	9120	0.846154	-16.1	1	3.51366e-05	0.603	0	0	-8.3038	17	20	12	3UTR		0	0
hsa-miR-15a-5p	NM_032435	MAP3K21	TAGCAGCACATAATGGTTTGTG#GAACTGTTTCATGCTGCTGT#((((((((...((((((((...#))))))))...)))))))).	3484	3504	0.846154	-18.1	1	0.0265788	0.603	0	0	-9.06125	16	20	8	3UTR		1	1
hsa-miR-15a-5p	NM_032448	FAM120B	TAGCAGCACATAATGGTTTGTG#GCAGGCCAGTTTGTGTGCCTGCA#..(((((((((((((((((((.#))))))))..)))))))).))).	4482	4505	0.846154	-24.3	1	2.37873e-05	0.426	0	0	-4.957	19	23	8	3UTR		0	0
hsa-miR-15a-5p	NM_032476	MRPS6	TAGCAGCACATAATGGTTTGTG#TATAAGCATGTGTTGCA#..(((((((((....(((((((#)))))))))))))))).	590	607	0.846154	-16.3	1	0.000438588	0.662	0	0	-11.1852	16	17	16	3UTR		0	0
hsa-miR-15a-5p	NM_032491	RFX4	TAGCAGCACATAATGGTTTGTG#GCAGGCCATTCTGTGCCTTTTCCCTCTGTTCCATGACTTTGCTT#.(((((((((.((((((((((.#)))))))))).))))).......................)))).	2276	2320	0.846154	-20.9	1	0.0481422	0.544	0	0	-6.6181	19	44	10	3UTR		0	0
hsa-miR-15a-5p	NM_032503	MCHR2	TAGCAGCACATAATGGTTTGTG#ATAGGCCTAATGCTGCA#..((((((......(((((((.#)))))))...)))))).	1706	1723	0.846154	-15.7	1	0.0103937	0.574	0	0	-15.5734	13	17	7	3UTR		0	0
hsa-miR-15a-5p	NM_032521	PARD6B	TAGCAGCACATAATGGTTTGTG#CAAACCACTTGGCTGTTT#.((((((.((...(((((((..#)))))))..)))))))).	2506	2524	0.846154	-16.6	1	0.00764379	0.632	0	0	-13.5677	15	18	8	3UTR		1	1
hsa-miR-15a-5p	NM_032528	ST6GAL2	TAGCAGCACATAATGGTTTGTG#ACAGATCATACTTACGCTGCTGA#(((((((.....(((((((((.#)))))))))......))))))).	5378	5401	0.846154	-18.9	1	0.0510444	0.559	0	0	-14.7217	16	23	9	3UTR		0	0
hsa-miR-15a-5p	NM_032528	ST6GAL2	TAGCAGCACATAATGGTTTGTG#CAGACCATTAAATGCCCCTGA#(((..(((..((((((((((..#))))))))))..)))..))).	4046	4067	0.846154	-16.8	0	0.119584	0.603	0	0	-13.3875	16	21	10	3UTR		0	0
hsa-miR-15a-5p	NM_032534	KRBA1	TAGCAGCACATAATGGTTTGTG#GAGCCCCCAGGTGCTGTTT#.((((((((.....(((((...#))))).....)))))))).	3748	3767	0.846154	-17.1	1	0.000517869	0.368	0	0	-13.3534	13	19	8	3UTR		0	0
hsa-miR-15a-5p	NM_032547	SCOC	TAGCAGCACATAATGGTTTGTG#TACAGACATTTAAATTGTGTTGCA#..(((((((((((..(((((((#)))))))..)))...)))))))).	1877	1901	0.846154	-19.3	1	0.000913676	0.691	0	0	-6.54929	18	24	8	3UTR		1	1
hsa-miR-15a-5p	NM_032550	AFAP1L2	TAGCAGCACATAATGGTTTGTG#GCAGTGCTGTTCCTTGTGCTGCC#..((((((((.((((((((((.#)))).))))))...)))))))).	3453	3476	0.846154	-19.3	1	0.001146	0.529	0	0	-7.78178	18	23	8	3UTR		0	0
hsa-miR-15a-5p	NM_032727	INA	TAGCAGCACATAATGGTTTGTG#CACTTACCCCATGGCTGCA#..(((((.(((...(((..(((#)))..)))..)))))))).	2808	2827	0.846154	-17.3	0	0.0288177	0.471	0	0	-12.7634	14	19	8	3UTR		0	0
hsa-miR-15a-5p	NM_032811	TBRG1	TAGCAGCACATAATGGTTTGTG#GCAACCCAGGCTGCTGCTT#.(((((((.....(((.((((.#)))).)))...))))))).	2200	2219	0.846154	-17.1	1	0.000244769	0.559	0	0	-13.5529	14	19	7	3UTR	MIRT265056	1	0
hsa-miR-15a-5p	NM_032812	PLXDC2	TAGCAGCACATAATGGTTTGTG#CACAAACAAGCTCTAAGCTGCTGT#(((((((........(((((((#))))))).........))))))).	2329	2353	0.846154	-17.6	1	0.000578836	0.588	0	0	-17.6031	14	24	7	3UTR		0	0
hsa-miR-15a-5p	NM_032831	ORAI2	TAGCAGCACATAATGGTTTGTG#GAACCGTTTGGTTCAATGAGGGACTGTGTTGCTAA#((((((((((.((((((((...#))))))))................)))))))))).	1024	1059	0.846154	-18.7	1	0.00238187	0.471	0	0	-6.76235	18	35	10	3UTR		0	0
hsa-miR-15a-5p	NM_032866	CGNL1	TAGCAGCACATAATGGTTTGTG#CACGAACTGCTGCTGT#(((((((.......((((((((#))))))))))))))).	4412	4428	0.846154	-17.2	1	0.0561398	0.559	0	0	-16.8677	15	16	15	3UTR		1	0
hsa-miR-15a-5p	NM_032875	FBXL20	TAGCAGCACATAATGGTTTGTG#AAACCTTTGCTGCTGCTT#.(((((((((....(((((...#)))))..)).))))))).	9208	9226	0.846154	-16.4	1	0.0030387	0.647	0	0	-12.1109	14	18	7	3UTR	MIRT548275	1	1
hsa-miR-15a-5p	NM_032876	AJUBA	TAGCAGCACATAATGGTTTGTG#GCAATCACTGCTGCTGCTGT#((((((((((...(((.((((.#))))))).)).)))))))).	1905	1925	0.846154	-15.9	1	0.000160346	0.471	0	0	-11.3983	17	20	8	3UTR		0	1
hsa-miR-15a-5p	NM_032960	MAPKAPK2	TAGCAGCACATAATGGTTTGTG#CTCAGATTTCCATTGTGTGGCCTGGTGG#((.(((((((((((((......#.))))))))))..))).)).	2677	2705	0.846154	-16.9	0	0.0010919	0.485	0	0	-5.49511	15	20	10	3UTR	MIRT132831	0	0
hsa-miR-15a-5p	NM_032968	PCDH11X	TAGCAGCACATAATGGTTTGTG#CACTAACCGTCATGTGCTTTTAG#(((.(((((((.((((((.(((#))).)))))).))))))).))).	8565	8588	0.846154	-19.6	0	0.00365105	0.676	0	0	-10.3164	19	23	7	3UTR		0	0
hsa-miR-15a-5p	NM_032969	PCDH11X	TAGCAGCACATAATGGTTTGTG#CACTAACCGTCATGTGCTTTTAG#(((.(((((((.((((((.(((#))).)))))).))))))).))).	7891	7914	0.846154	-19.6	0	0.00365105	0.676	0	0	-10.3164	19	23	7	3UTR		0	0
hsa-miR-15a-5p	NM_032973	PCDH11Y	TAGCAGCACATAATGGTTTGTG#CACTAACCGTCATGTGCTTTTAG#(((.(((((((.((((((.(((#))).)))))).))))))).))).	8582	8605	0.846154	-19.6	0	0.00365105	0.676	0	0	-10.3164	19	23	7	3UTR		0	0
hsa-miR-15a-5p	NM_032998	DEDD	TAGCAGCACATAATGGTTTGTG#GGCCTCTGGTGCTGCTC#.((((((((.....((((....#))))....)))))))).	1696	1713	0.846154	-17.6	1	8.89698e-05	0.382	0.0227946	1.36643	-13.3534	12	17	8	3UTR		1	1
hsa-miR-15a-5p	NM_033017	TRIM4	TAGCAGCACATAATGGTTTGTG#CATAACTCTGCCCTCAGCTATTAACTGTGCTGTG#..((((((((((((((((....#.))))))))..)))))))).	2304	2338	0.846154	-18.2	1	0.000258853	0.603	0	0	-4.957	16	20	8	3UTR		0	0
hsa-miR-15a-5p	NM_033020	TRIM33	TAGCAGCACATAATGGTTTGTG#CATGCCATTATGTTTTTTCTCATTTTTATGCTGTTGG#(((((((((((((((((.((..#)).))))))))))................))))))).	3981	4018	0.846154	-19.7	1	0.00859982	0.735	0	0	-3.93757	19	37	10	3UTR		0	0
hsa-miR-15a-5p	NM_033020	TRIM33	TAGCAGCACATAATGGTTTGTG#AAACTTTTAAGTGTTGCTGG#(((((((((.(((.(((((...#))))).))).))))))))).	3533	3553	0.846154	-17.9	1	0.00257009	0.588	0	0	-6.03692	17	20	9	3UTR		0	0
hsa-miR-15a-5p	NM_033027	CSRNP1	TAGCAGCACATAATGGTTTGTG#GCAGACTAGGTGTGGATTTGAGCTCTGTGATCTATGTCTGCTGC#(((((((((((..((((((((.#)))))))).))))).......................)))))).	2550	2594	0.846154	-18	1	0.00223331	0.456	0	0	-8.57351	19	44	8	3UTR		1	1
hsa-miR-15a-5p	NM_033030	BOLL	TAGCAGCACATAATGGTTTGTG#ACGAACCAGCTAGAAGCTGCC#..(((((...((.((((((((.#))))))))..))...))))).	1206	1227	0.846154	-18.5	0	3.76605e-05	0.515	0	0	-10.8587	15	21	8	3UTR		0	0
hsa-miR-15a-5p	NM_033053	DMRTC1	TAGCAGCACATAATGGTTTGTG#ATAAACCGTTGTTGTTAT#((((((((....(((((((((.#))))))))))))))))).	1339	1357	0.846154	-15.8	1	0.00605444	0.689	0	0	-12.408	17	18	17	3UTR		0	0
hsa-miR-15a-5p	NM_033083	EAF1	TAGCAGCACATAATGGTTTGTG#CAGACCGTTTGTCCTGTC#..((((.(((.(((((((((..#)))))))))))).)))).	2968	2986	0.846154	-16.8	0	0.0148563	0.515	0	0	-9.32546	16	18	12	3UTR		0	0
hsa-miR-15a-5p	NM_033089	ZCCHC3	TAGCAGCACATAATGGTTTGTG#AAACCAGTGTTGTTAG#(((((((((....((((((...#))))))))))))))).	1781	1797	0.846154	-15.6	1	0.00106959	0.647	3.79381	3.48375	-12.6408	15	16	15	3UTR	MIRT083265	0	1
hsa-miR-15a-5p	NM_033091	TRIM4	TAGCAGCACATAATGGTTTGTG#CATAACTCTGCCCTCAGCTATTAACTGTGCTGTG#..((((((((((((((((....#.))))))))..)))))))).	2226	2260	0.846154	-18.2	1	0.000258853	0.603	0.382741	0.202048	-4.957	16	20	8	3UTR		0	0
hsa-miR-15a-5p	NM_033102	SLC45A3	TAGCAGCACATAATGGTTTGTG#CAAAGTAATGTGGCTCTCTGCTGCCACCCTGTGCTGCTGA#((((((((((...((((..((.#.)).))))...)))))))))).	2115	2155	0.846154	-21.8	1	2.12264e-05	0.382	0	0	-11.3983	16	22	10	3UTR		0	0
hsa-miR-15a-5p	NM_033107	GTPBP10	TAGCAGCACATAATGGTTTGTG#CACTGTCCAAGGTGCTGTA#..(((((((....(((...(((#)))...)))..))))))).	3702	3721	0.846154	-16.6	1	0.021155	0.5	0	0	-13.6602	13	19	7	3UTR		0	0
hsa-miR-15a-5p	NM_033182	FBXO44	TAGCAGCACATAATGGTTTGTG#CATGGGCCGTGCTCTGCCCCTGTCTGCTGCTC#.(((((((.(((((((((((((#))))))))))..........))).))))))).	1358	1390	0.846154	-18.5	1	0.00514859	0.324	1.45298	1.03384	-4.84971	20	32	10	3UTR		0	0
hsa-miR-15a-5p	NM_033211	MACIR	TAGCAGCACATAATGGTTTGTG#CACACATTGTTGTGTGGTGCTT#.((((.(((((((((((.((((#)))).))))))))))).)))).	2696	2718	0.846154	-22.1	0	5.15944e-07	0.588	-0.0685522	-0.149064	-5.69428	19	22	11	3UTR		0	0
hsa-miR-15a-5p	NM_033228	TRIM23	TAGCAGCACATAATGGTTTGTG#CAGAAGCCATTATTTGCA#.....(((.((((((((((.((#)).)))))))))).))).	2287	2305	0.846154	-17.6	0	0.0343111	0.676	2.44315	1.38487	-14.722	15	18	10	3UTR		0	0
hsa-miR-15a-5p	NM_033282	OPN4	TAGCAGCACATAATGGTTTGTG#CTCAAATGCTGTGTGCTGCA#..((((((((((...(((((.(#).)))))..)))))))))).	1960	1980	0.846154	-19.3	1	0.00228244	0.456	0	0	-7.83842	16	20	10	3UTR		0	0
hsa-miR-15a-5p	NM_033331	CDC14B	TAGCAGCACATAATGGTTTGTG#CACAGCAGAGTCTGTGCCATGAAGCAGTTACAGAAACAGAATTGATGTGCTGCTAA#(((((((((((.....(((((.#.)))))....))))))))))).	3049	3105	0.846154	-22.1	1	0.0256684	0.662	0	0	-10.3988	16	22	11	3UTR	MIRT000827	0	0
hsa-miR-15a-5p	NM_033360	KRAS	TAGCAGCACATAATGGTTTGTG#TATGTGCTGTG#..((((((((((..........#)))))))))).	5336	5347	0.846154	-15.1	1	0.0024576	0.765	0	0	-8.07147	10	11	10	3UTR		1	0
hsa-miR-15a-5p	NM_033390	ZC3H12C	TAGCAGCACATAATGGTTTGTG#CACAGATACATTTTGGCTGCA#..(((((.((.(((((((((((#))))))).)))).))))))).	7286	7307	0.846154	-20	0	0.0150435	0.662	0	0	-10.0954	18	21	7	3UTR		0	1
hsa-miR-15a-5p	NM_033419	PGAP3	TAGCAGCACATAATGGTTTGTG#GCAAGGATCCTGTGCTGCTGT#((((((((((..((..(((((.#))))).))..)))))))))).	1636	1657	0.846154	-19.2	1	0.000192691	0.353	0	0	-11.0777	17	21	10	3UTR		0	0
hsa-miR-15a-5p	NM_033421	SNX21	TAGCAGCACATAATGGTTTGTG#CACAGTAGCCAAATGAAGCAGTTATGTGTTGTC#..((((((((((((((((((((#)))))..))))..........))))))))))).	2596	2629	0.846154	-18.7	1	0.00647354	0.559	0	0	-4.957	20	33	11	3UTR		0	0
hsa-miR-15a-5p	NM_033502	TRERF1	TAGCAGCACATAATGGTTTGTG#CGAACCATTACAGCTGTC#..(((((...((((((((((..#))))))))))..))))).	6247	6265	0.846154	-18	0	0.0322624	0.485	0	0	-9.56953	15	18	10	3UTR		0	0
hsa-miR-15a-5p	NM_033510	DISP2	TAGCAGCACATAATGGTTTGTG#AGCCATAGATGGCTGCTGG#(((((((.(((.((((((....#))))))..)))))))))).	4900	4919	0.846154	-19.6	1	1.28432e-08	0.471	0	0	-9.59801	16	19	10	3UTR		0	0
hsa-miR-15a-5p	NM_033551	LARP1	TAGCAGCACATAATGGTTTGTG#ACAGGCCTGGAGTTACTAGGACAGGCCTTTGTGCTGA#...(((((((....(((((((.#.)))))))..))))))).	3767	3804	0.846154	-20.4	0	1.22823e-05	0.5	0	0	-14.8321	14	18	7	3UTR		0	0
hsa-miR-15a-5p	NM_033551	LARP1	TAGCAGCACATAATGGTTTGTG#GCAAGCCATCTATCTCTGCTC#.(((((......(((((((((.#)))))))))......))))).	5177	5198	0.846154	-17.5	0	0.448276	0.485	0	0	-16.1211	14	21	9	3UTR		0	0
hsa-miR-15a-5p	NM_033631	LUZP1	TAGCAGCACATAATGGTTTGTG#GCAGCACCAACATCTGCTGCTAC#((((((((.((..((((((((.#)))).))))..)).)))))))).	6040	6063	0.846154	-19.3	1	0.036814	0.544	0	0	-9.6299	18	23	8	3UTR	MIRT112969	1	1
hsa-miR-15a-5p	NM_033642	FGF13	TAGCAGCACATAATGGTTTGTG#CACGTGCCATGGTGGTTTGCTGCA#..(((((((((.(((((.((((#)))).))))).)))...)))))).	14080	14104	0.846154	-21.5	1	4.96731e-05	0.544	0	0	-8.3038	18	24	6	3UTR		0	0
hsa-miR-15a-5p	NM_044472	CDC42	TAGCAGCACATAATGGTTTGTG#AAACTTTGTGTTGCTGTTGC#(((((((((((((.(((((...#))))))))))).))))))).	1151	1171	0.846154	-16.6	1	0.00756338	0.544	0.589839	0.460595	-4.79441	18	20	11	3UTR		0	1
hsa-miR-15a-5p	NM_052819	CARD14	TAGCAGCACATAATGGTTTGTG#CACCCGTGGTGCTGCTGC#(((((((((...((((...(((#))))))).))))))))).	1497	1515	0.846154	-18.5	1	8.07815e-07	0.353	0	0	-11.3517	16	18	9	3UTR		0	0
hsa-miR-15a-5p	NM_052845	MMAB	TAGCAGCACATAATGGTTTGTG#GAGCCGTGTGTGTGTGTGTG#..(((((((((((((((((...#))))))).))))))).))).	1106	1126	0.846154	-16.4	1	0.115657	0.515	3.17337	2.94106	-4.957	17	20	7	3UTR		1	0
hsa-miR-15a-5p	NM_052847	GNG7	TAGCAGCACATAATGGTTTGTG#GGGAGCCGCGGCAGGGCGGGTGGGGCTACCCTGTGCTGCTGT#((((((((((...((((((...#.))))))...)))))))))).	1614	1656	0.846154	-20	1	2.26125e-05	0.412	0	0	-11.3983	16	21	10	3UTR		0	0
hsa-miR-15a-5p	NM_052862	RCSD1	TAGCAGCACATAATGGTTTGTG#CATGGATTAGATGTTTCCTGGGAGGTGCCTTGAGTACCATTATGTGCAAGCTAC#((((.((((((((((((.....#.))))))))))))..)))).	2341	2395	0.846154	-22.2	0	0.0151176	0.618	0	0	-8.05661	16	20	12	3UTR		0	0
hsa-miR-15a-5p	NM_052874	STX1B	TAGCAGCACATAATGGTTTGTG#GAGCCCTTTGTGTCTGCTAC#((((((.((((((.(((((...#)))))..)))))))))))).	1654	1674	0.846154	-18.8	0	0.000213383	0.485	0	0	-6.3381	17	20	12	3UTR		0	0
hsa-miR-15a-5p	NM_052898	XKR4	TAGCAGCACATAATGGTTTGTG#CACAACGTGCAGGTTTGTTACATATGTATACATGTGCCATGTTGGTGTGCTGTA#..(((((((((.(((((.((((#.)))).)))))....))))))))).	13454	13508	0.846154	-20.2	1	0.000541755	0.618	0	0	-8.3038	18	25	9	3UTR		1	0
hsa-miR-15a-5p	NM_052907	TMEM132B	TAGCAGCACATAATGGTTTGTG#TACAACTATTAGGTGCTGTG#..(((((((.((((((.(((((#))))))))))).))))))).	6086	6106	0.846154	-19.6	1	0.00120273	0.618	-0.0260507	-0.228401	-6.19951	18	20	11	3UTR		0	0
hsa-miR-15a-5p	NM_052934	SLC26A9	TAGCAGCACATAATGGTTTGTG#CAGACCTGCGTTGTGTGTCTGTG#..((((((((((((((((((..#))))))...)))))))).)))).	3965	3988	0.846154	-19.7	1	0.00080404	0.515	0	0	-4.957	18	23	8	3UTR		0	0
hsa-miR-15a-5p	NM_052936	ATG4A	TAGCAGCACATAATGGTTTGTG#GCAGGCCATGCGGCCTCTGTCACATCTACTCAACTCTGCTGTTGA#(((((((((...(((((((((.#)))))))))...).......................)))))))).	1975	2020	0.846154	-17.7	1	0.000127825	0.529	0.107079	-0.0679026	-11.3517	18	45	9	3UTR		0	0
hsa-miR-15a-5p	NM_052941	GBP4	TAGCAGCACATAATGGTTTGTG#GCTATTGTGAACAGTGCTGCA#..(((((((((((((((.....#)))))))).....))))))).	2857	2878	0.846154	-17.8	1	0.00133318	0.574	0.161027	1.07346	-4.957	15	21	8	3UTR		0	0
hsa-miR-15a-5p	NM_052945	TNFRSF13C	TAGCAGCACATAATGGTTTGTG#CAAGGACCTGTTGTGTGCCCAGCTT#.(((.((((((((((((((.((#)).))))).)))))))))...))).	2856	2881	0.846154	-18.7	0	0.000575688	0.426	0	0	-7.91236	19	25	9	3UTR		0	0
hsa-miR-15a-5p	NM_052958	C8orf34	TAGCAGCACATAATGGTTTGTG#CACCTGCCATACATGTTGTGTGCAGCA#..((.((((((((((((..(((#)))..)))))......))))))).)).	2151	2178	0.846154	-17.9	0	5.82774e-06	0.559	3.3285	2.08738	-9.07604	17	27	7	3UTR		0	0
hsa-miR-15a-5p	NM_052960	RBP7	TAGCAGCACATAATGGTTTGTG#CACATCCAGCAGCAGAGCCCACTTGTGGCTGCA#..(((((.(((((((((((((.#.)))))..))).)))))))))).	438	471	0.846154	-19.2	0	6.03422e-05	0.515	0	0	-7.27064	18	23	10	3UTR		0	0
hsa-miR-15a-5p	NM_053023	ZFP91	TAGCAGCACATAATGGTTTGTG#AAACATGTGATGCTGCTAA#((((((((((((...((((...#)))).)))).)))))))).	5316	5335	0.846154	-16.8	1	0.00100526	0.559	0	0	-6.81899	16	19	8	3UTR		0	0
hsa-miR-15a-5p	NM_053031	MYLK	TAGCAGCACATAATGGTTTGTG#TACCCTCGGGACCAGAGCATTTATGTGCTGGTAC#((.((((((((((((.((((..#.)))).)))).)))))))).)).	4298	4332	0.846154	-21.7	0	0.00320111	0.5	6.01015	4.5614	-5.72816	18	23	8	3UTR		1	1
hsa-miR-15a-5p	NM_053035	MRPS33	TAGCAGCACATAATGGTTTGTG#CATATAGCACATTATGTGACTAGTAAGTACTGCTGT#((((((((((((((((((((((#)))).))).)))))))))...........)))))).	3890	3926	0.846154	-18.8	1	0.00037499	0.603	1.12659	1.73781	-3.93757	22	36	9	3UTR		0	0
hsa-miR-15a-5p	NM_053042	ZNF518B	TAGCAGCACATAATGGTTTGTG#GCAGACCTGTGTTGA#...(((((((....(((((((.#)))))))))))))).	6352	6367	0.846154	-16.9	0	0.00160576	0.588	0	0	-14.8321	14	15	14	3UTR		1	0
hsa-miR-15a-5p	NM_057176	BSND	TAGCAGCACATAATGGTTTGTG#GCAGTGGCATGACCGTGGGGTGTGCTGTG#..(((((((((.(((((((((.#.))).))))))...))))))))).	3595	3624	0.846154	-21.4	1	1.04018e-05	0.412	0	0	-8.3038	18	24	9	3UTR		0	0
hsa-miR-15a-5p	NM_058167	UBE2J2	TAGCAGCACATAATGGTTTGTG#CACGGGCCGCTGGGGCTGGTGTGGGTGGGCCTTGTGTGCTGG#...(((((((((((((((((((#)))))))))......................)))))))))).	1167	1209	0.846154	-21.7	0	0.000203609	0.426	1.91487	0.881808	-6.51454	19	42	10	3UTR		0	0
hsa-miR-15a-5p	NM_058169	BORCS5	TAGCAGCACATAATGGTTTGTG#CACAGACTGGTACCCATCTGTGGCGTGTGAGGAAGTGTGCTGCA#..(((((((((..(((((((((#))))))))).........................))))))))).	5172	5216	0.846154	-21.5	1	0.00205713	0.382	0	0	-9.59293	18	44	9	3UTR		0	0
hsa-miR-15a-5p	NM_058229	FBXO32	TAGCAGCACATAATGGTTTGTG#CACGAACCATTATTCTATCTAAGGTGTGTGTTT#.(((((((((((((((((((((#)))))))))))))..........)))).)))).	3209	3242	0.846154	-19.2	1	0.0852003	0.706	0	0	-3.79332	21	33	13	3UTR		0	0
hsa-miR-15a-5p	NM_058230	ZNF354B	TAGCAGCACATAATGGTTTGTG#GCACTCCAGATGTGCTGA#...((((((((..(((..(((.#)))..))).)))))))).	2556	2574	0.846154	-19	0	0.00260706	0.515	-0.428264	0.146056	-11.1505	14	18	8	3UTR		0	0
hsa-miR-15a-5p	NM_078470	COX15	TAGCAGCACATAATGGTTTGTG#GCCATTTGCTGCTT#.(((((((...((((((.....#))))))))))))).	1565	1579	0.846154	-16.4	1	0.00120474	0.632	0	0	-8.917	13	14	13	3UTR		0	0
hsa-miR-15a-5p	NM_079422	MYL1	TAGCAGCACATAATGGTTTGTG#CACAAACAAAGTGTCTGCTGCTC#.(((((((.(((...(((((((#)))))))....))).))))))).	713	736	0.846154	-20.2	1	0.0080414	0.676	0	0	-7.73113	17	23	7	3UTR		0	0
hsa-miR-15a-5p	NM_080387	CLEC4D	TAGCAGCACATAATGGTTTGTG#ACAGACCCAGGTGTGCTTCA#..(.(((((((...(((((((.#)))))))...))))))).).	1621	1641	0.846154	-19.5	0	0.000605126	0.618	0	0	-13.4818	15	20	7	3UTR		0	0
hsa-miR-15a-5p	NM_080489	SDCBP2	TAGCAGCACATAATGGTTTGTG#GCAGGCTGTTTAAACGCTGCTT#.((((((....((((((((((.#)))))))))).....)))))).	1213	1235	0.846154	-18.4	1	0.000586863	0.5	0	0	-11.2306	16	22	10	3UTR		0	0
hsa-miR-15a-5p	NM_080677	DYNLL2	TAGCAGCACATAATGGTTTGTG#TACTTTTTGACTATTGTGATTAGTGCTGCTAT#((((((((((((((((((....#.))))))))).....))))))))).	6280	6312	0.846154	-21.2	1	0.00727078	0.691	0	0	-3.93757	18	25	9	3UTR	MIRT251487	1	0
hsa-miR-15a-5p	NM_080677	DYNLL2	TAGCAGCACATAATGGTTTGTG#ACCATCGTGTGACTGCA#..(((((((((.(((((.....#))))).))))).)))).	3062	3079	0.846154	-18.8	1	0.0081291	0.426	0	0	-8.3038	14	17	5	3UTR	MIRT251487	1	0
hsa-miR-15a-5p	NM_080725	SRXN1	TAGCAGCACATAATGGTTTGTG#CCAAGATGGCTGCTGT#(((((((.(((..(((......#)))..)))))))))).	957	973	0.846154	-17	1	0.00850019	0.5	0	0	-10.8871	13	16	10	3UTR		0	0
hsa-miR-15a-5p	NM_080872	UNC5D	TAGCAGCACATAATGGTTTGTG#TACAGACCAAGGTGTGGTGG#...((.(((((..(((((((((#)))))))))..))))).)).	5860	5880	0.846154	-19.8	0	0.000323892	0.588	0	0	-13.0514	16	20	9	3UTR		0	1
hsa-miR-15a-5p	NM_101395	DYRK1A	TAGCAGCACATAATGGTTTGTG#GCAGAATTTTATGTGACTGCTT#.((((((((((((...(((((.#)))))...))))))).))))).	3875	3897	0.846154	-19.6	1	0.0107595	0.721	7.44673	6.38868	-5.61866	17	22	7	3UTR		0	0
hsa-miR-15a-5p	NM_130384	ATRIP	TAGCAGCACATAATGGTTTGTG#AGAAACCATTGTGTGGCA#..((..(((((((((((((.(.#).))))))))))))))).	2788	2806	0.846154	-19.1	0	0.00159748	0.382	4.46126	4.43284	-10.977	16	18	15	3UTR		0	0
hsa-miR-15a-5p	NM_130436	DYRK1A	TAGCAGCACATAATGGTTTGTG#GCAGAATTTTATGTGACTGCTT#.((((((((((((...(((((.#)))))...))))))).))))).	4938	4960	0.846154	-19.6	1	0.0107595	0.721	7.44673	6.38868	-5.61866	17	22	7	3UTR		0	0
hsa-miR-15a-5p	NM_130438	DYRK1A	TAGCAGCACATAATGGTTTGTG#GCAGAATTTTATGTGACTGCTT#.((((((((((((...(((((.#)))))...))))))).))))).	3446	3468	0.846154	-19.6	1	0.0107595	0.721	7.44673	6.38868	-5.61866	17	22	7	3UTR		0	0
hsa-miR-15a-5p	NM_130759	GIMAP1	TAGCAGCACATAATGGTTTGTG#CACGAGCCAGTGCTGCTGCTGG#(((((((((((..(((((((((#)))))))))))).)))))))).	2686	2708	0.846154	-26	1	1.33926e-06	0.485	0	0	-8.57351	20	22	12	3UTR		0	0
hsa-miR-15a-5p	NM_130783	TSPAN18	TAGCAGCACATAATGGTTTGTG#ATAGATCAGGGGTGGCTGCTGG#(((((((.(((..((((((((.#))))))))...)))))))))).	2800	2822	0.846154	-20.4	1	0.000106631	0.426	0	0	-10.8871	18	22	10	3UTR		0	0
hsa-miR-15a-5p	NM_130797	DPP6	TAGCAGCACATAATGGTTTGTG#CACAGGCCCGCTGTGTGTGCTC#.((((.((((((..((((((((#))))))))...)))))))))).	4050	4072	0.846154	-20.7	0	0.000239623	0.353	0	0	-7.84025	18	22	10	3UTR		0	0
hsa-miR-15a-5p	NM_130838	UBE3A	TAGCAGCACATAATGGTTTGTG#TACAAGCTATAGCTAATGTGCTGA#...((((((((.((((((((((#)))))))))).....)))))))).	4529	4553	0.846154	-19.5	0	4.48521e-05	0.618	0	0	-9.86134	18	24	10	3UTR		0	0
hsa-miR-15a-5p	NM_130839	UBE3A	TAGCAGCACATAATGGTTTGTG#TACAAGCTATAGCTAATGTGCTGA#...((((((((.((((((((((#)))))))))).....)))))))).	4713	4737	0.846154	-19.5	0	4.48521e-05	0.618	0	0	-9.86134	18	24	10	3UTR		0	0
hsa-miR-15a-5p	NM_133334	NSD2	TAGCAGCACATAATGGTTTGTG#ATATTCCAGGATGCTGCTGCA#..(((((((((..(((..(((.#)))..)))..))).)))))).	1982	2003	0.846154	-19.5	1	0.000136156	0.544	1.82239	1.13822	-9.59293	15	21	6	3UTR		0	1
hsa-miR-15a-5p	NM_133436	ASNS	TAGCAGCACATAATGGTTTGTG#TAAACCATTGCTGTA#..((((((....((((((((..#)))))))))))))).	2319	2334	0.846154	-15.6	1	0.690871	0.773	0	0	-13.4275	14	15	14	3UTR		0	0
hsa-miR-15a-5p	NM_133471	PPP1R18	TAGCAGCACATAATGGTTTGTG#TACAAGCCACGCTTACTTGCTGTGTCTGCG#..((((((((((((((((((((#))))))))).......))).)))).)))).	3007	3037	0.846154	-19	1	0.0025331	0.456	1.04845	0.882516	-4.957	20	30	9	3UTR		0	0
hsa-miR-15a-5p	NM_133473	ZNF431	TAGCAGCACATAATGGTTTGTG#CAAACCATGCTGTTAA#((((((((.....(((((((..#))))))))))))))).	6776	6792	0.846154	-17.4	1	0.0483287	0.603	0	0	-13.6972	15	16	15	3UTR		0	0
hsa-miR-15a-5p	NM_133629	RAD51D	TAGCAGCACATAATGGTTTGTG#CAGGGGCCATGCTAATCATCTTTGTATTGTTCCAATTTTAGTGTATGTGCTGCTGA#((((((((((((((((((.((.#.)).))))))........................)))))))))))).	7775	7831	0.846154	-20.9	1	0.000389869	0.618	0	0	-3.93757	20	47	12	3UTR		0	0
hsa-miR-15a-5p	NM_133646	MAP3K20	TAGCAGCACATAATGGTTTGTG#TATGAATCAGCAAATGTGGTGCC#..(((.(((((..(((((((((#)))))))))....))))).))).	1770	1793	0.846154	-16.5	0	0.000979488	0.676	3.33642	2.02545	-11.4939	17	23	9	3UTR		0	0
hsa-miR-15a-5p	NM_134261	RORA	TAGCAGCACATAATGGTTTGTG#GCAAACTGTTTTCAGTGTTGTC#..(((((((..((((((((((.#))))))))))....))))))).	8289	8311	0.846154	-17.7	1	0.000136668	0.676	0.519961	0.914815	-9.02428	17	22	10	3UTR		1	1
hsa-miR-15a-5p	NM_134325	SLC26A9	TAGCAGCACATAATGGTTTGTG#CAGACCTGCGTTGTGTGTCTGTG#..((((((((((((((((((..#))))))...)))))))).)))).	3788	3811	0.846154	-19.7	1	0.00080404	0.515	0	0	-4.957	18	23	8	3UTR		0	0
hsa-miR-15a-5p	NM_134442	CREB1	TAGCAGCACATAATGGTTTGTG#CACAAACATTTATGTGCAGTCACATAAACATGCTT#.((((((((((((..(((((((#)))))))..)))))))).............)))).	7535	7570	0.846154	-21.3	1	0.0450642	0.691	0	0	-5.38561	19	35	8	3UTR		0	0
hsa-miR-15a-5p	NM_138294	PATE1	TAGCAGCACATAATGGTTTGTG#TACAAACCCTTGTGCTT#....((((((....((((((((#))))))))..)))))).	658	675	0.846154	-16.7	0	0.00151513	0.603	4.63428	3.29412	-17.8641	14	17	8	3UTR		0	0
hsa-miR-15a-5p	NM_138316	PANK1	TAGCAGCACATAATGGTTTGTG#CGCAGATCATGGTTCTACAAAGGAAATCAGGGCAAGTTAGTGTGACTGTA#..(((((((((.((((((((((#)))))))))).............................))))).)))).	3004	3054	0.846154	-16.4	1	0.00340594	0.691	0.562062	0.625304	-8.3038	19	50	10	3UTR	MIRT727021	1	1
hsa-miR-15a-5p	NM_138317	KCNK10	TAGCAGCACATAATGGTTTGTG#ACAAATTTGCTTGTGACATTTCAATAAGCTGTGCTGCTAT#(((((((((.....(((((((.#.)))))))))))))))).	7415	7455	0.846154	-19.3	1	0.000948832	0.721	0	0	-13.4976	16	18	16	3UTR		1	1
hsa-miR-15a-5p	NM_138317	KCNK10	TAGCAGCACATAATGGTTTGTG#AAACCAGCCAGTGTTGCA#..(((((((....((((((...#))))))....))))))).	6561	6579	0.846154	-17.9	1	0.00570694	0.559	0	0	-13.6602	13	18	7	3UTR		1	1
hsa-miR-15a-5p	NM_138318	KCNK10	TAGCAGCACATAATGGTTTGTG#ACAAATTTGCTTGTGACATTTCAATAAGCTGTGCTGCTAT#(((((((((.....(((((((.#.)))))))))))))))).	7066	7106	0.846154	-19.3	1	0.000948832	0.721	0	0	-13.4976	16	18	16	3UTR		1	1
hsa-miR-15a-5p	NM_138318	KCNK10	TAGCAGCACATAATGGTTTGTG#AAACCAGCCAGTGTTGCA#..(((((((....((((((...#))))))....))))))).	6212	6230	0.846154	-17.9	1	0.00570694	0.559	0	0	-13.6602	13	18	7	3UTR		1	1
hsa-miR-15a-5p	NM_138342	GLB1L2	TAGCAGCACATAATGGTTTGTG#AAGCCTGGTGGCTGCTGC#(((((((.(((...(((((...#)))))..)))))))))).	2042	2060	0.846154	-18	1	5.38196e-07	0.382	0	0	-11.744	15	18	10	3UTR		0	0
hsa-miR-15a-5p	NM_138396	MARCHF9	TAGCAGCACATAATGGTTTGTG#ATAATTCATGTTGGCTGCTAG#(((((((.((..((((.((((.#)))).))))..))))))))).	2119	2140	0.846154	-18.6	1	0.000158914	0.5	0.61232	0.315194	-12.4228	17	21	9	3UTR		1	0
hsa-miR-15a-5p	NM_138443	HAUS1	TAGCAGCACATAATGGTTTGTG#TGTGTGTTGCA#..((((((((((..........#)))))))))).	1012	1023	0.846154	-15.1	1	0.000549298	0.706	0	0	-8.07147	10	11	10	3UTR		0	0
hsa-miR-15a-5p	NM_138492	PRELID2	TAGCAGCACATAATGGTTTGTG#TACAAGCCTGCCACTGTGAGCCTGTTCTTATTGTATCTGAGCTCTTTGTGCTGCC#..((((((((....(((((...#.)))))...)))))))).	2472	2527	0.846154	-17.6	1	0.000743691	0.618	0	0	-13.2745	13	18	8	3UTR		0	0
hsa-miR-15a-5p	NM_138495	ATXN7L1	TAGCAGCACATAATGGTTTGTG#CAGGAATCAGTGTGCCAGTGCC#..(((((((((..((((((.((#)).))))))))))))...))).	3182	3204	0.846154	-16.1	1	0.0090575	0.456	0.340281	0.527998	-9.59293	17	22	12	3UTR		1	1
hsa-miR-15a-5p	NM_138559	BCL11A	TAGCAGCACATAATGGTTTGTG#CTCAGACACCTGTGTGCTGTA#..((((((((((...(((((.(#).)))))...)))))))))).	2349	2370	0.846154	-19.7	1	1.46148e-06	0.544	1.49225	0.997891	-7.83842	16	21	10	3UTR		0	0
hsa-miR-15a-5p	NM_138619	GGA3	TAGCAGCACATAATGGTTTGTG#GAACCAAACTGCTGCTGT#((((((((.....((((((...#))))))...)))))))).	2334	2352	0.846154	-17.3	1	0.11454	0.471	0	0	-13.6972	14	18	8	3UTR	MIRT727585	0	1
hsa-miR-15a-5p	NM_138620	DDX31	TAGCAGCACATAATGGTTTGTG#CACCTAAATCACCTGTGCTGCTT#.(((((((((...(((((((..#.)))))))..))))))))).	1786	1809	0.846154	-19.5	1	0.316781	0.559	0	0	-11.254	16	20	9	3UTR		0	0
hsa-miR-15a-5p	NM_138633	AKAP7	TAGCAGCACATAATGGTTTGTG#CCTAAGTGTGCTGTTGC#(((((((((((...((......#))...))))))))))).	956	973	0.846154	-17.2	1	0.00386992	0.662	0	0	-9.43035	13	17	11	3UTR		0	0
hsa-miR-15a-5p	NM_138637	STEAP3	TAGCAGCACATAATGGTTTGTG#TACAAACCTAAAATGCTGCTGCC#..(((((((((...((((((((#))))))))....))).)))))).	2902	2925	0.846154	-20.9	1	0.00264284	0.485	0	0	-10.4498	17	23	8	3UTR		0	0
hsa-miR-15a-5p	NM_138777	MRRF	TAGCAGCACATAATGGTTTGTG#CACCAATCTGGAAGGAACCACTGTGTCCTGCTGC#((((((.(((((.((((((.(.#.).)))))).))))).)))))).	2678	2712	0.846154	-21.3	0	0.00109893	0.515	5.61624	3.40305	-6.77039	18	23	6	3UTR		0	0
hsa-miR-15a-5p	NM_138780	SYTL5	TAGCAGCACATAATGGTTTGTG#CACATATCCTTGTGCTGCC#..((((((((....(((.((((#)))).)))..)))))))).	4648	4667	0.846154	-18.8	1	0.00377313	0.662	0	0	-13.2745	15	19	8	3UTR		0	0
hsa-miR-15a-5p	NM_138962	MSI2	TAGCAGCACATAATGGTTTGTG#CAAGCCTTGGTCTGCTC#.(((((.((.(((.((((((..#)))))))))))))))).	4620	4637	0.846154	-14.9	0	3.77167e-08	0.412	0	0	-7.43636	16	17	16	3UTR		0	0
hsa-miR-15a-5p	NM_138969	SDR16C5	TAGCAGCACATAATGGTTTGTG#ATAAGCCATGGCCATGAGCTGCC#..(((((.(((.(((((((((.#)))))))))....))).))))).	1336	1359	0.846154	-18.1	0	0.000285656	0.456	-0.259224	-0.0368864	-10.6174	17	23	9	3UTR		0	0
hsa-miR-15a-5p	NM_138980	MAPK10	TAGCAGCACATAATGGTTTGTG#CACAGGGAACTGCACCCACCTGCACCATCGCCATGCCAGTGGTGCTGCC#..(((((((....((((..(((#.)))...))))...))))))).	3877	3926	0.846154	-19.5	1	2.49e-05	0.485	0	0	-13.6602	14	22	7	3UTR		0	0
hsa-miR-15a-5p	NM_139010	HFE	TAGCAGCACATAATGGTTTGTG#CACAGGCCATTGCTGAGCTGCC#..(((((.((((((((((((((#)))))))))))).)).))))).	3951	3973	0.846154	-25.1	0	0.000240479	0.544	-0.438179	-0.230121	-7.27064	19	22	12	3UTR		0	0
hsa-miR-15a-5p	NM_139012	MAPK14	TAGCAGCACATAATGGTTTGTG#CATAGGCGGTCATGTGTGCATGTG#..((((((((((((.(((((((#))))))).))..))))))).))).	2161	2185	0.846154	-18.1	1	0.000211135	0.515	0.374605	-0.175006	-5.69245	19	24	7	3UTR		0	0
hsa-miR-15a-5p	NM_139014	MAPK14	TAGCAGCACATAATGGTTTGTG#CATAGGCGGTCATGTGTGCATGTG#..((((((((((((.(((((((#))))))).))..))))))).))).	2082	2106	0.846154	-18.1	1	0.000211135	0.515	1.1406	0.677095	-5.69245	19	24	7	3UTR		0	0
hsa-miR-15a-5p	NM_139015	SPPL3	TAGCAGCACATAATGGTTTGTG#TCATTGGTGTGCTGTA#..((((((((((((((......#)))))).)))))))).	2782	2798	0.846154	-17.2	1	0.0158339	0.691	0	0	-4.957	14	16	8	3UTR		0	0
hsa-miR-15a-5p	NM_139022	TSPAN32	TAGCAGCACATAATGGTTTGTG#GGACCATTCAGGCTGTTGA#(((((((.(..((((((((...#))))))))..)))))))).	1159	1178	0.846154	-17.3	1	0.0107798	0.441	0	0	-10.3185	16	19	8	3UTR		0	0
hsa-miR-15a-5p	NM_139046	MAPK8	TAGCAGCACATAATGGTTTGTG#AAACCAGGTGTGTGTCTGTA#..((((((((((.((((((...#))))))..)))))).)))).	3798	3818	0.846154	-18.5	1	0.000122398	0.618	0	0	-6.24613	16	20	6	3UTR		1	1
hsa-miR-15a-5p	NM_139068	MAPK9	TAGCAGCACATAATGGTTTGTG#CACGGAGCGGGTGCTGCTT#.((((((((....((.((((((#)))))).)).)))))))).	4115	4134	0.846154	-19.1	1	1.11858e-08	0.456	5.69859	4.86268	-12.7296	16	19	8	3UTR		0	1
hsa-miR-15a-5p	NM_139075	TPCN2	TAGCAGCACATAATGGTTTGTG#CAGGAACCAGGATGTGGGTGCG#..(((.(((((..((((((.((#)).))))))..)))))..))).	4449	4471	0.846154	-20.4	0	0.00017756	0.441	0	0	-11.4939	16	22	6	3UTR		0	0
hsa-miR-15a-5p	NM_139137	KCNC2	TAGCAGCACATAATGGTTTGTG#CACAAATTTATGGTAAAAGAATTAATATGCTGTCTGGTGCTGCTGT#(((((((((...(((((.(((.#.))).)))))...))))))))).	4409	4455	0.846154	-19.6	1	0.000995034	0.676	0	0	-11.3517	17	23	9	3UTR		1	1
hsa-miR-15a-5p	NM_139245	PPM1L	TAGCAGCACATAATGGTTTGTG#ACAGACCACCCAGTGCTGCA#..(((((((....((((((((.#))))))))....))))))).	1546	1566	0.846154	-23.7	1	0.0256301	0.426	3.57148	4.46053	-13.6602	15	20	8	3UTR		1	0
hsa-miR-15a-5p	NM_139248	LIPH	TAGCAGCACATAATGGTTTGTG#CACATTTCCTCAGCAATTGTGGATAGAGAGATCAGTGTGCTGTA#..(((((((((..((((((.(.#.).))))))))))))))).	3350	3394	0.846154	-18.8	1	0.00321798	0.647	0.212555	-0.386835	-9.59293	16	19	15	3UTR		0	0
hsa-miR-15a-5p	NM_139265	EHD4	TAGCAGCACATAATGGTTTGTG#CAGAAGCCATCTTGTGGAGCA#..((..((((..(((((((.((#)).)))))))..))))..)).	6056	6077	0.846154	-19.6	0	0.00247413	0.471	0	0	-17.1486	15	21	7	3UTR		0	0
hsa-miR-15a-5p	NM_139273	CARS1	TAGCAGCACATAATGGTTTGTG#CACAGGACTGACTTTTTAAACCATTGTGGACTAGTGGCTGCTGT#(((((((.((((((((((((..#.))))))))))))........))))))).	2316	2360	0.846154	-21.7	1	5.5122e-05	0.485	5.50606	4.66063	-6.25121	19	29	12	3UTR		0	0
hsa-miR-15a-5p	NM_144579	SFXN5	TAGCAGCACATAATGGTTTGTG#CACAAGCCACGCCTGCGATGGTGCTGCA#..(((((((....(((((((((#)))))))))...........))))))).	3576	3604	0.846154	-22.7	1	1.0094e-05	0.338	0	0	-13.6602	16	28	9	3UTR		0	0
hsa-miR-15a-5p	NM_144600	CEP20	TAGCAGCACATAATGGTTTGTG#GCAAAATTGGCATCCTCTTTAGGGTGTCAATTCTGTGCTGCTT#.(((((((((.(((........#.))).))))))))).	1681	1724	0.846154	-16.1	1	0.000110837	0.632	0.151677	-0.112306	-7.5866	12	15	9	3UTR		0	0
hsa-miR-15a-5p	NM_144609	CCDC43	TAGCAGCACATAATGGTTTGTG#CCTCTTGTGTGCTGGTAG#((.((((((((((.((......#))..)))))))))).)).	1399	1417	0.846154	-17.9	0	0.00160858	0.691	-0.0690866	0.100256	-6.35195	14	18	10	3UTR		0	0
hsa-miR-15a-5p	NM_144609	CCDC43	TAGCAGCACATAATGGTTTGTG#TACAAAATGTGCTGTTT#.((((((((((.....((((((#)))))))))))))))).	851	868	0.846154	-15.7	1	0.00773203	0.662	1.08657	0.688403	-10.2546	16	17	16	3UTR		0	0
hsa-miR-15a-5p	NM_144629	RFTN2	TAGCAGCACATAATGGTTTGTG#GCAAGCCCCTATGTGTTA#....((((((((..(((((((.#)))))))..)))))))).	2166	2184	0.846154	-18.3	0	0.0295149	0.765	-0.629401	-0.146032	-11.6925	15	18	8	3UTR		0	0
hsa-miR-15a-5p	NM_144653	NACC2	TAGCAGCACATAATGGTTTGTG#CGGAGGCCGCCTCCGCTAGGGGAGGACCATGTGCTGCA#..((((((((...((((((...#.)))))))))))))).	3671	3709	0.846154	-20	1	0.00678965	0.279	0	0	-12.4177	14	16	14	3UTR		0	1
hsa-miR-15a-5p	NM_144665	SESN3	TAGCAGCACATAATGGTTTGTG#GCAAACCAGACCCTGCTGTA#..((((((.....((((((((.#)))))))).....)))))).	9035	9055	0.846154	-19.9	1	0.000246881	0.618	0	0	-14.7166	14	20	8	3UTR		0	0
hsa-miR-15a-5p	NM_144665	SESN3	TAGCAGCACATAATGGTTTGTG#GAGCACATTATGTGTTTATAGCTT#.((((((((((((((((((...#)))).)))))))))))....))).	3216	3240	0.846154	-17.4	1	0.000739178	0.691	0	0	-3.79332	18	24	11	3UTR		0	0
hsa-miR-15a-5p	NM_144682	SLFN13	TAGCAGCACATAATGGTTTGTG#AGGAACTTTAGCTGTGCTGCA#..((((((((....(((((.(.#).))))).....)))))))).	3153	3174	0.846154	-18.4	1	0.000788457	0.529	0	0	-13.2745	14	21	8	3UTR		0	0
hsa-miR-15a-5p	NM_144693	ZNF558	TAGCAGCACATAATGGTTTGTG#GCAAACTATAGTGTGGTATTCTGCA#..(((((((((.(((((((((.#))))))))).))))).....)))).	2894	2919	0.846154	-19.9	1	9.27828e-05	0.603	0	0	-8.3038	18	25	9	3UTR		0	0
hsa-miR-15a-5p	NM_144703	LSM14B	TAGCAGCACATAATGGTTTGTG#GCTGGCCCCTGGTGCTGTTGG#(((((((((.....((((.((.#)).))))....))))))))).	1769	1790	0.846154	-17.9	1	0.0106375	0.353	2.86075	1.512	-13.4976	15	21	9	3UTR		0	0
hsa-miR-15a-5p	NM_144709	PUS10	TAGCAGCACATAATGGTTTGTG#CACATGCCGTAAAATGGCTGTTT#.((((((.(((.(((((.((((#)))).)))))...))))))))).	1912	1935	0.846154	-19	1	0.00140886	0.544	0	0	-9.45376	18	23	9	3UTR		0	0
hsa-miR-15a-5p	NM_144721	THAP6	TAGCAGCACATAATGGTTTGTG#CATTTACCATCACTAAATAATATCCATCATTTAAAGTGCTGCTT#.((((((((..((((((.....#.))))))....)))))))).	796	840	0.846154	-17.1	1	0.0180258	0.662	0	0	-7.86061	14	20	8	3UTR		0	0
hsa-miR-15a-5p	NM_144727	CRYGN	TAGCAGCACATAATGGTTTGTG#CGCAAACCCAAAGCCTCTCCAGGCCTCAGACCCTGTTCTGTGAAATGAGTGCAATCATGTCTGCTGT#((((((((((.(((((((((((#))))))))..........................))).))))..................)))))).	1350	1417	0.846154	-14.9	1	0.00226209	0.574	0.293305	0.540046	-6.76235	21	67	8	3UTR		0	0
hsa-miR-15a-5p	NM_144949	SOCS5	TAGCAGCACATAATGGTTTGTG#TAAAGCATTATGTGCA#.....((((((((((.((((..#)))).)))))))))).	3836	3852	0.846154	-18	0	0.00151372	0.706	0	0	-13.8986	14	16	10	3UTR	MIRT302825	1	0
hsa-miR-15a-5p	NM_144949	SOCS5	TAGCAGCACATAATGGTTTGTG#GCCTTGTTATGGCTGCTT#.((((((.(((((((((.....#)))..)))))))))))).	3194	3212	0.846154	-17.4	1	0.000638174	0.632	0	0	-6.10696	15	18	12	3UTR	MIRT302825	1	0
hsa-miR-15a-5p	NM_144968	RIBC1	TAGCAGCACATAATGGTTTGTG#GCATCTTTTAGTTATGCGCTTGAGAAATCGTTGTTGCTGCA#..((((((.((((((((((.(.#.).)))))))))))))))).	1796	1837	0.846154	-19.8	1	0.0259053	0.559	1.12158	1.47353	-6.01339	17	20	16	3UTR		0	0
hsa-miR-15a-5p	NM_144984	VSTM4	TAGCAGCACATAATGGTTTGTG#CACAACATTATGTGGTCATGCCGTTGTTTTTCAAGCTGCTGT#(((((((((((((((..(((((#))))))))))))).....................))))))).	1838	1880	0.846154	-18.7	1	0.00454476	0.632	2.05368	2.75204	-4.17062	20	42	13	3UTR		0	0
hsa-miR-15a-5p	NM_144994	ANKRD23	TAGCAGCACATAATGGTTTGTG#ACAAGGCTGTTGTTACTATGTGGAAAAGCTGACCAGTGCTGCA#..(((((((....(((((.((.#.)).)))))))))))).	2334	2377	0.846154	-18.9	1	0.000104542	0.485	0	0	-13.6602	14	17	12	3UTR		0	0
hsa-miR-15a-5p	NM_145026	SPATS1	TAGCAGCACATAATGGTTTGTG#CACAAAACATGTGCTGACTGC#((((((((((...((..(((((#)))))..))))))))).))).	1027	1048	0.846154	-17.8	1	0.00038593	0.5	-0.0633443	-0.108379	-11.6313	17	21	9	3UTR		0	0
hsa-miR-15a-5p	NM_145034	TOR1AIP2	TAGCAGCACATAATGGTTTGTG#CACGTGCCATGGTGGTTTGCTGCA#..(((((((((.(((((.((((#)))).))))).)))...)))))).	7041	7065	0.846154	-21.5	1	0.000252039	0.544	0	0	-8.3038	18	24	6	3UTR		0	0
hsa-miR-15a-5p	NM_145037	NXPE3	TAGCAGCACATAATGGTTTGTG#CACCCTCCAATAGACCCCAGTGTGTGTTGTTGC#((((((((((((..(((((((.#.)))))))....)))))))))))).	5497	5530	0.846154	-21.3	1	0.0180177	0.515	-0.171811	0.28799	-6.08354	19	25	12	3UTR		1	0
hsa-miR-15a-5p	NM_145169	SFT2D1	TAGCAGCACATAATGGTTTGTG#TAGACCTGTGCTGCA#..((((((((....((((((..#)))))))))))))).	856	871	0.846154	-19.2	1	0.00147804	0.735	0.621325	-0.279451	-13.2745	14	15	14	3UTR		0	0
hsa-miR-15a-5p	NM_145178	ATOH7	TAGCAGCACATAATGGTTTGTG#CATTGTGTGTGCA#..(((.(((((((((.......#)))))))))))).	1365	1378	0.846154	-15.5	0	3.36038e-05	0.662	0.0368364	-0.0349703	-7.09101	12	13	12	3UTR		0	0
hsa-miR-15a-5p	NM_145212	MRPL30	TAGCAGCACATAATGGTTTGTG#CACAAACTTAGCTGCTT#.((((((.......((((((((#))))))))..)))))).	3055	3072	0.846154	-16	1	0.490196	0.647	0.246701	0.120677	-16.7234	14	17	8	3UTR		0	0
hsa-miR-15a-5p	NM_145238	ZSCAN20	TAGCAGCACATAATGGTTTGTG#CAAACCAGCAAATGCTGCC#..((((((.....(((((((..#))))))).....)))))).	6498	6517	0.846154	-19.2	1	2.12647e-05	0.485	0	0	-14.7166	13	19	7	3UTR		0	0
hsa-miR-15a-5p	NM_145284	PABIR2	TAGCAGCACATAATGGTTTGTG#AGGGGCCTTATGTGAATGATTGCCACATACTGTTTCTGTTGCTGCTT#.(((((((((.((((((.((((#.)))).))))))..))).)))))).	1886	1933	0.846154	-20.1	1	0.114838	0.647	0	0	-6.6181	19	25	6	3UTR	MIRT502496	1	1
hsa-miR-15a-5p	NM_145307	RTKN2	TAGCAGCACATAATGGTTTGTG#TCTGTGTGTGGTGCTAA#(((((.((((((..((......#))..)))))).))))).	2787	2804	0.846154	-16.3	0	0.0404318	0.662	0	0	-7.9845	13	17	6	3UTR		0	0
hsa-miR-15a-5p	NM_145331	MAP3K7	TAGCAGCACATAATGGTTTGTG#GCATGCTCATTGTGTGAAGGCTAG#((((..(((((((((((.(((.#))).)).)))))))))...)))).	2284	2308	0.846154	-19	0	0.000196941	0.544	0	0	-9.95757	18	24	9	3UTR	MIRT566834	0	1
hsa-miR-15a-5p	NM_145332	MAP3K7	TAGCAGCACATAATGGTTTGTG#GCATGCTCATTGTGTGAAGGCTAG#((((..(((((((((((.(((.#))).)).)))))))))...)))).	2168	2192	0.846154	-19	0	0.000196941	0.544	0	0	-9.95757	18	24	9	3UTR	MIRT566834	0	1
hsa-miR-15a-5p	NM_145333	MAP3K7	TAGCAGCACATAATGGTTTGTG#GCATGCTCATTGTGTGAAGGCTAG#((((..(((((((((((.(((.#))).)).)))))))))...)))).	2087	2111	0.846154	-19	0	0.000196941	0.544	0	0	-9.95757	18	24	9	3UTR	MIRT566834	0	1
hsa-miR-15a-5p	NM_145733	SEPTIN3	TAGCAGCACATAATGGTTTGTG#TAGACTTTATGTGTTGTA#..(((((((((((.((((((..#))))))))))))))))).	2572	2590	0.846154	-17.9	1	0.0398165	0.657	0	0	-5.81384	17	18	17	3UTR		0	0
hsa-miR-15a-5p	NM_145800	SEPTIN6	TAGCAGCACATAATGGTTTGTG#CACCACCATTCTGCTGTTC#.(((((((...((((((..(((#))).)))))).))))))).	2174	2193	0.846154	-15.9	1	0.104489	0.515	2.90238	2.18902	-8.917	16	19	7	3UTR		0	0
hsa-miR-15a-5p	NM_145869	ANXA11	TAGCAGCACATAATGGTTTGTG#CACAGCCTCTTGCTGCTAA#((((((((......((.(((((#)))))))...)))))))).	2181	2200	0.846154	-17.4	1	0.00211116	0.559	-0.0507076	0.025366	-14.554	15	19	8	3UTR		1	1
hsa-miR-15a-5p	NM_147187	TNFRSF10B	TAGCAGCACATAATGGTTTGTG#CTCAAGGCATTGTGTGTTTTGTTC#.((((((((((((((.((((.(#).)))).))))))))))..)))).	2968	2992	0.846154	-17.8	1	0.00099015	0.544	0	0	-4.02637	19	24	10	3UTR		0	0
hsa-miR-15a-5p	NM_147202	FAM219A	TAGCAGCACATAATGGTTTGTG#CTATTGTGTGTGGCTGT#((((.(((((((((((......#))))))))))).)))).	2318	2335	0.846154	-18.3	0	0.00373975	0.559	0	0	-8.05661	15	17	11	3UTR		0	0
hsa-miR-15a-5p	NM_147781	CTSB	TAGCAGCACATAATGGTTTGTG#TATAGACTTGTAGCTGCTGT#((((((((((....((((((((#))))))))))).))))))).	2096	2116	0.846154	-17.2	1	0.0034692	0.515	-0.412868	-0.286062	-12.2551	18	20	11	3UTR		0	0
hsa-miR-15a-5p	NM_148893	SVIP	TAGCAGCACATAATGGTTTGTG#CAAACTTAACGGCTGCTAA#(((((((.......((((((..#)))))).....))))))).	2595	2614	0.846154	-16.2	1	0.0119173	0.632	0	0	-16.8677	13	19	7	3UTR		0	1
hsa-miR-15a-5p	NM_148904	OSBPL9	TAGCAGCACATAATGGTTTGTG#CACAGGCCAGGGCTTCTCAAAGTGCTGCTGC#(((((((((....(((((((((#)))))))))............))))))))).	3316	3347	0.846154	-24	1	0.00283221	0.426	0	0	-12.6408	18	31	9	3UTR		0	0
hsa-miR-15a-5p	NM_148907	OSBPL9	TAGCAGCACATAATGGTTTGTG#CACAGGCCAGGGCTTCTCAAAGTGCTGCTGC#(((((((((....(((((((((#)))))))))............))))))))).	3193	3224	0.846154	-24	1	0.00283221	0.426	0	0	-12.6408	18	31	9	3UTR		0	0
hsa-miR-15a-5p	NM_148909	OSBPL9	TAGCAGCACATAATGGTTTGTG#CACAGGCCAGGGCTTCTCAAAGTGCTGCTGC#(((((((((....(((((((((#)))))))))............))))))))).	3447	3478	0.846154	-24	1	0.00283221	0.426	-0.245118	-0.14953	-12.6408	18	31	9	3UTR		0	0
hsa-miR-15a-5p	NM_152244	SNX11	TAGCAGCACATAATGGTTTGTG#GCCAGCCGGCTAGGCTGCTGG#(((((((......(((((.((.#)).))))).....))))))).	2949	2970	0.846154	-17.5	1	1.77633e-09	0.426	0	0	-16.0108	14	21	7	3UTR	MIRT146496	1	0
hsa-miR-15a-5p	NM_152274	CCNQ	TAGCAGCACATAATGGTTTGTG#CACGTCGCCATGACGGCTGGTCCCCACAGGACCAGCTGGGAGGACTGGTTGTGCTGCTGG#((((((((((...(((((((((#.))))).))))...............)))))))))).	877	937	0.846154	-23.2	1	0.000624689	0.382	0	0	-11.3983	19	37	10	3UTR		0	0
hsa-miR-15a-5p	NM_152299	NCAPH2	TAGCAGCACATAATGGTTTGTG#AGGAGCCGTGTGTCTGCTC#.(((((.((((.(((((((.(.#).)))))))))))))))).	1971	1990	0.846154	-18.5	0	8.61815e-06	0.397	0	0	-8.68381	17	19	16	3UTR		0	0
hsa-miR-15a-5p	NM_152318	NOPCHAP1	TAGCAGCACATAATGGTTTGTG#GCAGACTTGTCTGTGTGGTTGCTT#.(((((((((((..(((((((.#)))))))....)))))).))))).	3046	3070	0.846154	-18.6	1	0.00392308	0.618	0	0	-5.9393	18	24	7	3UTR		0	0
hsa-miR-15a-5p	NM_152338	ZG16	TAGCAGCACATAATGGTTTGTG#CACCTCTACCCATGAGCCCCGGTGTCCTGCTAA#((((((.((((...((((((((#.))))))))...)))).)))))).	1124	1157	0.846154	-21	0	0.00620477	0.397	0	0	-10.974	18	24	8	3UTR		0	0
hsa-miR-15a-5p	NM_152362	TNFAIP8L1	TAGCAGCACATAATGGTTTGTG#CACGAAGTCCCGATGGAACCCTGTGCTGTTGA#((((((((((....(((((...#.))))).)))))))))).	3644	3676	0.846154	-17.8	1	0.0198589	0.529	0	0	-12.2551	15	18	10	3UTR		0	0
hsa-miR-15a-5p	NM_152374	C1orf216	TAGCAGCACATAATGGTTTGTG#ATGAGCTTAAGTGTGCTGTG#..(((((((((...(((((((.#)))))))...))))))))).	1039	1059	0.846154	-18.8	1	0.000194073	0.632	2.03649	0.782741	-10.4498	16	20	9	3UTR		0	0
hsa-miR-15a-5p	NM_152374	C1orf216	TAGCAGCACATAATGGTTTGTG#GCAGACCTATATGTGAGCA#..((..((((((..(((((((.#)))))))..)))))).)).	1089	1108	0.846154	-17.9	0	0.00205912	0.618	1.97185	1.37285	-13.123	15	19	7	3UTR		0	0
hsa-miR-15a-5p	NM_152375	KLHDC7A	TAGCAGCACATAATGGTTTGTG#ACAAGACTCAAAGGAGGCACTAGCATTGTGCTGCTGG#((((((((((.....(((.(((#.))).)))..)))))))))).	4176	4213	0.846154	-19.9	1	1.33895e-05	0.456	0	0	-12.9906	16	21	10	3UTR		0	0
hsa-miR-15a-5p	NM_152405	JMY	TAGCAGCACATAATGGTTTGTG#TACATATGTCCTGTGGTCTGTCTTCCAGAGTGTGCTGTA#..(((((((((..(((......#.)))..))))))))).	5652	5691	0.846154	-19.2	1	0.001686	0.544	0	0	-9.59293	12	16	9	3UTR		0	0
hsa-miR-15a-5p	NM_152409	C5orf24	TAGCAGCACATAATGGTTTGTG#AAACCATTTATTGATGTTGCTC#.(((((((((.((((((((...#))))))))...)).))))))).	1842	1864	0.846154	-17.1	1	0.014951	0.794	1.27791	0.611419	-6.6181	17	22	8	3UTR		0	0
hsa-miR-15a-5p	NM_152414	BHLHE22	TAGCAGCACATAATGGTTTGTG#CCAGGCTGTGCTGTG#..((((((((...(((......#)))...)))))))).	2760	2775	0.846154	-16	1	0.000756054	0.676	0	0	-12.4177	11	15	8	3UTR		0	0
hsa-miR-15a-5p	NM_152424	AMER1	TAGCAGCACATAATGGTTTGTG#GCAGCCAGGATATGTGGCTGCA#..((((((((((.(((.((((.#)))))))...)))))).)))).	6226	6248	0.846154	-19.2	1	7.21727e-06	0.5	0	0	-6.24613	17	22	7	3UTR	MIRT727719	1	1
hsa-miR-15a-5p	NM_152440	KICS2	TAGCAGCACATAATGGTTTGTG#CATAAGCCATCATGTGGGCTT#.(((..(((((.((((((((((#)))))))))).))))).))).	2122	2143	0.846154	-20.9	0	8.83648e-05	0.588	2.09635	1.67957	-13.1601	18	21	10	3UTR		0	0
hsa-miR-15a-5p	NM_152464	TMEM199	TAGCAGCACATAATGGTTTGTG#CAGGCCAGCTGCTGT#(((((((......(((((((..#)))))))))))))).	773	788	0.846154	-16.9	1	5.41094e-05	0.456	0.676688	2.02328	-16.0108	14	15	14	3UTR		0	1
hsa-miR-15a-5p	NM_152468	TMC8	TAGCAGCACATAATGGTTTGTG#CACGACGCATCAGTTCACCAACAAACACGATTCAGTGCTGCTAG#(((((((((..((((((((((.#.)))))).).)))..))))))))).	3979	4023	0.846154	-21.9	1	0.000419733	0.456	0	0	-8.00486	19	25	9	3UTR		0	0
hsa-miR-15a-5p	NM_152470	RNF165	TAGCAGCACATAATGGTTTGTG#CACAGATCCCGTGGGAAACCACTGTGCTGTG#..((((((((...((((((.(.#.).)))))).)))))))).	5954	5985	0.846154	-19.1	1	0.00285607	0.485	0	0	-12.4177	15	19	8	3UTR		0	0
hsa-miR-15a-5p	NM_152523	CCNYL1	TAGCAGCACATAATGGTTTGTG#TACTGTTACCATTGAAGCTGCTAG#(((((((...(((((((.....#.)))))))..))))))).	1601	1625	0.846154	-17.9	1	0.00368283	0.588	-0.019036	0.507209	-8.55011	14	18	7	3UTR	MIRT051321	1	1
hsa-miR-15a-5p	NM_152534	NEK10	TAGCAGCACATAATGGTTTGTG#TACAGGCATGTGCTGCC#..(((((((((....(((((((#)))))))))))))))).	5768	5785	0.846154	-19.7	1	1.80474e-05	0.529	0	0	-11.1852	16	17	16	3UTR		1	0
hsa-miR-15a-5p	NM_152565	ATP6V0D2	TAGCAGCACATAATGGTTTGTG#CATGAGCCACTGTGCTGG#...(((((((...(((((((((#))))))))).))))))).	1782	1800	0.846154	-20.6	0	2.19038e-05	0.559	-0.156906	0.0545109	-13.9752	16	18	9	3UTR		0	0
hsa-miR-15a-5p	NM_152570	LINGO2	TAGCAGCACATAATGGTTTGTG#GCAAATCAAGCTCTGCTGCA#..((((((.....((((((((.#)))))))).....)))))).	4601	4621	0.846154	-18.2	1	0.0144122	0.632	0	0	-14.7166	14	20	8	3UTR		0	0
hsa-miR-15a-5p	NM_152612	CCDC116	TAGCAGCACATAATGGTTTGTG#GGGAGCCAGTGAAAGAAATAGAAATAAAGCCTGTGTTGCTGG#((((((((((....(((((...#.))))))))))))))).	2166	2208	0.846154	-18.1	1	0.000317956	0.548	1.6155	0.82867	-12.2551	15	17	15	3UTR		0	0
hsa-miR-15a-5p	NM_152615	PARP15	TAGCAGCACATAATGGTTTGTG#CACAATGTGCAGTTTAGTTACATATGTAAACATGTGCCATGTTGGTGTGCTGCA#..(((((((((.(((((.((((#.)))).)))))....))))))))).	3170	3224	0.846154	-22.1	1	9.98493e-05	0.603	0	0	-8.3038	18	25	9	3UTR		0	0
hsa-miR-15a-5p	NM_152623	CDC20B	TAGCAGCACATAATGGTTTGTG#AACCTTGGATGTGTTGCA#..(((((((((...((((....#))))....))))))))).	2622	2640	0.846154	-17.5	1	3.93892e-06	0.588	1.41947	0.459141	-10.4498	13	18	9	3UTR		0	0
hsa-miR-15a-5p	NM_152682	RWDD4	TAGCAGCACATAATGGTTTGTG#GCTGTTGTGTGCTTTTAG#(((.(((((((((((((.....#))))))))))))).))).	1621	1639	0.846154	-16.7	0	0.0302465	0.662	0	0	-6.9696	16	18	13	3UTR		0	0
hsa-miR-15a-5p	NM_152695	ZNF449	TAGCAGCACATAATGGTTTGTG#TATGATGCTGCTAT#((((((((((((..........#)))).)))))))).	3545	3559	0.846154	-15.7	1	0.0630669	0.603	0	0	-7.05204	12	14	8	3UTR	MIRT229343	1	1
hsa-miR-15a-5p	NM_152732	RSPH9	TAGCAGCACATAATGGTTTGTG#CACAAGCTCCCTTGATCTTTGTAAATGTCAATGTTGGTGTGTGTTTGCTGA#((((((((((((.(((((((((#))))))))...........................).)))))))).)))).	2087	2138	0.846154	-16.5	1	0.00567358	0.544	0	0	-5.22671	21	51	8	3UTR		0	0
hsa-miR-15a-5p	NM_152793	MTURN	TAGCAGCACATAATGGTTTGTG#GCCAAGGTGCTGCC#..(((((((....((((.....#))))..))))))).	3213	3227	0.846154	-16.6	1	0.000118337	0.515	-0.693632	-0.565246	-13.6602	11	14	7	3UTR		0	0
hsa-miR-15a-5p	NM_152854	CD40	TAGCAGCACATAATGGTTTGTG#CACGTGGGCAAACAGGCAGTTGGCCAGAGAGCCTGGTGCTGCTGC#(((((((((.....(((((...#.)))))..))))))))).	827	872	0.846154	-19.5	1	5.10022e-06	0.338	0	0	-13.4976	14	18	9	3UTR		0	1
hsa-miR-15a-5p	NM_152914	NATD1	TAGCAGCACATAATGGTTTGTG#CACAGGGGTTTCTGTGCTGCTGC#((((((((((.((...((((((#))))))...)).)))))))))).	1423	1446	0.846154	-21.1	1	6.33704e-07	0.471	0.171079	-0.113118	-8.58769	18	23	10	3UTR		0	0
hsa-miR-15a-5p	NM_152943	ZNF268	TAGCAGCACATAATGGTTTGTG#CAGAAACCATATGTGTGTA#.....((((((((((((((.((#)).))))))).))))))).	1502	1521	0.846154	-18.1	0	0.00515512	0.647	0.214673	1.29303	-13.6656	16	19	7	3UTR		0	0
hsa-miR-15a-5p	NM_152992	POMZP3	TAGCAGCACATAATGGTTTGTG#GCAGTGGGCTTTGCCTTCTGACACCTCAGTGGTGCTGCTGG#(((((((((.....(((.....#.)))......))))))))).	1138	1179	0.846154	-18.4	1	9.93969e-06	0.368	-0.585244	-0.0476383	-13.4976	12	20	9	3UTR		0	0
hsa-miR-15a-5p	NM_153000	APCDD1	TAGCAGCACATAATGGTTTGTG#CAGGGTCAGTGTGCTGCTT#.((((((((((...........#.)))))))))).	3049	3068	0.846154	-17.3	1	9.10532e-05	0.441	0.350188	0.145537	-10.2546	10	12	10	3UTR		0	0
hsa-miR-15a-5p	NM_153022	TMEM52B	TAGCAGCACATAATGGTTTGTG#GCAAACACATATATGTGCGCA#..((.((((((((((((((((.#)))))).))).))))))))).	1727	1748	0.846154	-20.2	0	0.000140651	0.544	0	0	-9.07604	18	21	9	3UTR		0	0
hsa-miR-15a-5p	NM_153029	N4BP1	TAGCAGCACATAATGGTTTGTG#TACTAGCCTCAGTGTGGCTGCTGC#(((((((((((...((((.(((#))).))))...))))).)))))).	5006	5030	0.846154	-19.8	1	6.18511e-07	0.456	5.06656	5.16951	-9.43035	18	24	6	3UTR	MIRT574595	1	1
hsa-miR-15a-5p	NM_153045	TMEM268	TAGCAGCACATAATGGTTTGTG#CACACAGCCAACCCTGCTGCTC#.(((((((.....(((((((((#)))).)))))....))))))).	2476	2498	0.846154	-18.7	1	0.00437469	0.515	0.593849	0.882967	-13.5529	16	22	7	3UTR		0	1
hsa-miR-15a-5p	NM_153184	CADM2	TAGCAGCACATAATGGTTTGTG#CAGGAGCCATGTGTACGAATTGCA#..((((((((...((((((.((#)).)))))))))))......))).	2178	2202	0.846154	-14.8	1	0.01013	0.706	0	0	-12.4177	16	24	11	3UTR		0	0
hsa-miR-15a-5p	NM_153188	TNPO1	TAGCAGCACATAATGGTTTGTG#GCCAGTTTGTGTTGCA#..((((((((...((((.....#))))...)))))))).	3768	3784	0.846154	-18.1	1	0.00253224	0.618	0	0	-12.4177	12	16	8	3UTR		1	0
hsa-miR-15a-5p	NM_153251	ZDHHC20	TAGCAGCACATAATGGTTTGTG#CATAAGCCTTGTGTTTGTTC#.(((((.((((((.((((((((#))))))))))))))))))).	5096	5116	0.846154	-16.9	0	0.0175315	0.647	-0.161512	-0.0618387	-6.19385	19	20	19	3UTR		0	0
hsa-miR-15a-5p	NM_153260	LRRC57	TAGCAGCACATAATGGTTTGTG#ACAGATCTTGCTGTGTTGCC#..(((((((((((.(((((((.#)))))))))).)))))))).	5310	5330	0.846154	-19	1	0.000946621	0.603	0	0	-5.81384	18	20	10	3UTR	MIRT727268	0	0
hsa-miR-15a-5p	NM_153261	CNEP1R1	TAGCAGCACATAATGGTTTGTG#CACAGCTCTTTAAAACTGGCTATTATGTGTGCC#..(((.((((((((((((.((.#.)).))))))))))))))).	952	985	0.846154	-19.4	0	0.00115007	0.618	0	0	-6.85796	17	20	15	3UTR		0	0
hsa-miR-15a-5p	NM_153262	SYT14	TAGCAGCACATAATGGTTTGTG#TATGTGCCATGTGTTGTTGT#((((((((((...((((.((((#)))).)))))))))))))).	6589	6609	0.846154	-15.4	1	0.00539632	0.662	3.92097	4.2465	-11.3983	18	20	14	3UTR		0	0
hsa-miR-15a-5p	NM_153360	APCDD1L	TAGCAGCACATAATGGTTTGTG#GCAAATGCCAGTGTGCACCAGGCTGGCTGCTGG#(((((((.((...((((.....#.))))...))))))))).	2991	3024	0.846154	-17.2	1	4.88538e-07	0.368	0	0	-13.7119	13	18	9	3UTR		0	0
hsa-miR-15a-5p	NM_153366	SVEP1	TAGCAGCACATAATGGTTTGTG#CACAGGCCTTGGAGTGTGTTGTA#..(((((((((...((((((((#)))))))).....))))))))).	11995	12018	0.846154	-21.6	1	0.00396937	0.485	0	0	-10.4498	17	23	9	3UTR		1	1
hsa-miR-15a-5p	NM_153369	MFSD4B	TAGCAGCACATAATGGTTTGTG#CACAAGCCCTCATTTTGCCTGCTGCC#..((((((((.(((((((((((#))))))))...))).))..)))))).	13415	13441	0.846154	-19.3	1	0.00204077	0.529	0	0	-7.78178	19	26	8	3UTR		0	0
hsa-miR-15a-5p	NM_153369	MFSD4B	TAGCAGCACATAATGGTTTGTG#CAAACCTGGCTGCTGT#(((((((.((....((((((..#))))))))))))))).	13763	13779	0.846154	-17.6	1	0.000601837	0.588	0	0	-14.5688	15	16	15	3UTR		0	0
hsa-miR-15a-5p	NM_153380	ZNF41	TAGCAGCACATAATGGTTTGTG#GGGCTATTAGGAATTGTGTTGCTGT#(((((((((((((((((((...#))))))))).....)))))))))).	4706	4731	0.846154	-19.2	1	0.0012963	0.603	0	0	-3.93757	19	25	10	3UTR		0	0
hsa-miR-15a-5p	NM_153456	HS6ST3	TAGCAGCACATAATGGTTTGTG#CATGGACCAAGATGGCTGCC#..(((((.(((..(((((((((#)))))))))..)))))))).	5890	5910	0.846154	-21.4	0	0.000285899	0.529	0	0	-11.9066	17	20	9	3UTR		0	0
hsa-miR-15a-5p	NM_153607	CREBRF	TAGCAGCACATAATGGTTTGTG#TATGATTCCTGCCATTTGCTGCTAA#((((((((...((((((.....#.)))))))))))))).	4917	4942	0.846154	-18.4	1	0.0154797	0.588	0	0	-9.06125	14	16	14	3UTR	MIRT165883	1	1
hsa-miR-15a-5p	NM_153619	SEMA6D	TAGCAGCACATAATGGTTTGTG#GCAAGTGATTTTGTGCTGCTAT#((((((((((.(((.((((((.#)))))).))).)))))))))).	4287	4309	0.846154	-23	1	0.0181315	0.618	3.8936	1.38257	-7.4978	19	22	10	3UTR		1	1
hsa-miR-15a-5p	NM_153634	CPNE8	TAGCAGCACATAATGGTTTGTG#TACAAATCAAAAGTGCTGA#...((((((....(((((((((#)))))))))...)))))).	1778	1797	0.846154	-17.3	0	0.0342862	0.618	0	0	-15.2178	15	19	9	3UTR		0	0
hsa-miR-15a-5p	NM_153638	PANK2	TAGCAGCACATAATGGTTTGTG#AGCCAGGTGTGCTGGTGT#((.((((((((..(((((....#))))).)))))))).)).	7853	7871	0.846154	-19.3	0	1.55517e-06	0.559	0	0	-10.131	15	18	8	3UTR		0	1
hsa-miR-15a-5p	NM_153640	PANK2	TAGCAGCACATAATGGTTTGTG#AGCCAGGTGTGCTGGTGT#((.((((((((..(((((....#))))).)))))))).)).	7164	7182	0.846154	-19.3	0	1.55517e-06	0.559	0	0	-10.131	15	18	8	3UTR		0	1
hsa-miR-15a-5p	NM_153646	SLC24A4	TAGCAGCACATAATGGTTTGTG#CACAGGCCAGGCTGCTGG#(((((((.(....(((((((((#))))))))))))))))).	2691	2709	0.846154	-21.1	1	1.64556e-07	0.353	-1.04678	-0.511225	-14.9544	17	18	17	3UTR		0	0
hsa-miR-15a-5p	NM_153647	SLC24A4	TAGCAGCACATAATGGTTTGTG#CACAGGCCAGGCTGCTGG#(((((((.(....(((((((((#))))))))))))))))).	2092	2110	0.846154	-21.1	1	1.64556e-07	0.353	0	0	-14.9544	17	18	17	3UTR		0	0
hsa-miR-15a-5p	NM_153685	PIANP	TAGCAGCACATAATGGTTTGTG#ACACCCACCCACCTCGTTTCCGCAGCCCCTGCGTGCTGCTC#.((((((((.((..((.(((((#.)))))))..)).)))))))).	1582	1623	0.846154	-20.8	1	3.66907e-07	0.294	0	0	-7.1818	17	22	8	3UTR		0	0
hsa-miR-15a-5p	NM_170607	MLX	TAGCAGCACATAATGGTTTGTG#CACAGGCTATGATGCTGCA#..((((((....((((((((((#))))))))))..)))))).	1583	1602	0.846154	-21.1	1	0.000541479	0.426	1.09921	1.32445	-13.4275	16	19	10	3UTR		0	0
hsa-miR-15a-5p	NM_170674	MEIS2	TAGCAGCACATAATGGTTTGTG#CACAAACAATGTCTGCTAA#((((((.((((....(((((((#))))))).)))))))))).	4463	4482	0.846154	-17.1	0	0.0404419	0.559	-0.258276	0.378152	-11.7095	17	19	10	3UTR		0	0
hsa-miR-15a-5p	NM_170686	ZNF398	TAGCAGCACATAATGGTTTGTG#TAAGCCACTGTTTATGTTGCTGCC#..((((((((((((((((((..#)))))))....)))))).))))).	2699	2723	0.846154	-19.7	1	0.0438934	0.544	0	0	-4.957	18	24	7	3UTR		0	0
hsa-miR-15a-5p	NM_170686	ZNF398	TAGCAGCACATAATGGTTTGTG#CACAATACCAGGGACCATGGGAGACACAAGAAATGTGTGTCTGCTGT#(((((((((((((((((((.((#.)).)))))))...............)))))).)))))).	4083	4130	0.846154	-22.3	1	0.000112973	0.574	0	0	-3.93757	21	40	7	3UTR		0	0
hsa-miR-15a-5p	NM_170736	KCNJ15	TAGCAGCACATAATGGTTTGTG#CACAACGTGCAGGTTTGTTACATATGTATACATGTGCCATGTTGGTGTGCTGCA#..(((((((((.(((((.((((#.)))).)))))....))))))))).	5191	5245	0.846154	-22.1	1	6.82935e-05	0.603	0	0	-8.3038	18	25	9	3UTR		0	0
hsa-miR-15a-5p	NM_170737	KCNJ15	TAGCAGCACATAATGGTTTGTG#CACAACGTGCAGGTTTGTTACATATGTATACATGTGCCATGTTGGTGTGCTGCA#..(((((((((.(((((.((((#.)))).)))))....))))))))).	5046	5100	0.846154	-22.1	1	6.82935e-05	0.603	0	0	-8.3038	18	25	9	3UTR		0	0
hsa-miR-15a-5p	NM_170738	MRPL11	TAGCAGCACATAATGGTTTGTG#CATGAACTATTGTAGGGCTGA#...((((.((((((((((((((#))))))))))))).).)))).	1256	1277	0.846154	-17.7	0	0.000170854	0.529	2.23388	3.84702	-8.82818	18	21	13	3UTR		0	0
hsa-miR-15a-5p	NM_170738	MRPL11	TAGCAGCACATAATGGTTTGTG#CGCATTTACTGACCATCTGTTATGTGCTA#....((((((((((((((.(((#.))).))))))....)))))))).	1412	1441	0.846154	-17.7	0	0.00847328	0.647	2.7973	1.14054	-9.54656	17	24	8	3UTR		0	0
hsa-miR-15a-5p	NM_170774	RASSF2	TAGCAGCACATAATGGTTTGTG#GAGCTTGGCACATGTGCTGCTC#.((((((((((...(((((...#)))))......)))))))))).	1403	1425	0.846154	-18.2	1	3.29184e-06	0.441	4.84275	2.73303	-9.2861	15	22	10	3UTR	MIRT154043	0	0
hsa-miR-15a-5p	NM_172069	PLEKHH2	TAGCAGCACATAATGGTTTGTG#TATGAATCATTATGTGAGAAAGCA#..((..((((((((((((((((#)))))))))))))))).....)).	5154	5178	0.846154	-17.3	0	0.0208616	0.574	0	0	-10.977	18	24	16	3UTR		0	0
hsa-miR-15a-5p	NM_172103	EYA4	TAGCAGCACATAATGGTTTGTG#AACCACCTTGTGTTGCA#..((((((((...(((((....#)))))...)))))))).	5056	5073	0.846154	-17.7	1	0.010674	0.676	0	0	-12.4177	13	17	8	3UTR		1	1
hsa-miR-15a-5p	NM_172103	EYA4	TAGCAGCACATAATGGTTTGTG#GCAAGGCTTTTTATGCTGCTAA#((((((((...((.(.(((((.#))))).).))...)))))))).	4580	4602	0.846154	-17.7	1	0.00322808	0.588	0	0	-10.1511	16	22	8	3UTR		1	1
hsa-miR-15a-5p	NM_172241	CTAGE1	TAGCAGCACATAATGGTTTGTG#ATGAGCCTGCTGCTGA#((((((((......(((((((.#))))))))))))))).	2382	2398	0.846154	-16.5	1	0.00130601	0.515	3.97303	4.31185	-14.554	15	16	15	3UTR		0	0
hsa-miR-15a-5p	NM_172349	NSD1	TAGCAGCACATAATGGTTTGTG#TATAGATGCAAGGGTGCTGCA#..(((((((......(((((((#)))))))......))))))).	8205	8226	0.846154	-17.3	1	0.000140769	0.441	0	0	-15.2525	14	21	7	3UTR		0	0
hsa-miR-15a-5p	NM_173073	SLC35C2	TAGCAGCACATAATGGTTTGTG#CACTGGCCGCCTTGTGTTGCTGG#((((((((((...(((((.(((#))).)))))...)))))))))).	1793	1816	0.846154	-22.4	1	5.81279e-06	0.382	-0.243455	-0.174612	-11.3983	18	23	10	3UTR		0	0
hsa-miR-15a-5p	NM_173084	TRIM59	TAGCAGCACATAATGGTTTGTG#CACAATTAACTATTGTGTGGGCA#..((..((((((((((((((((#)))))...))))))))))).)).	3197	3220	0.846154	-18.9	0	6.63539e-05	0.632	4.07065	4.55098	-10.977	18	23	11	3UTR		0	0
hsa-miR-15a-5p	NM_173091	NFATC2	TAGCAGCACATAATGGTTTGTG#GCAGACCGAGGCTATGGCTGTTGG#(((((((.((((.((((((((.#))))))))....))))))))))).	7118	7142	0.846154	-20.3	1	4.01423e-06	0.471	0	0	-7.54034	19	24	11	3UTR		1	0
hsa-miR-15a-5p	NM_173179	SLC35C2	TAGCAGCACATAATGGTTTGTG#CACGGTCCACTGGCCGCCTTGTGTTGCTGG#((((((((((...(((((.(((#.))).)))))...)))))))))).	2044	2074	0.846154	-22.7	1	5.81279e-06	0.382	0	0	-11.3983	18	24	10	3UTR		0	0
hsa-miR-15a-5p	NM_173473	ANAPC16	TAGCAGCACATAATGGTTTGTG#AAACCTGGAAGGCTAAGAGATGTGCTGTTT#.((((((((((..((((((...#.))))))....)))))))))).	1838	1868	0.846154	-17.6	1	0.00538375	0.515	0	0	-8.42926	16	22	10	3UTR	MIRT003887	0	0
hsa-miR-15a-5p	NM_173475	DCUN1D3	TAGCAGCACATAATGGTTTGTG#GGAAGCCATTCAGCAGCTGCTGG#(((((((....((((((((.(.#).)))))))).....))))))).	5635	5658	0.846154	-18.9	1	7.48058e-06	0.515	0	0	-11.3749	16	23	8	3UTR		0	0
hsa-miR-15a-5p	NM_173477	USH1G	TAGCAGCACATAATGGTTTGTG#GAGCCCCAGGTGCTGCC#..(((((((.....(((((...#)))))....))))))).	3385	3402	0.846154	-17.9	1	0.000172044	0.426	0.50433	0.449365	-14.5171	12	17	7	3UTR		0	0
hsa-miR-15a-5p	NM_173485	TSHZ2	TAGCAGCACATAATGGTTTGTG#TACAGACCTTACAAGGTGCTTGCA#..(((((((.....((((((((#)))))))).......))))).)).	7838	7862	0.846154	-18.6	1	0.00086929	0.603	0	0	-14.5171	15	24	8	3UTR		0	0
hsa-miR-15a-5p	NM_173517	VKORC1L1	TAGCAGCACATAATGGTTTGTG#CTCAAACCAAATATTTTGTGTGTTGA#...(((((((((((((((((.(#).)))))))......)))))))))).	2166	2192	0.846154	-18.3	0	0.0195257	0.588	0	0	-6.51454	18	26	10	3UTR		0	0
hsa-miR-15a-5p	NM_173519	CLVS1	TAGCAGCACATAATGGTTTGTG#AGACCATGGTTGTTGCTGA#((((((((....(((((((...#)))))))...)))))))).	2292	2311	0.846154	-17.7	1	0.00120217	0.603	0	0	-12.408	15	19	8	3UTR		0	0
hsa-miR-15a-5p	NM_173556	CCDC83	TAGCAGCACATAATGGTTTGTG#GCAAGCCAATTCTCCGTAGTTTAACCCTGTGTATTAGTCTGTTCTCATGCTGCTAA#((((((((((((.((((((((.#))))))))...................)))))................))))))).	1987	2043	0.846154	-17.9	1	0.0328122	0.656	1.37473	2.13732	-5.22671	20	56	8	3UTR	MIRT545351	0	1
hsa-miR-15a-5p	NM_173562	KCTD20	TAGCAGCACATAATGGTTTGTG#GCAAGCCAGGCTGTTGA#(((((((.(....((((((((.#)))))))))))))))).	3992	4009	0.846154	-17.5	1	0.000714238	0.588	0	0	-14.9544	16	17	16	3UTR		0	0
hsa-miR-15a-5p	NM_173566	PRR14L	TAGCAGCACATAATGGTTTGTG#ACTATTATTGCTGCA#..((((((.((((((((.....#)))))))))))))).	7367	7382	0.846154	-16.9	1	0.00663764	0.721	0	0	-6.01339	14	15	14	3UTR		0	0
hsa-miR-15a-5p	NM_173642	RIMKLA	TAGCAGCACATAATGGTTTGTG#CAGAAACCATGCTGCA#..((((((.....((((((.((#)).)))))))))))).	9914	9930	0.846154	-17.7	1	0.000874445	0.412	0	0	-14.7166	14	16	12	3UTR		0	0
hsa-miR-15a-5p	NM_173654	EOGT	TAGCAGCACATAATGGTTTGTG#ATTGTTATGTGTTGTA#..(((((((((((((((.....#))))))))))))))).	1931	1947	0.846154	-16.4	1	0.00350944	0.676	0.178792	0.458479	-4.957	15	16	15	3UTR		0	0
hsa-miR-15a-5p	NM_173686	C8orf58	TAGCAGCACATAATGGTTTGTG#CACATTGCCAGGAAAAGCTGCTGA#(((((((......((((.((((#))))..))))......))))))).	1279	1303	0.846154	-19.2	1	0.00118092	0.412	0	0	-16.0108	15	24	7	3UTR		1	1
hsa-miR-15a-5p	NM_173794	FUNDC1	TAGCAGCACATAATGGTTTGTG#GCAAACTAGTATCTGCTGTA#..((((((.(((.((((((((.#)))))))).))).)))))).	657	677	0.846154	-19.1	1	0.0136779	0.603	0.359606	-0.008941	-7.30252	17	20	8	3UTR		0	0
hsa-miR-15a-5p	NM_173799	TIGIT	TAGCAGCACATAATGGTTTGTG#GGCCGTGTGTGCTGG#...((((((((.((((((....#)))))))))))))).	1646	1661	0.846154	-18.6	0	1.66043e-07	0.382	0	0	-9.86134	14	15	14	3UTR		0	0
hsa-miR-15a-5p	NM_173829	SREK1IP1	TAGCAGCACATAATGGTTTGTG#TACAAGCAATCTGGTGTTGCTGG#(((((((((......(((((((#)))))))......))))))))).	4048	4071	0.846154	-19.9	1	8.28589e-06	0.559	0.0875572	-0.0421686	-14.2331	16	23	9	3UTR		0	0
hsa-miR-15a-5p	NM_173844	MALT1	TAGCAGCACATAATGGTTTGTG#CAGGCCTAGATGGCTGCA#..(((((.(((...((((((..#))))))...)))))))).	3590	3608	0.846154	-19.4	0	4.9188e-05	0.632	0	0	-12.7634	14	18	8	3UTR		0	0
hsa-miR-15a-5p	NM_174899	FBXO36	TAGCAGCACATAATGGTTTGTG#CATGAGCCACTATGTCTGGCTAA#((((((.(((((.(((((((((#))))))))).)))))))).))).	1420	1443	0.846154	-19.8	0	0.00523055	0.588	0	0	-6.77039	20	23	9	3UTR		0	0
hsa-miR-15a-5p	NM_174940	TMEM80	TAGCAGCACATAATGGTTTGTG#ACAAGCCAACAGCTCTGCTGCC#..((((((.....((((((((.#)))))))).......)))))).	1188	1210	0.846154	-18.6	1	0.000697534	0.574	0	0	-14.7166	14	22	8	3UTR		0	0
hsa-miR-15a-5p	NM_174976	ZDHHC22	TAGCAGCACATAATGGTTTGTG#CACGAGCCAGCCAGGTGGCTGCTAG#(((((((.(((..(((((((((#))))))))).....)))))))))).	1204	1229	0.846154	-25.6	1	3.31044e-06	0.441	0.371907	-0.0559457	-10.8871	19	25	10	3UTR		0	0
hsa-miR-15a-5p	NM_175848	DNMT3B	TAGCAGCACATAATGGTTTGTG#CACAAATCAGACCTGGCTGCTT#.((((((.((...(((((((((#)))))))))....)))))))).	3017	3039	0.846154	-20.7	1	0.00284328	0.456	0	0	-13.5677	17	22	9	3UTR		0	0
hsa-miR-15a-5p	NM_175849	DNMT3B	TAGCAGCACATAATGGTTTGTG#CACAAATCAGACCTGGCTGCTT#.((((((.((...(((((((((#)))))))))....)))))))).	2828	2850	0.846154	-20.7	1	0.00284328	0.456	0	0	-13.5677	17	22	9	3UTR		0	0
hsa-miR-15a-5p	NM_175850	DNMT3B	TAGCAGCACATAATGGTTTGTG#CACAAATCAGACCTGGCTGCTT#.((((((.((...(((((((((#)))))))))....)))))))).	2996	3018	0.846154	-20.7	1	0.00284328	0.456	0	0	-13.5677	17	22	9	3UTR		0	0
hsa-miR-15a-5p	NM_175920	LNPEP	TAGCAGCACATAATGGTTTGTG#CCATTGTGTGCTT#....((((((((((((......#)))))))))))).	11212	11225	0.846154	-18.3	0	0.12903	0.574	0	0	-9.54656	12	13	12	3UTR		0	0
hsa-miR-15a-5p	NM_175920	LNPEP	TAGCAGCACATAATGGTTTGTG#GAATAGTTGTGTGTTGTTT#.(((((((((((((.((((...#)))).))))))))))))).	10247	10266	0.846154	-17.2	1	0.0240097	0.647	0	0	-4.52877	17	19	13	3UTR		0	0
hsa-miR-15a-5p	NM_176071	P2RY2	TAGCAGCACATAATGGTTTGTG#GCAAGTTACCTAATCTTGCAGCACCTCAGTTTTCCCATTTCTAAAGTGTGCTGCTAC#((((((((((((((((......#.)))))......))))))))))).	5099	5156	0.846154	-21.1	1	3.17396e-05	0.456	-0.389405	0.196007	-3.93757	16	24	11	3UTR		1	0
hsa-miR-15a-5p	NM_176792	MRPL43	TAGCAGCACATAATGGTTTGTG#CACGAGCCACACGGGCCACACGGTGACTGCTGC#(((((((((....(((((((((#.)))))))))....))).)))))).	944	977	0.846154	-23.4	1	0.00148904	0.338	0	0	-12.6408	18	25	9	3UTR		0	0
hsa-miR-15a-5p	NM_176816	CCDC125	TAGCAGCACATAATGGTTTGTG#CCACTGTGTTGCTC#.(((((((((...(((......#))).))))))))).	3139	3153	0.846154	-15.3	1	0.00283773	0.397	1.12521	1.1082	-11.254	12	14	9	3UTR		0	0
hsa-miR-15a-5p	NM_176863	PSME3	TAGCAGCACATAATGGTTTGTG#CACATGCACATATGTGTATGCA#..(((((((((.(((((.((((#)))).)).))))))))).))).	1659	1681	0.846154	-17.2	1	2.09746e-07	0.588	0	0	-8.3038	18	22	9	3UTR		1	1
hsa-miR-15a-5p	NM_176871	PDLIM2	TAGCAGCACATAATGGTTTGTG#CACAAAGCATTGTGCTGAGACACTGCATTCCTGCTGGCTGG#(((((((((((((((.((((((#)))))).))))))).................))))).))).	4098	4139	0.846154	-20.8	1	3.42875e-05	0.471	0	0	-4.17062	21	41	7	3UTR		0	0
hsa-miR-15a-5p	NM_176895	PLPP1	TAGCAGCACATAATGGTTTGTG#TACAAGCCTTTAAAGACTTCTGCTGCTGCTAT#(((((((((((((.((((((((#)))))))).)))........)).)))))))).	1282	1314	0.846154	-20.8	1	0.00901018	0.529	0.0925573	0.171748	-4.79441	21	32	8	3UTR		1	1
hsa-miR-15a-5p	NM_177401	MIDN	TAGCAGCACATAATGGTTTGTG#CCTTTATGTGTTGA#...((((((((((.((......#)).)))))))))).	3262	3276	0.846154	-15.2	0	0.00315742	0.544	-0.124647	0.131725	-7.37138	12	14	10	3UTR		0	0
hsa-miR-15a-5p	NM_177457	LYNX1	TAGCAGCACATAATGGTTTGTG#GGGCCATGCCCCTGCTGCTAA#((((((((....(((((((...#))))))).....)))))))).	4498	4519	0.846154	-19.5	1	0.00296302	0.382	0	0	-12.408	15	21	8	3UTR		0	1
hsa-miR-15a-5p	NM_177550	SLC13A5	TAGCAGCACATAATGGTTTGTG#CCTTCTTGTGCTGCTC#.(((((((((....((......#))....))))))))).	3033	3049	0.846154	-17.5	1	0.000147999	0.515	0	0	-12.1109	11	16	9	3UTR		0	0
hsa-miR-15a-5p	NM_177557	TRO	TAGCAGCACATAATGGTTTGTG#GCTTTCTGTGTGCTGTC#..((((((((((..........#.)))))))))).	1050	1067	0.846154	-15.5	1	0.0107527	0.662	0	0	-8.07147	10	12	10	3UTR		0	0
hsa-miR-15a-5p	NM_177559	CSNK2A1	TAGCAGCACATAATGGTTTGTG#CACGAGCCATCATGCTTGGCTAA#((((....(((.((((((((((#)))))))))).)))....)))).	6674	6697	0.846154	-19.4	0	0.00131652	0.618	0	0	-17.1617	17	23	10	3UTR		0	0
hsa-miR-15a-5p	NM_177560	CSNK2A1	TAGCAGCACATAATGGTTTGTG#CACGAGCCATCATGCTTGGCTAA#((((....(((.((((((((((#)))))))))).)))....)))).	6347	6370	0.846154	-19.4	0	0.00131652	0.618	0	0	-17.1617	17	23	10	3UTR		0	0
hsa-miR-15a-5p	NM_177959	DOK5	TAGCAGCACATAATGGTTTGTG#GAACCCGTTAGTGTTGTTT#.((((((((.(((((((((...#))))).)))))))))))).	1718	1737	0.846154	-15.9	1	0.00163281	0.647	5.89302	4.86363	-5.03583	17	19	12	3UTR		0	0
hsa-miR-15a-5p	NM_178011	LRRTM3	TAGCAGCACATAATGGTTTGTG#AACTTGTTTGTGCTGTTT#.(((((((((....((((....#))))....))))))))).	3742	3760	0.846154	-15.3	1	0.000798893	0.706	2.638	3.31722	-12.1109	13	18	9	3UTR		0	0
hsa-miR-15a-5p	NM_178169	RASSF3	TAGCAGCACATAATGGTTTGTG#TACAAATCATTATGTTAAACTATCTAAGCTTTGCTGTA#..((((((((((((((((((((#))))))))))))))).................))))).	3257	3295	0.846154	-20.8	1	0.0502719	0.706	0.169456	0.562417	-4.957	20	38	15	3UTR		0	0
hsa-miR-15a-5p	NM_178229	IQGAP3	TAGCAGCACATAATGGTTTGTG#CATGGACCTTGACCTGGGAAAGCCATTACTCTTGTGTCTGCTAC#(((((((((((((((((((...#.)))))))))....)))).)))))).	5201	5245	0.846154	-21.6	1	0.0106608	0.5	0	0	-3.93757	19	26	9	3UTR		0	0
hsa-miR-15a-5p	NM_178270	ATG4A	TAGCAGCACATAATGGTTTGTG#GCAGGCCATGCGGCCTCTGTCACATCTACTCAACTCTGCTGTTGA#(((((((((...(((((((((.#)))))))))...).......................)))))))).	1789	1834	0.846154	-17.7	1	0.000127825	0.529	0	0	-11.3517	18	45	9	3UTR		0	0
hsa-miR-15a-5p	NM_178329	CCR3	TAGCAGCACATAATGGTTTGTG#CACAGGCCAGGGGCTGG#...((((.(....(((((((((#)))))))))..))))).	1337	1354	0.846154	-17.7	0	1.989e-06	0.471	0.618986	0.234546	-17.5314	14	17	9	3UTR		0	0
hsa-miR-15a-5p	NM_178477	BANF2	TAGCAGCACATAATGGTTTGTG#CACAAACCTCATTGCTGCC#..((((((......((((((((#))))))))....)))))).	530	549	0.846154	-19.9	1	0.10439	0.412	3.21143	2.67899	-15.5734	14	19	8	3UTR		0	0
hsa-miR-15a-5p	NM_178578	PSMF1	TAGCAGCACATAATGGTTTGTG#CACCTGGCTCCATGTGCTGCTC#.((((((((((...((((.(((#)))..))))..)))))))))).	7285	7307	0.846154	-19.7	1	0.00275784	0.426	0	0	-9.2861	17	22	10	3UTR		0	1
hsa-miR-15a-5p	NM_178832	MORN4	TAGCAGCACATAATGGTTTGTG#GCAGTCATTGGTGGTTCTGTCTTTCCCTAACCCTTATGTGCTGG#...((((((((((.((((....#.)))).)))))))))).	821	865	0.846154	-19.8	0	0.00246137	0.471	-1.23791	-0.318178	-7.37138	14	17	10	3UTR		0	0
hsa-miR-15a-5p	NM_178841	RNF166	TAGCAGCACATAATGGTTTGTG#CACCCCAGCCACAGGCTGTGGCTGCTC#.((((((.(((...((((((((#.))))))))))))))))).	1584	1611	0.846154	-20.2	1	3.68974e-09	0.324	0	0	-11.5997	17	19	17	3UTR		0	0
hsa-miR-15a-5p	NM_178858	SFXN2	TAGCAGCACATAATGGTTTGTG#ACGGACCTAAGCTGCTAT#(((((((.......(((((((.#)))))))...))))))).	6668	6686	0.846154	-17.2	1	0.00105395	0.529	0	0	-16.8677	14	18	7	3UTR		1	0
hsa-miR-15a-5p	NM_180976	PPP2R5D	TAGCAGCACATAATGGTTTGTG#ACTGCTTTTCTGTGCTGTTGG#((((((((((.((.(((..((.#)).))).)).)))))))))).	2558	2579	0.846154	-16.5	1	0.000122925	0.456	0	0	-7.61919	17	21	10	3UTR		0	0
hsa-miR-15a-5p	NM_181078	IL21R	TAGCAGCACATAATGGTTTGTG#CCAGATGTGCTGTG#..(((((((((..(((......#))).))))))))).	3959	3973	0.846154	-16.9	1	2.238e-05	0.441	0	0	-9.59293	12	14	9	3UTR		0	0
hsa-miR-15a-5p	NM_181357	DCAF11	TAGCAGCACATAATGGTTTGTG#ACAAGCTAGGTGTGGTGGCTC#.((((.(((((..((((((((.#)))))))).))))).)).)).	3034	3055	0.846154	-17.9	0	9.74252e-05	0.559	0	0	-10.3302	17	21	8	3UTR		0	0
hsa-miR-15a-5p	NM_181359	IL6R	TAGCAGCACATAATGGTTTGTG#CCAGCAGTGCTGTTAT#(((((((((....(((......#)))...))))))))).	4514	4530	0.846154	-15.9	1	2.43303e-05	0.426	0.194401	1.6714	-12.6408	12	16	9	3UTR		0	0
hsa-miR-15a-5p	NM_181425	FXN	TAGCAGCACATAATGGTTTGTG#CAGATCCCTAAGTGTGCTGTG#..(((((((((...((..(.((#)).)..))...))))))))).	6571	6592	0.846154	-17	1	0.000391238	0.471	0	0	-10.4498	14	21	9	3UTR		0	0
hsa-miR-15a-5p	NM_181459	PAX3	TAGCAGCACATAATGGTTTGTG#ACATTCCATTTGCTTGTGTGCGTGCG#..((((((((((((((..(((.#)))..)))).....))))))).))).	1991	2017	0.846154	-19.3	1	0.000382954	0.5	1.02333	1.29585	-4.957	17	26	7	3UTR		0	0
hsa-miR-15a-5p	NM_181466	EIF6	TAGCAGCACATAATGGTTTGTG#GCAGGCCCTGTGGCTGCTGG#(((((((.((((..(((((((.#))))))).))))))))))).	937	957	0.846154	-23	1	4.89788e-07	0.338	0	0	-8.39718	18	20	11	3UTR		0	0
hsa-miR-15a-5p	NM_181504	PIK3R1	TAGCAGCACATAATGGTTTGTG#GCTGCCCAGGATGCTGCTAT#((((((((.....(((...((.#))...)))...)))))))).	5154	5174	0.846154	-15.3	1	0.000655379	0.662	0.225844	0.403563	-13.6972	13	20	8	3UTR	MIRT314051	1	1
hsa-miR-15a-5p	NM_181505	PPP1R1B	TAGCAGCACATAATGGTTTGTG#GAACCCCTCCCGTGCTGTA#..(((((((.....(((((...#)))))......))))))).	1460	1479	0.846154	-15.5	1	0.790165	0.544	0	0	-14.5171	12	19	7	3UTR		0	0
hsa-miR-15a-5p	NM_181521	CMTM4	TAGCAGCACATAATGGTTTGTG#CACAGCTGGGTGTGCTGCC#..(((((((((..(((.(((((#)))))))).))))))))).	2601	2620	0.846154	-20.6	1	3.68243e-05	0.412	0	0	-9.59293	17	19	9	3UTR	MIRT568025	0	1
hsa-miR-15a-5p	NM_181571	CREM	TAGCAGCACATAATGGTTTGTG#GAACCATGTTGGTTGCA#..(((((.((..(((((((...#)))))))..))))))).	1857	1874	0.846154	-18.1	0	0.000482659	0.676	0	0	-13.4422	14	17	7	3UTR		0	0
hsa-miR-15a-5p	NM_181643	PIFO	TAGCAGCACATAATGGTTTGTG#GCTCTCCCAATTGTGTTGCTC#.(((((((((....((...((.#))...))....))))))))).	1044	1065	0.846154	-15.8	1	3.39655e-05	0.574	3.69346	3.00838	-12.1109	13	21	9	3UTR		0	0
hsa-miR-15a-5p	NM_181659	NCOA3	TAGCAGCACATAATGGTTTGTG#GCAAACTTTTCACATGCTAATGTGCAGCTGA#((((.((((((..((((.((((#.)))).)))))))))).)))).	5186	5217	0.846154	-19.4	0	0.000265538	0.647	0	0	-12.6925	18	22	10	3UTR		0	0
hsa-miR-15a-5p	NM_181706	DNAJC24	TAGCAGCACATAATGGTTTGTG#GCCTGTATTTATGAAGACAGGGCCATTGCACTGCTGCTAT#((((((((..(((((((((((.#.))))).))))))...)))))))).	1992	2032	0.846154	-21.7	1	0.00175585	0.647	-0.214255	-0.0642488	-6.23647	19	25	8	3UTR		0	1
hsa-miR-15a-5p	NM_181809	BMP8A	TAGCAGCACATAATGGTTTGTG#ATATGCTTAGAGGTGCTGCTGT#(((((((((.....(((.(((.#))).))).....))))))))).	5031	5053	0.846154	-18.2	1	7.84989e-05	0.559	0	0	-13.4976	15	22	9	3UTR		0	0
hsa-miR-15a-5p	NM_181886	UBE2D3	TAGCAGCACATAATGGTTTGTG#AGCTTTAATGTGCTGCA#..(((((((((...((((....#))))...))))))))).	2189	2206	0.846154	-17.9	1	1.49501e-05	0.603	4.12403	4.39298	-10.4498	13	17	9	3UTR		0	0
hsa-miR-15a-5p	NM_181886	UBE2D3	TAGCAGCACATAATGGTTTGTG#CATAAACCAATGAGTTAGCTGCC#..(((((((.((.(((((((((#))))))))).)).))..))))).	1952	1975	0.846154	-19.2	1	0.00454653	0.662	1.94839	2.40488	-7.48864	18	23	9	3UTR		0	0
hsa-miR-15a-5p	NM_181888	UBE2D3	TAGCAGCACATAATGGTTTGTG#CATAAACCAATGAGTTAGCTGCC#..(((((((.((.(((((((((#))))))))).)).))..))))).	1601	1624	0.846154	-19.2	1	0.00454653	0.662	2.76478	2.47672	-7.48864	18	23	9	3UTR		0	0
hsa-miR-15a-5p	NM_181889	UBE2D3	TAGCAGCACATAATGGTTTGTG#CATAAACCAATGAGTTAGCTGCC#..(((((((.((.(((((((((#))))))))).)).))..))))).	1624	1647	0.846154	-19.2	1	0.00454653	0.662	2.5142	2.74134	-7.48864	18	23	9	3UTR		0	0
hsa-miR-15a-5p	NM_181891	UBE2D3	TAGCAGCACATAATGGTTTGTG#CATAAACCAATGAGTTAGCTGCC#..(((((((.((.(((((((((#))))))))).)).))..))))).	1512	1535	0.846154	-19.2	1	0.00454653	0.662	0.687421	1.72287	-7.48864	18	23	9	3UTR		0	0
hsa-miR-15a-5p	NM_181893	UBE2D3	TAGCAGCACATAATGGTTTGTG#CATAAACCAATGAGTTAGCTGCC#..(((((((.((.(((((((((#))))))))).)).))..))))).	1416	1439	0.846154	-19.2	1	0.00454653	0.662	1.4634	2.08115	-7.48864	18	23	9	3UTR		0	0
hsa-miR-15a-5p	NM_182314	ENOX2	TAGCAGCACATAATGGTTTGTG#GCAAACCGAGTACTGCTGTA#..((((((.....((((((((.#)))))))).....)))))).	3149	3169	0.846154	-18.2	1	0.00106056	0.632	0	0	-14.7166	14	20	8	3UTR		0	0
hsa-miR-15a-5p	NM_182476	COQ6	TAGCAGCACATAATGGTTTGTG#AAACCCACAAGGTGCTGTC#..(((((((.....(((((...#)))))......))))))).	1698	1717	0.846154	-15.6	1	0.0148137	0.676	0.602578	0.848776	-14.5171	12	19	7	3UTR		0	0
hsa-miR-15a-5p	NM_182511	CBLN2	TAGCAGCACATAATGGTTTGTG#GCCACGTGTGCTGTG#..(((((((((..((((.....#)))).))))))))).	2289	2304	0.846154	-17.6	1	0.00257054	0.588	-0.528877	0.423932	-9.59293	13	15	9	3UTR		0	0
hsa-miR-15a-5p	NM_182531	ZNF778	TAGCAGCACATAATGGTTTGTG#GCACTCCTGGGGCAGCTGCTGCTTGTGTGTGTGCTGCTC#.(((((((((((..(((..((.#.)).)))....))))))))))).	4471	4510	0.846154	-19.8	1	0.0215483	0.441	0	0	-5.9393	16	23	11	3UTR		0	0
hsa-miR-15a-5p	NM_182573	LYPD5	TAGCAGCACATAATGGTTTGTG#CACACACCTCATTCTTGCTGCTT#.(((((((......(((.((((#)))).))).......))))))).	818	841	0.846154	-17.6	1	0.0150284	0.471	-0.646513	-0.242808	-14.4098	14	23	7	3UTR		0	0
hsa-miR-15a-5p	NM_182580	CYB561D1	TAGCAGCACATAATGGTTTGTG#CACCCCCGTGCATGGCTGCTGT#(((((((.(((.((((...(((#)))..))))..)))))))))).	3806	3828	0.846154	-18	1	0.000377202	0.515	0	0	-9.59801	17	22	10	3UTR		1	1
hsa-miR-15a-5p	NM_182584	C20orf203	TAGCAGCACATAATGGTTTGTG#GCTGACCACAGTGGTCACACAGCCAAGCCCTGCTGCTGA#((((((((.....(((((((((#.)))).))))).....)))))))).	3209	3248	0.846154	-20.6	1	0.000753747	0.412	0.196571	0.0114082	-13.6972	17	25	8	3UTR		0	0
hsa-miR-15a-5p	NM_182625	GEN1	TAGCAGCACATAATGGTTTGTG#TATTAGCTATTGTGTGCTAAGCA#..((((((((((((((((.(((#))).))))))))))))))..)).	5497	5520	0.846154	-20	1	4.62379e-05	0.676	-0.0207932	-0.129577	-4.957	19	23	14	3UTR		0	1
hsa-miR-15a-5p	NM_182678	UBE2E3	TAGCAGCACATAATGGTTTGTG#TGTGCTGCA#..((((((((............#)))))))).	916	925	0.846154	-14.9	1	0.0131632	0.574	4.68573	3.02369	-14.243	8	9	8	3UTR		0	0
hsa-miR-15a-5p	NM_182697	UBE2H	TAGCAGCACATAATGGTTTGTG#GCAGATTTGAGTGTGGCTGCA#..(((((((((...(((((((.#)))))))...))))).)))).	3266	3287	0.846154	-18.2	1	0.00158376	0.515	4.64105	5.94741	-10.4498	16	21	7	3UTR	MIRT571123	0	0
hsa-miR-15a-5p	NM_182717	CREM	TAGCAGCACATAATGGTTTGTG#GAACCATGTTGGTTGCA#..(((((.((..(((((((...#)))))))..))))))).	1384	1401	0.846154	-18.1	0	0.000482659	0.676	0	0	-13.4422	14	17	7	3UTR		0	0
hsa-miR-15a-5p	NM_182720	CREM	TAGCAGCACATAATGGTTTGTG#GAACCATGTTGGTTGCA#..(((((.((..(((((((...#)))))))..))))))).	1348	1365	0.846154	-18.1	0	0.000482659	0.676	0.23005	-0.107768	-13.4422	14	17	7	3UTR		0	0
hsa-miR-15a-5p	NM_182721	CREM	TAGCAGCACATAATGGTTTGTG#GAACCATGTTGGTTGCA#..(((((.((..(((((((...#)))))))..))))))).	1464	1481	0.846154	-18.1	0	0.000482659	0.676	0.303555	0.536474	-13.4422	14	17	7	3UTR		0	0
hsa-miR-15a-5p	NM_182723	CREM	TAGCAGCACATAATGGTTTGTG#GAACCATGTTGGTTGCA#..(((((.((..(((((((...#)))))))..))))))).	1543	1560	0.846154	-18.1	0	0.000482659	0.676	0	0	-13.4422	14	17	7	3UTR		0	0
hsa-miR-15a-5p	NM_182729	TXNRD1	TAGCAGCACATAATGGTTTGTG#TAGTTTATTGTGTGCTGGTC#.(.(((((((((((((.(((..#))).))))))))))))).).	2544	2564	0.846154	-17.7	0	8.11934e-05	0.632	3.88615	5.54349	-5.35086	17	20	13	3UTR		0	0
hsa-miR-15a-5p	NM_182757	RNF144B	TAGCAGCACATAATGGTTTGTG#TAAGCTTGGTGCTGCA#..(((((((.....((((((..#))))))..))))))).	3374	3390	0.846154	-16.7	1	0.000790626	0.588	0	0	-14.5171	13	16	7	3UTR		1	1
hsa-miR-15a-5p	NM_182772	CREM	TAGCAGCACATAATGGTTTGTG#GAACCATGTTGGTTGCA#..(((((.((..(((((((...#)))))))..))))))).	1345	1362	0.846154	-18.1	0	0.000482659	0.676	0	0	-13.4422	14	17	7	3UTR		0	0
hsa-miR-15a-5p	NM_182828	GDF7	TAGCAGCACATAATGGTTTGTG#GCAGACGGCTTTTTGCTGCTAA#((((((((.....(.((((((.#)))))).).....)))))))).	4064	4086	0.846154	-19.1	1	4.42023e-05	0.485	0	0	-14.4326	15	22	8	3UTR		0	0
hsa-miR-15a-5p	NM_182833	GDPD4	TAGCAGCACATAATGGTTTGTG#CACAGAAGGGCCACGGAGGCTCTCAGGGGAACCATTGTGCTCTCGCTAT#((((((..(((((((((((.(.#.).)))))))))))..)).)))).	2416	2465	0.846154	-19.5	0	0.00116408	0.441	0	0	-7.7949	18	24	11	3UTR		0	0
hsa-miR-15a-5p	NM_182915	STEAP3	TAGCAGCACATAATGGTTTGTG#CACAGGCCATCCTTGCTGCTC#.(((((((....((((((((((#))))))))))...))))))).	3163	3184	0.846154	-23.5	1	0.0119971	0.426	1.37858	1.8585	-12.2638	17	21	10	3UTR		0	0
hsa-miR-15a-5p	NM_182936	SLC8A3	TAGCAGCACATAATGGTTTGTG#CATAAGCTATGTTGACAGTTGCC#..(((((.((..((((((((((#))))))))))..))...))))).	2778	2801	0.846154	-17.4	0	0.000387111	0.603	4.49828	5.16625	-13.4422	17	23	10	3UTR		0	0
hsa-miR-15a-5p	NM_182960	PRELID2	TAGCAGCACATAATGGTTTGTG#TACAAGCCTGCCACTGTGAGCCTGTTCTTATTGTATCTGAGCTCTTTGTGCTGCC#..((((((((....(((((...#.)))))...)))))))).	2305	2360	0.846154	-17.6	1	0.000743691	0.618	0	0	-13.2745	13	18	8	3UTR		0	0
hsa-miR-15a-5p	NM_182966	NEDD9	TAGCAGCACATAATGGTTTGTG#ACCATTTGCTGCTT#.(((((((...((((((.....#))))))))))))).	929	943	0.846154	-16.1	1	0.0305458	0.574	0	0	-8.917	13	14	13	3UTR		0	1
hsa-miR-15a-5p	NM_182978	GNAL	TAGCAGCACATAATGGTTTGTG#CACAAGCTGTTGCAACCACCTGCTGTTAC#((((((((..((((((((((((#))))))))))))........)))))))).	2682	2711	0.846154	-18.6	1	0.0647111	0.559	1.102	0.919164	-6.23647	20	29	12	3UTR	MIRT476276	0	0
hsa-miR-15a-5p	NM_183004	EIF5	TAGCAGCACATAATGGTTTGTG#GGACTTGTGTGTGCTGG#...(((((((((..(((((...#)))))..))))))))).	5066	5083	0.846154	-17.8	0	0.00200744	0.632	0.684911	1.29259	-8.66051	14	17	9	3UTR		0	0
hsa-miR-15a-5p	NM_183011	CREM	TAGCAGCACATAATGGTTTGTG#GAACCATGTTGGTTGCA#..(((((.((..(((((((...#)))))))..))))))).	2266	2283	0.846154	-18.1	0	0.000482659	0.676	0	0	-13.4422	14	17	7	3UTR		0	0
hsa-miR-15a-5p	NM_183012	CREM	TAGCAGCACATAATGGTTTGTG#GAACCATGTTGGTTGCA#..(((((.((..(((((((...#)))))))..))))))).	2077	2094	0.846154	-18.1	0	0.000482659	0.676	0	0	-13.4422	14	17	7	3UTR		0	0
hsa-miR-15a-5p	NM_183013	CREM	TAGCAGCACATAATGGTTTGTG#GAACCATGTTGGTTGCA#..(((((.((..(((((((...#)))))))..))))))).	1958	1975	0.846154	-18.1	0	0.000482659	0.676	0	0	-13.4422	14	17	7	3UTR		0	0
hsa-miR-15a-5p	NM_183060	CREM	TAGCAGCACATAATGGTTTGTG#GAACCATGTTGGTTGCA#..(((((.((..(((((((...#)))))))..))))))).	1570	1587	0.846154	-18.1	0	0.000482659	0.676	0	0	-13.4422	14	17	7	3UTR		0	0
hsa-miR-15a-5p	NM_183229	IKZF3	TAGCAGCACATAATGGTTTGTG#CAGAAACCAAATTACTGTGGGTTGCA#..(((((.((((.(((((((..#.))))))).)))).))))).	9073	9099	0.846154	-15.9	0	0.000514219	0.603	3.86375	4.19889	-8.55977	16	20	7	3UTR		0	0
hsa-miR-15a-5p	NM_183376	ARRDC4	TAGCAGCACATAATGGTTTGTG#CATTTAACCTCAGGATATTCAGACCAACAGGATTGTGTTGCTGCTGA#((((((((((((((((((((..#.)))))))......)))))).))))))).	2664	2711	0.846154	-23.1	1	2.32648e-05	0.515	0	0	-3.93757	20	29	7	3UTR		1	1
hsa-miR-15a-5p	NM_183394	CADPS	TAGCAGCACATAATGGTTTGTG#ATGAACCCCTTGTGTCGTTGTTAA#(((((((((((((.(((((((.#)))))))..)))))).))))))).	4866	4890	0.846154	-17.7	1	0.0603896	0.647	4.41954	2.19678	-4.79441	20	24	7	3UTR		0	0
hsa-miR-15a-5p	NM_183397	PXMP4	TAGCAGCACATAATGGTTTGTG#CAGGCTCCCTGGTGCTGCC#..(((((((.....((((((..#)))))).....))))))).	3487	3506	0.846154	-18.2	1	2.71935e-08	0.412	4.37734	5.81725	-14.5171	13	19	7	3UTR		0	1
hsa-miR-15a-5p	NM_183420	FBXO25	TAGCAGCACATAATGGTTTGTG#ACAGTTTTTTGCCTTAAGTGCTGCTT#.((((((((.(((.(((.....#.)))))).)))))))).	4292	4318	0.846154	-18.4	1	0.00405918	0.676	0	0	-5.89267	14	17	8	3UTR		0	0
hsa-miR-15a-5p	NM_183421	FBXO25	TAGCAGCACATAATGGTTTGTG#ACAGTTTTTTGCCTTAAGTGCTGCTT#.((((((((.(((.(((.....#.)))))).)))))))).	4319	4345	0.846154	-18.4	1	0.00405918	0.676	0	0	-5.89267	14	17	8	3UTR		0	0
hsa-miR-15a-5p	NM_194247	HNRNPA3	TAGCAGCACATAATGGTTTGTG#CAGTTTCATTCGAGCCCTGAGTATGTGCCCTGCTGT#((((((((((((..((((((..#.)))))).....)))))))..))))).	2727	2763	0.846154	-19.5	1	0.000284223	0.574	1.45956	1.19985	-6.08354	18	27	7	3UTR		0	0
hsa-miR-15a-5p	NM_194255	SLC19A1	TAGCAGCACATAATGGTTTGTG#CACAGAACGGTGCTGCTAG#(((((((((....((.((((((#)))))).))))))))))).	4760	4779	0.846154	-19.3	1	0.00015292	0.441	0	0	-12.8738	17	19	11	3UTR		0	0
hsa-miR-15a-5p	NM_194259	UBE2I	TAGCAGCACATAATGGTTTGTG#CGCTCCTCTCTAGAACCTTCTAGAACCTGGGCTGTGCTGCTT#.(((((((((....(((((..(#.)..))))).....))))))))).	1290	1332	0.846154	-20.2	1	0.000158608	0.456	-1.32591	-1.26146	-12.1109	15	24	9	3UTR		0	0
hsa-miR-15a-5p	NM_194261	UBE2I	TAGCAGCACATAATGGTTTGTG#CGCAGGCTGTGAGGCTCTGTCTTGCCCTGGATCTTTGTAAACAGGGCTGTGTACAAAGTGCTGCTGA#((((((((((((..(.(((((.#.))))).)..))).....))))))))).	1287	1354	0.846154	-19.3	1	0.00808237	0.456	6.24451	2.95932	-6.31659	18	28	9	3UTR		0	0
hsa-miR-15a-5p	NM_194286	SRRM4	TAGCAGCACATAATGGTTTGTG#ACAGATCACCAGGATGCTGCTC#.((((((((....((((((((.#))))))))....).))))))).	5864	5886	0.846154	-18.7	1	0.000256244	0.559	0	0	-12.4965	16	22	8	3UTR		0	0
hsa-miR-15a-5p	NM_194429	CEP43	TAGCAGCACATAATGGTTTGTG#CGCAACCCTTTGTGTGTGTGGCTGCTGG#(((((((((((((.((.(((((#))))).)).)))))).....))))))).	1490	1518	0.846154	-21.6	1	0.000686778	0.485	1.14401	0.840317	-4.79441	20	28	7	3UTR		0	0
hsa-miR-15a-5p	NM_194429	CEP43	TAGCAGCACATAATGGTTTGTG#GCCCTCCGTCTGTGAGCTGCTAT#(((((((.((((((((...((.#))...)))).)))).))))))).	2585	2608	0.846154	-18.5	1	0.0235284	0.5	4.08314	3.37817	-6.25121	17	23	7	3UTR		0	0
hsa-miR-15a-5p	NM_194442	LBR	TAGCAGCACATAATGGTTTGTG#CAATACAGTGCTGCA#..(((((((....((..(((..#)))..))))))))).	3652	3667	0.846154	-15.3	1	0.00155952	0.632	0	0	-13.8933	12	15	9	3UTR		0	0
hsa-miR-15a-5p	NM_194457	UBE2J2	TAGCAGCACATAATGGTTTGTG#CACGGGCCGCTGGGGCTGGTGTGGGTGGGCCTTGTGTGCTGG#...(((((((((((((((((((#)))))))))......................)))))))))).	1036	1078	0.846154	-21.7	0	0.000203609	0.426	1.71942	2.81812	-6.51454	19	42	10	3UTR		0	0
hsa-miR-15a-5p	NM_197948	CLEC7A	TAGCAGCACATAATGGTTTGTG#ACAATGCCATTGAAGTGCACGGTGTGTTGCC#..(((((((((((((((((((.#)))).))))))..........))))))))).	1380	1411	0.846154	-19.5	1	0.000792727	0.529	-0.4162	-0.3511	-4.957	19	31	9	3UTR		0	0
hsa-miR-15a-5p	NM_197949	CLEC7A	TAGCAGCACATAATGGTTTGTG#ACAATGCCATTGAAGTGCACGGTGTGTTGCC#..(((((((((((((((((((.#)))).))))))..........))))))))).	1242	1273	0.846154	-19.5	1	0.000792727	0.529	0.315951	-0.215792	-4.957	19	31	9	3UTR		0	0
hsa-miR-15a-5p	NM_197968	ZMYM2	TAGCAGCACATAATGGTTTGTG#TACAGATCATGCTGCA#..((((((.....(((((((((#))))))))))))))).	5273	5289	0.846154	-17.2	1	0.00421427	0.662	0	0	-14.7166	15	16	15	3UTR		1	1
hsa-miR-15a-5p	NM_198053	CD247	TAGCAGCACATAATGGTTTGTG#CACAGGCCATGGATGGAAAACGCTCTCTACTCTGCTT#.(((((..(((.((((((((((#))))))))))..)))................))))).	1486	1523	0.846154	-17.6	0	0.0326912	0.588	3.14213	2.85942	-10.9974	18	37	10	3UTR		0	0
hsa-miR-15a-5p	NM_198098	AQP1	TAGCAGCACATAATGGTTTGTG#CACAGGTCACCATTATGCTGGTGTA#..(((.((((((((((((((((#)))))...))))))))).)).))).	1854	1879	0.846154	-19.8	0	0.000346871	0.559	0	0	-6.85796	19	25	9	3UTR		0	0
hsa-miR-15a-5p	NM_198153	TREML4	TAGCAGCACATAATGGTTTGTG#TACTGCCAGCTTGTGTTGCC#..((((((((...((((..(((#))).))))...)))))))).	2313	2333	0.846154	-18.5	1	0.000441759	0.603	-0.313244	0.0684903	-12.4177	15	20	8	3UTR		0	0
hsa-miR-15a-5p	NM_198158	MITF	TAGCAGCACATAATGGTTTGTG#TTATTCTGTGCTGTTAC#((((((((((.(((((......#))))).)))))))))).	2058	2075	0.846154	-16	1	0.0131029	0.647	-0.199631	-0.144716	-6.76235	15	17	10	3UTR		0	0
hsa-miR-15a-5p	NM_198177	MITF	TAGCAGCACATAATGGTTTGTG#TTATTCTGTGCTGTTAC#((((((((((.(((((......#))))).)))))))))).	2267	2284	0.846154	-16	1	0.0131029	0.647	2.29585	2.66965	-6.76235	15	17	10	3UTR		0	0
hsa-miR-15a-5p	NM_198178	MITF	TAGCAGCACATAATGGTTTGTG#TTATTCTGTGCTGTTAC#((((((((((.(((((......#))))).)))))))))).	1890	1907	0.846154	-16	1	0.0131029	0.647	0.356906	-0.107247	-6.76235	15	17	10	3UTR		0	0
hsa-miR-15a-5p	NM_198204	MLX	TAGCAGCACATAATGGTTTGTG#CACAGGCTATGATGCTGCA#..((((((....((((((((((#))))))))))..)))))).	1421	1440	0.846154	-21.1	1	0.000541479	0.426	3.26155	4.70791	-13.4275	16	19	10	3UTR		0	0
hsa-miR-15a-5p	NM_198205	MLX	TAGCAGCACATAATGGTTTGTG#CACAGGCTATGATGCTGCA#..((((((....((((((((((#))))))))))..)))))).	1331	1350	0.846154	-21.1	1	0.000541479	0.426	0	0	-13.4275	16	19	10	3UTR		0	0
hsa-miR-15a-5p	NM_198240	CLIP1	TAGCAGCACATAATGGTTTGTG#CACAACGTAACACCAGCATTGTGTGTGCA#..(((.(((((((((.(..(((#.))).).)))))))))))).	4482	4511	0.846154	-17.4	0	0.000185273	0.588	0	0	-7.09101	16	20	12	3UTR		0	0
hsa-miR-15a-5p	NM_198274	SMYD1	TAGCAGCACATAATGGTTTGTG#ACAAACTGTGTTCTGTGTCTGTG#..((((((((..(((((((((.#)))))))))....)))).)))).	3340	3363	0.846154	-16.7	1	0.0562637	0.574	1.77297	2.66259	-11.1286	17	23	9	3UTR		0	0
hsa-miR-15a-5p	NM_198275	MPZL3	TAGCAGCACATAATGGTTTGTG#CATGAGCCACTGTGCTTGGCC#..((((((((...(((((((((#))))))))).))))))..)).	1805	1826	0.846154	-18.2	1	9.42966e-05	0.618	0	0	-12.4177	17	21	9	3UTR		0	0
hsa-miR-15a-5p	NM_198395	G3BP1	TAGCAGCACATAATGGTTTGTG#AAATCATTTGGTGCATGCTAA#(((((((((..((((((((...#))))))))..)))).))))).	6776	6797	0.846154	-19.9	1	0.000314624	0.676	0.201506	0.103096	-8.00486	17	21	8	3UTR		0	0
hsa-miR-15a-5p	NM_198395	G3BP1	TAGCAGCACATAATGGTTTGTG#GCAATACATACTGATGCTGCTT#.(((((((((..(((..((((.#))))..)))..)).))))))).	3793	3815	0.846154	-18.9	1	0.00564518	0.588	0.274479	0.0478309	-10.198	16	22	7	3UTR		0	0
hsa-miR-15a-5p	NM_198402	HACD2	TAGCAGCACATAATGGTTTGTG#ATAAACTGGTGTGTGCTCTGC#(((.((((((((.((((((((.#)))))))).))))))))))).	4092	4113	0.846154	-18.4	0	0.00993472	0.608	2.51037	0.654988	-8.25873	19	21	11	3UTR		0	0
hsa-miR-15a-5p	NM_198402	HACD2	TAGCAGCACATAATGGTTTGTG#GCAAACAGTGGTGTTGCA#..(((((((......((((((.#))))))....))))))).	3026	3044	0.846154	-17	1	1.59628e-05	0.662	0.549472	0.517914	-15.2525	13	18	7	3UTR		0	0
hsa-miR-15a-5p	NM_198407	GHSR	TAGCAGCACATAATGGTTTGTG#CAAATTAGTTTTGCTGCTT#.(((((((.....(((((((..#)))))))....))))))).	2473	2492	0.846154	-15.1	1	0.035462	0.632	2.22409	4.17489	-13.5529	14	19	7	3UTR		0	1
hsa-miR-15a-5p	NM_198435	AURKA	TAGCAGCACATAATGGTTTGTG#ACAGGAACATGCTACTGAAGTTTATTTTACCATTGACTGCTGCC#..((((((..(((((((.....#.)))))))..)))))).	1328	1372	0.846154	-17.4	1	0.032114	0.632	3.6725	3.45048	-7.2559	13	17	7	3UTR		0	0
hsa-miR-15a-5p	NM_198437	AURKA	TAGCAGCACATAATGGTTTGTG#ACAGGAACATGCTACTGAAGTTTATTTTACCATTGACTGCTGCC#..((((((..(((((((.....#.)))))))..)))))).	1314	1358	0.846154	-17.4	1	0.032114	0.632	3.45691	3.58141	-7.2559	13	17	7	3UTR		0	0
hsa-miR-15a-5p	NM_198440	DERL3	TAGCAGCACATAATGGTTTGTG#GCGAGCCAGTTTGCTGCC#..((((((.....((((((((.#))))))))...)))))).	2401	2419	0.846154	-20	1	6.8985e-05	0.456	0	0	-14.7166	14	18	8	3UTR		0	0
hsa-miR-15a-5p	NM_198440	DERL3	TAGCAGCACATAATGGTTTGTG#ACCAGATTTCGGCTGCTGG#(((((((......((((.....#)))).......))))))).	1261	1280	0.846154	-15.2	1	4.30645e-05	0.368	0	0	-16.0108	11	19	7	3UTR		0	0
hsa-miR-15a-5p	NM_198461	LONRF2	TAGCAGCACATAATGGTTTGTG#GGAGACCATTGTGTGTC#.....((((((((((((((.(.#).)))))))))))))).	8880	8897	0.846154	-19.8	0	0.000191057	0.588	0.0127377	-0.196541	-13.6656	15	17	14	3UTR		0	0
hsa-miR-15a-5p	NM_198485	TPRG1	TAGCAGCACATAATGGTTTGTG#GCAAATTATTATAATACTGCTGCC#..((((((.((((((((((((.#)))))))))))).....)))))).	2758	2782	0.846154	-18.1	1	0.0285844	0.603	2.3678	1.56266	-6.01339	18	24	12	3UTR		0	0
hsa-miR-15a-5p	NM_198501	SMTNL2	TAGCAGCACATAATGGTTTGTG#ATAGGCCCTTTGTGCTGA#...(((((((....(((((((.#)))))))...))))))).	1780	1798	0.846154	-17.9	0	8.45674e-05	0.632	0	0	-14.8321	14	18	7	3UTR		0	0
hsa-miR-15a-5p	NM_198510	ITIH6	TAGCAGCACATAATGGTTTGTG#CACTGGACCATTGCATGTGCTT#....((((((((((((((((((#))).))))))))..))))))).	4364	4386	0.846154	-18.5	0	0.00446866	0.529	1.69968	1.3035	-9.54656	18	22	8	3UTR		0	0
hsa-miR-15a-5p	NM_198532	PEAK3	TAGCAGCACATAATGGTTTGTG#CAAGCATTTGTGTAGGCTGTTC#.((((((((((((..(((((..#)))))..))))))..)))))).	2183	2205	0.846154	-17.6	1	0.000767952	0.5	0	0	-5.38561	17	22	6	3UTR		0	0
hsa-miR-15a-5p	NM_198571	NAT16	TAGCAGCACATAATGGTTTGTG#GCTACTGTGCTGCTC#.(((((((((...((((.....#)))).))))))))).	2844	2859	0.846154	-16.9	1	0.00172661	0.397	0	0	-11.254	13	15	9	3UTR		0	0
hsa-miR-15a-5p	NM_198581	ZC3H6	TAGCAGCACATAATGGTTTGTG#TGTGTGTTGCTGG#((((((((((((..........#)))))))))))).	11050	11063	0.846154	-17	1	0.00171423	0.368	0	0	-7.05204	12	13	12	3UTR		1	0
hsa-miR-15a-5p	NM_198679	RAPGEF1	TAGCAGCACATAATGGTTTGTG#AAACCATTCTCGCTGCTGA#(((((((....((((((((...#))))))))...))))))).	4668	4687	0.846154	-18.5	1	0.0112507	0.471	0	0	-11.3749	15	19	8	3UTR		1	0
hsa-miR-15a-5p	NM_198714	PTGER3	TAGCAGCACATAATGGTTTGTG#CAGAAGCTGTTATGTCCTGTTT#.(((((.((((((((((((.((#)).)))))))))))).))))).	1601	1623	0.846154	-19.6	0	0.011603	0.706	0	0	-5.33701	19	22	12	3UTR		0	0
hsa-miR-15a-5p	NM_198715	PTGER3	TAGCAGCACATAATGGTTTGTG#CTCAGGCCATTATTGACTGCTGA#((((((((.(((((((((((.(#).))))))))))))).)))))).	6200	6223	0.846154	-21.3	1	0.0340572	0.574	0	0	-4.99396	20	23	13	3UTR		0	0
hsa-miR-15a-5p	NM_198716	PTGER3	TAGCAGCACATAATGGTTTGTG#CAGAAGCTGTTATGTCCTGTTT#.(((((.((((((((((((.((#)).)))))))))))).))))).	1509	1531	0.846154	-19.6	0	0.011603	0.706	0	0	-5.33701	19	22	12	3UTR		0	0
hsa-miR-15a-5p	NM_198717	PTGER3	TAGCAGCACATAATGGTTTGTG#CAGAAGCTGTTATGTCCTGTTT#.(((((.((((((((((((.((#)).)))))))))))).))))).	1482	1504	0.846154	-19.6	0	0.011603	0.706	0	0	-5.33701	19	22	12	3UTR		0	0
hsa-miR-15a-5p	NM_198721	COL25A1	TAGCAGCACATAATGGTTTGTG#TAAACCGTTATGTGTG#.....(((((((((((((((..#))))))))))))))).	6909	6925	0.846154	-19.3	0	0.0823622	0.691	0	0	-13.6656	15	16	15	3UTR		0	0
hsa-miR-15a-5p	NM_198833	SERPINB8	TAGCAGCACATAATGGTTTGTG#TACATCCTTCCCTATTATGTGTATGCA#..((((((((((((((......#.))))))))))).))).	2146	2173	0.846154	-17.1	1	0.000506423	0.75	0	0	-4.957	14	17	11	3UTR		0	0
hsa-miR-15a-5p	NM_198849	SIAH3	TAGCAGCACATAATGGTTTGTG#ACATACTATATAATAATGTGCTGCA#..(((((((((.(((((.(((.#))).)))))......))))))))).	5166	5191	0.846154	-18.8	1	0.00880125	0.603	0	0	-8.3038	17	25	9	3UTR		0	0
hsa-miR-15a-5p	NM_198992	SYT10	TAGCAGCACATAATGGTTTGTG#CACATTTTAATGACAGTACTGACACATTATGAAGCTGCA#..(((((.((((((((((.(((#.))).))).)))))))..))))).	4341	4380	0.846154	-19.3	0	0.00545621	0.676	0	0	-7.27064	18	24	7	3UTR		1	1
hsa-miR-15a-5p	NM_199069	NDUFAF3	TAGCAGCACATAATGGTTTGTG#CCATTTTGTATCAGGTGTGTTGCTGG#(((((((((((..((((.....#.)))).))))))))))).	692	718	0.846154	-18.1	1	0.0015162	0.5	0	0	-8.57351	15	18	11	3UTR		0	0
hsa-miR-15a-5p	NM_199070	NDUFAF3	TAGCAGCACATAATGGTTTGTG#CCATTTTGTATCAGGTGTGTTGCTGG#(((((((((((..((((.....#.)))).))))))))))).	726	752	0.846154	-18.1	1	0.0015162	0.5	0	0	-8.57351	15	18	11	3UTR		0	0
hsa-miR-15a-5p	NM_199073	NDUFAF3	TAGCAGCACATAATGGTTTGTG#CCATTTTGTATCAGGTGTGTTGCTGG#(((((((((((..((((.....#.)))).))))))))))).	907	933	0.846154	-18.1	1	0.0015162	0.5	0	0	-8.57351	15	18	11	3UTR		0	0
hsa-miR-15a-5p	NM_199074	NDUFAF3	TAGCAGCACATAATGGTTTGTG#CCATTTTGTATCAGGTGTGTTGCTGG#(((((((((((..((((.....#.)))).))))))))))).	710	736	0.846154	-18.1	1	0.0015162	0.5	0	0	-8.57351	15	18	11	3UTR		0	0
hsa-miR-15a-5p	NM_199169	PMEPA1	TAGCAGCACATAATGGTTTGTG#GGACCTTGTGTGTGTGCA#..(((((((((((.(((((...#))))))))))))).))).	3288	3306	0.846154	-17.7	1	0.0067812	0.471	0	0	-5.81384	16	18	13	3UTR		0	0
hsa-miR-15a-5p	NM_199170	PMEPA1	TAGCAGCACATAATGGTTTGTG#GGACCTTGTGTGTGTGCA#..(((((((((((.(((((...#))))))))))))).))).	3281	3299	0.846154	-17.7	1	0.0067812	0.471	0	0	-5.81384	16	18	13	3UTR		0	0
hsa-miR-15a-5p	NM_199171	PMEPA1	TAGCAGCACATAATGGTTTGTG#GGACCTTGTGTGTGTGCA#..(((((((((((.(((((...#))))))))))))).))).	3319	3337	0.846154	-17.7	1	0.0067812	0.471	0	0	-5.81384	16	18	13	3UTR		0	0
hsa-miR-15a-5p	NM_199177	MRRF	TAGCAGCACATAATGGTTTGTG#CACCAATCTGGAAGGAACCACTGTGTCCTGCTGC#((((((.(((((.((((((.(.#.).)))))).))))).)))))).	2518	2552	0.846154	-21.3	0	0.00109893	0.515	0	0	-6.77039	18	23	6	3UTR		0	0
hsa-miR-15a-5p	NM_199227	METAP1D	TAGCAGCACATAATGGTTTGTG#CACACGCACGCACGCACGCTAGACCGTTTGCTGCA#..((((((...(((((((((((#.))).)))))))))))))).	1798	1833	0.846154	-20.1	1	0.00326057	0.368	0	0	-10.0807	17	20	14	3UTR		0	0
hsa-miR-15a-5p	NM_199334	THRA	TAGCAGCACATAATGGTTTGTG#TAGACTTGTGTGCTGTTT#.(((((((((((..((((((..#))))))))))))))))).	4848	4866	0.846154	-18.9	1	0.0447868	0.441	0	0	-5.9393	17	18	17	3UTR		0	0
hsa-miR-15a-5p	NM_199344	SFT2D2	TAGCAGCACATAATGGTTTGTG#ACGGAGCATTGTGTTCTCATCTGTCAGAGCAGTAAGCTGTC#..(((((((((((((.(((((.#))))).)))))))).....................))))).	4773	4814	0.846154	-17.8	1	0.000633027	0.574	0	0	-5.19005	18	41	8	3UTR		0	0
hsa-miR-15a-5p	NM_199351	ILDR2	TAGCAGCACATAATGGTTTGTG#CACAAGCCATAACCCTGGTGCTGA#...((((((...((((((((((#)))))))))).......)))))).	4377	4401	0.846154	-21.2	0	0.00669634	0.441	0	0	-13.9286	16	24	10	3UTR		0	1
hsa-miR-15a-5p	NM_199482	MOB4	TAGCAGCACATAATGGTTTGTG#GCAAACCATTGATTTATAAAAGTAAGTGTTCTAA#(((.(((((.(((((((((((.#)))))))))))..............)))))))).	2902	2936	0.846154	-16.2	0	0.0732622	0.618	0	0	-8.2121	19	34	11	3UTR	MIRT204623	1	1
hsa-miR-15a-5p	NM_201277	CNN2	TAGCAGCACATAATGGTTTGTG#TAACCCGTTCAGTGCTGCC#..(((((((..(((((.(((..#))).)))))..))))))).	952	971	0.846154	-18.3	1	0.0680543	0.559	0	0	-9.02428	15	19	7	3UTR		0	0
hsa-miR-15a-5p	NM_201433	GAS7	TAGCAGCACATAATGGTTTGTG#GGAAGCTTTCAGTGCTGCTGT#(((((((((.....(((((.(.#).)))))....))))))))).	2951	2972	0.846154	-18.3	1	0.000475346	0.5	0	0	-13.4976	15	21	9	3UTR		0	0
hsa-miR-15a-5p	NM_201541	NDRG2	TAGCAGCACATAATGGTTTGTG#GGGCCGTTTGGCTGCA#..(((((.((.((((((((...#))))))))))))))).	1797	1813	0.846154	-17.8	0	4.07838e-06	0.412	2.27931	2.48671	-10.0954	15	16	15	3UTR		0	0
hsa-miR-15a-5p	NM_201559	FOXO3	TAGCAGCACATAATGGTTTGTG#CACACCGTGAGCCCCCGTCGGCCATTCTGTGGTGTTT#.((((.((((.(((((((....#.))))))).)))).)))).	2643	2680	0.846154	-17.5	0	0.000685701	0.5	0	0	-8.51906	15	19	7	3UTR		0	0
hsa-miR-15a-5p	NM_201999	ELF2	TAGCAGCACATAATGGTTTGTG#ATGAACTATAATGTTCTGCTT#.(((((.((((.(((((((((.#))))))))).)))).))))).	3552	3573	0.846154	-17.8	0	0.00223868	0.735	0	0	-8.68381	18	21	9	3UTR		0	0
hsa-miR-15a-5p	NM_203391	GK	TAGCAGCACATAATGGTTTGTG#TATAAGCCACTTGCTGCA#..((((((.....(((((((((#)))))))))..)))))).	1816	1834	0.846154	-17.5	1	0.0084166	0.618	0	0	-14.7166	15	18	9	3UTR		0	0
hsa-miR-15a-5p	NM_203451	SERTM1	TAGCAGCACATAATGGTTTGTG#CACTCAAGTTGTGTAGCTGCTGG#((((((((((((((.....(((#)))....))))))).))))))).	1785	1808	0.846154	-19.8	1	1.32141e-05	0.529	0	0	-4.90607	17	23	7	3UTR		0	0
hsa-miR-15a-5p	NM_203454	APOBEC4	TAGCAGCACATAATGGTTTGTG#GCAGTATCAAAATGGAACCATTAGCAGCTTGCTAA#(((((((...(((((((((...#.)))))))))...))).)))).	1608	1643	0.846154	-18.5	1	9.45733e-05	0.647	0	0	-8.55011	16	22	9	3UTR		0	0
hsa-miR-15a-5p	NM_205545	LYPD2	TAGCAGCACATAATGGTTTGTG#CACAGACCTGCCCTGCTGCA#..((((((......((((((((#)))))))).....)))))).	553	573	0.846154	-21	1	0.000338743	0.414	0	0	-15.5734	14	20	8	3UTR		0	0
hsa-miR-15a-5p	NM_205846	PRELID2	TAGCAGCACATAATGGTTTGTG#TACAAGCCTGCCACTGTGAGCCTGTTCTTATTGTATCTGAGCTCTTTGTGCTGCC#..((((((((....(((((...#.)))))...)))))))).	2269	2324	0.846154	-17.6	1	0.000743691	0.618	0	0	-13.2745	13	18	8	3UTR		0	0
hsa-miR-15a-5p	NM_206836	ECI2	TAGCAGCACATAATGGTTTGTG#GCAGAGTAAAGCATGTCCAAGGAAGGATGTGCTGTTAC#(((((((((((.....((((..#.)))).....))))))))))).	1211	1249	0.846154	-17.9	1	0.000164875	0.588	3.27332	1.71749	-10.3988	15	22	11	3UTR		0	0
hsa-miR-15a-5p	NM_206854	QKI	TAGCAGCACATAATGGTTTGTG#TATATGACCTTGGTGCTGCA#..(((((((.(((.((((((((#)))).)))))))))))))).	1579	1599	0.846154	-17.7	1	0.0166682	0.632	0	0	-7.05635	18	20	14	3UTR		1	1
hsa-miR-15a-5p	NM_206855	QKI	TAGCAGCACATAATGGTTTGTG#TATATGACCTTGGTGCTGCA#..(((((((.(((.((((((((#)))).)))))))))))))).	2526	2546	0.846154	-17.7	1	0.0166682	0.632	0	0	-7.05635	18	20	14	3UTR		1	1
hsa-miR-15a-5p	NM_206914	EEF1AKMT3	TAGCAGCACATAATGGTTTGTG#CACGGAACATCATTGTGTGCA#.....(((((((((((((((((#)))))...)))))))))))).	1884	1905	0.846154	-18.6	0	0.00150909	0.588	0	0	-13.6656	17	21	12	3UTR		1	0
hsa-miR-15a-5p	NM_206925	CA12	TAGCAGCACATAATGGTTTGTG#CACAAACCAAGCCATGCTGGTGG#((.(((((.....(((((((((#))))))))).....))))).)).	1440	1463	0.846154	-20.2	0	4.10407e-05	0.559	0	0	-15.2547	16	23	9	3UTR		0	0
hsa-miR-15a-5p	NM_206925	CA12	TAGCAGCACATAATGGTTTGTG#ACAAAAAACTCTGTATCTGTTTCTAGCATGTGCTGCA#..(((((((((..(((......#.)))..))))))))).	3633	3670	0.846154	-18.2	1	0.00128216	0.676	0	0	-9.59293	12	16	9	3UTR		0	0
hsa-miR-15a-5p	NM_207012	AP3M1	TAGCAGCACATAATGGTTTGTG#CACAAGCTGCGAGTGTTGCTGCA#..(((((((((...((((((((#))))))))....)))).))))).	3608	3631	0.846154	-20.8	1	2.33342e-05	0.515	0	0	-10.4498	17	23	8	3UTR	MIRT728330	1	0
hsa-miR-15a-5p	NM_207032	EDN3	TAGCAGCACATAATGGTTTGTG#TACAAACTCATACTCCTTAGAGCTTGAATTACATTTTTAAAATGCATATGTGCTGTTT#.(((((((((((...((((...#.))))...))))))))))).	2329	2387	0.846154	-16.8	1	0.000530828	0.603	0	0	-6.67474	15	20	11	3UTR		0	0
hsa-miR-15a-5p	NM_207033	EDN3	TAGCAGCACATAATGGTTTGTG#TACAAACTCATACTCCTTAGAGCTTGAATTACATTTTTAAAATGCATATGTGCTGTTT#.(((((((((((...((((...#.))))...))))))))))).	2252	2310	0.846154	-16.8	1	0.000530828	0.603	0	0	-6.67474	15	20	11	3UTR		0	0
hsa-miR-15a-5p	NM_207034	EDN3	TAGCAGCACATAATGGTTTGTG#TACAAACTCATACTCCTTAGAGCTTGAATTACATTTTTAAAATGCATATGTGCTGTTT#.(((((((((((...((((...#.))))...))))))))))).	2294	2352	0.846154	-16.8	1	0.000530828	0.603	0	0	-6.67474	15	20	11	3UTR		0	0
hsa-miR-15a-5p	NM_207344	SPRYD4	TAGCAGCACATAATGGTTTGTG#GCAAGCCATTAGGCTGTA#..(((((.(.(((((((((((.#))))))))))))))))).	2286	2304	0.846154	-21.8	0	4.72178e-05	0.456	0	0	-8.51314	17	18	17	3UTR		0	0
hsa-miR-15a-5p	NM_207365	AADACL2	TAGCAGCACATAATGGTTTGTG#ACAAACTTGCTGCTAA#((((((((......(((((((.#))))))))))))))).	1677	1693	0.846154	-17.9	1	0.191261	0.647	0	0	-14.554	15	16	15	3UTR		0	0
hsa-miR-15a-5p	NM_207366	SEPTIN14	TAGCAGCACATAATGGTTTGTG#ATCATTGTGCTGCA#..((((((((..(((((.....#))))))))))))).	3074	3088	0.846154	-16.7	1	0.0970497	0.75	3.64558	3.45633	-11.1286	13	14	13	3UTR		0	0
hsa-miR-15a-5p	NM_207368	MCRIP1	TAGCAGCACATAATGGTTTGTG#GCTGACCCTGAGGTGCTGCTGC#(((((((((.....((((.((.#)).)))).....))))))))).	1073	1095	0.846154	-21	1	1.88193e-06	0.324	1.53354	2.16344	-13.4976	15	22	9	3UTR		0	1
hsa-miR-15a-5p	NM_207397	CD164L2	TAGCAGCACATAATGGTTTGTG#GGGAGCTGTGCCTGAGGCCCTCTGTGTGCCGTGTGTGCTGTG#..(((((((((.(((((.....#.)))))))))))))).	987	1029	0.846154	-19.6	1	0.000263294	0.368	0.434805	2.29519	-8.3038	14	16	14	3UTR		0	0
hsa-miR-15a-5p	NM_207416	SPATA31D3	TAGCAGCACATAATGGTTTGTG#CTCGAATCAGGACTTGGGAACTTCCCAGGTGCTGCA#..(((((((.....(((((.(.#.).)))))......))))))).	3870	3906	0.846154	-17.7	1	7.57709e-05	0.456	-0.681703	-0.288764	-14.5171	13	22	7	3UTR		0	0
hsa-miR-15a-5p	NM_207645	C11orf87	TAGCAGCACATAATGGTTTGTG#GCAGACCTGGCTTCTGCTGTTT#.(((((((......(((((((.#))))))).......))))))).	2216	2238	0.846154	-17.4	1	0.000169215	0.574	0	0	-14.4098	14	22	7	3UTR		0	0
hsa-miR-15a-5p	NM_212555	PATE2	TAGCAGCACATAATGGTTTGTG#GCAAACCACCATGGCACATGTATACCTATGTAACAAACCTGCATGCTGCA#..((((((......(((((((.#.)))))))....)))))).	1504	1554	0.846154	-18.9	1	0.00154781	0.603	0	0	-15.5734	13	19	7	3UTR		0	0
hsa-miR-15a-5p	NM_213589	RAPH1	TAGCAGCACATAATGGTTTGTG#CTCATTTCATTATGTGCCTTGCTC#.(((((((((((((((..((.(#).))..)))))))))))..)))).	9260	9284	0.846154	-18.2	1	0.00795179	0.662	0	0	-3.79332	18	24	11	3UTR	MIRT563900	0	1
hsa-miR-15a-5p	NM_213599	ANO5	TAGCAGCACATAATGGTTTGTG#ATAAATTATTGTGGTACTGCC#..((((..(((((((((((((.#)))))))))))))...)))).	4653	4674	0.846154	-16.9	0	0.00253689	0.735	0	0	-8.81432	17	21	13	3UTR		0	0
hsa-miR-15a-5p	XM_005244993	NFASC	TAGCAGCACATAATGGTTTGTG#CGCAGACCTGCAGTTCTCAGACCGAAGGTGCTGCC#..(((((((....(((((((.(#.).)))))))...))))))).	5394	5429	0.846154	-20.7	1	6.69959e-06	0.471	0	0	-13.6602	15	21	7	3UTR		1	0
hsa-miR-15a-5p	XM_005244993	NFASC	TAGCAGCACATAATGGTTTGTG#CATCGGGCCTTCAGTGTGCTGTA#..(((((((((...((((((((#)).))))))....))))))))).	9288	9311	0.846154	-20.2	1	0.01554	0.485	0	0	-10.4498	17	23	9	3UTR		1	0
hsa-miR-15a-5p	XM_005245510	SNX27	TAGCAGCACATAATGGTTTGTG#GCAAATCATTGTGAGGCCACTT#.((..((.(((((((((((((.#)))))))))))))..))..)).	3396	3418	0.846154	-17.4	0	0.0246508	0.721	0	0	-13.258	17	22	13	3UTR		0	0
hsa-miR-15a-5p	XM_005246777	RAPH1	TAGCAGCACATAATGGTTTGTG#CTCATTTCATTATGTGCCTTGCTC#.(((((((((((((((..((.(#).))..)))))))))))..)))).	9394	9418	0.846154	-18.2	1	0.00795179	0.662	0	0	-3.79332	18	24	11	3UTR	MIRT563900	0	1
hsa-miR-15a-5p	XM_005246967	PPIG	TAGCAGCACATAATGGTTTGTG#TGTGTGCTGTG#..((((((((((..........#)))))))))).	2724	2735	0.846154	-15.1	1	0.00177086	0.662	0	0	-8.07147	10	11	10	3UTR	MIRT506112	1	0
hsa-miR-15a-5p	XM_005247692	GNB4	TAGCAGCACATAATGGTTTGTG#ACAGAATGTACACATTATAGCAGCTCGCCATTGTGTTTGCA#..((((.((((((((((..((.#.))..)))))))))))))).	1509	1550	0.846154	-18.9	0	0.000777017	0.691	0	0	-6.50069	16	20	14	3UTR		0	0
hsa-miR-15a-5p	XM_005249374	TRIM26	TAGCAGCACATAATGGTTTGTG#CACAAATCCACTCTGCTGCC#..((((((......((((((((#)))))))).....)))))).	2400	2420	0.846154	-17.2	1	0.0438189	0.471	0	0	-15.5734	14	20	8	3UTR		0	0
hsa-miR-15a-5p	XM_005249759	OGDH	TAGCAGCACATAATGGTTTGTG#CACTAGGATAGGAACTGGGCCTTGTGTGCTGGCTT#.((((((((((((.(((((...#.))))))))))))))).)).	3550	3585	0.846154	-20.3	1	0.000470899	0.382	0	0	-4.65016	17	20	15	3UTR		0	0
hsa-miR-15a-5p	XM_005251063	YWHAZ	TAGCAGCACATAATGGTTTGTG#CACATTCCATTATTTGTAAAGTTACCTGCTGTTAG#((((((((.(((((((..((((#))))..))))))).............)))))))).	1633	1668	0.846154	-19.2	1	0.00402157	0.691	0	0	-4.99396	19	35	8	3UTR		0	0
hsa-miR-15a-5p	XM_005252262	PIP5K1B	TAGCAGCACATAATGGTTTGTG#CATGAACTATATTTAAGCTGCTT#.((((((.....((((((((((#))))))))))......)))))).	2246	2269	0.846154	-16.9	1	0.178522	0.618	0	0	-14.5774	16	23	10	3UTR		0	0
hsa-miR-15a-5p	XM_005252820	ANO5	TAGCAGCACATAATGGTTTGTG#ATAAATTATTGTGGTACTGCC#..((((..(((((((((((((.#)))))))))))))...)))).	4666	4687	0.846154	-16.9	0	0.00253689	0.735	0	0	-8.81432	17	21	13	3UTR		0	0
hsa-miR-15a-5p	XM_005252821	ANO5	TAGCAGCACATAATGGTTTGTG#ATAAATTATTGTGGTACTGCC#..((((..(((((((((((((.#)))))))))))))...)))).	4663	4684	0.846154	-16.9	0	0.00253689	0.735	0	0	-8.81432	17	21	13	3UTR		0	0
hsa-miR-15a-5p	XM_005253229	TP53I11	TAGCAGCACATAATGGTTTGTG#GCAGATCAATTCAGTGTCTGCA#..(((((((..((((((((((.#)))))))).))..))).)))).	788	810	0.846154	-17.1	1	0.00469229	0.471	0	0	-9.02428	17	22	8	3UTR		0	0
hsa-miR-15a-5p	XM_005253319	ETFRF1	TAGCAGCACATAATGGTTTGTG#TACATAACTAACTATTCAATTATTTCCATTATTAATGTTGCTGCTGC#((((((((((((((((......#.))))))....))).))))))).	1007	1054	0.846154	-17.4	1	0.0279598	0.632	0	0	-3.93757	16	23	7	3UTR	MIRT727262	0	1
hsa-miR-15a-5p	XM_005253320	ETFRF1	TAGCAGCACATAATGGTTTGTG#TACATAACTAACTATTCAATTATTTCCATTATTAATGTTGCTGCTGC#((((((((((((((((......#.))))))....))).))))))).	1111	1158	0.846154	-17.4	1	0.0279598	0.632	0	0	-3.93757	16	23	7	3UTR	MIRT727262	0	1
hsa-miR-15a-5p	XM_005255041	MRPL28	TAGCAGCACATAATGGTTTGTG#CACAGATCCCGGGGAGCTGTGAGGGCCACCGGTGGGCAGTGGGTGGATCCTGGTTTCGTGTGCTGCC#..(((((((((...........#.))))))))).	903	970	0.846154	-16	1	0.000134705	0.324	0	0	-11.4183	9	11	9	3UTR		0	0
hsa-miR-15a-5p	XM_005256070	RANBP10	TAGCAGCACATAATGGTTTGTG#GGACAGCTGTGTGCTGCA#..((((((((((...((((...#))))...)))))))))).	4300	4318	0.846154	-19.5	1	1.82933e-05	0.324	0	0	-7.83842	14	18	10	3UTR		0	0
hsa-miR-15a-5p	XM_005257014	MSI2	TAGCAGCACATAATGGTTTGTG#CAAGCCTTGGTCTGCTC#.(((((.((.(((.((((((..#)))))))))))))))).	4552	4569	0.846154	-14.9	0	3.77167e-08	0.412	0	0	-7.43636	16	17	16	3UTR		0	0
hsa-miR-15a-5p	XM_005257922	SLFN13	TAGCAGCACATAATGGTTTGTG#AGGAACTTTAGCTGTGCTGCA#..((((((((....(((((.(.#).))))).....)))))))).	3205	3226	0.846154	-18.4	1	0.000788457	0.529	0	0	-13.2745	14	21	8	3UTR		0	0
hsa-miR-15a-5p	XM_005258271	MBD1	TAGCAGCACATAATGGTTTGTG#GCAGACCCCAGGTGCTGCA#..(((((((.....(((((((.#)))))))....))))))).	2810	2829	0.846154	-22.7	1	0.00104332	0.529	0	0	-14.5171	14	19	7	3UTR		1	0
hsa-miR-15a-5p	XM_005258271	MBD1	TAGCAGCACATAATGGTTTGTG#CGCATGCCATTGTGGGAGCTGGTT#.(.((((.(((((((((.((((#)))).)))))))))...)))).).	3583	3607	0.846154	-21.4	0	0.000554243	0.529	0	0	-7.6645	18	24	9	3UTR		1	0
hsa-miR-15a-5p	XM_005260198	ZBTB46	TAGCAGCACATAATGGTTTGTG#AACTGCAGTGTGCTGCTT#.((((((((((..(((((....#)))))..)))))))))).	2754	2772	0.846154	-18.6	1	0.000197704	0.471	0	0	-8.42926	15	18	10	3UTR		1	0
hsa-miR-15a-5p	XM_005262774	THAP6	TAGCAGCACATAATGGTTTGTG#GCAAACCACTTGTGGCA#.....((.(((((((((((((.#)))))))).))))))).	1503	1520	0.846154	-17.2	0	0.00347897	0.603	0	0	-15.9792	15	17	8	3UTR		0	0
hsa-miR-15a-5p	XM_005262888	NPNT	TAGCAGCACATAATGGTTTGTG#ACAAGTTATCTTGGCTGCTGA#(((((((.((..(((((((((.#)))))))))..))))))))).	4227	4248	0.846154	-18	1	0.00500495	0.441	0	0	-12.4228	18	21	9	3UTR		0	0
hsa-miR-15a-5p	XM_005263129	MAPK10	TAGCAGCACATAATGGTTTGTG#CACAGGGAACTGCACCCACCTGCACCATCGCCATGCCAGTGGTGCTGCC#..(((((((....((((..(((#.)))...))))...))))))).	3621	3670	0.846154	-19.5	1	2.49e-05	0.485	0	0	-13.6602	14	22	7	3UTR		0	0
hsa-miR-15a-5p	XM_005263130	MAPK10	TAGCAGCACATAATGGTTTGTG#CACAGGGAACTGCACCCACCTGCACCATCGCCATGCCAGTGGTGCTGCC#..(((((((....((((..(((#.)))...))))...))))))).	3616	3665	0.846154	-19.5	1	2.49e-05	0.485	0	0	-13.6602	14	22	7	3UTR		0	0
hsa-miR-15a-5p	XM_005263131	MAPK10	TAGCAGCACATAATGGTTTGTG#CACAGGGAACTGCACCCACCTGCACCATCGCCATGCCAGTGGTGCTGCC#..(((((((....((((..(((#.)))...))))...))))))).	3857	3906	0.846154	-19.5	1	2.49e-05	0.485	0	0	-13.6602	14	22	7	3UTR		0	0
hsa-miR-15a-5p	XM_005263135	MAPK10	TAGCAGCACATAATGGTTTGTG#CACAGGGAACTGCACCCACCTGCACCATCGCCATGCCAGTGGTGCTGCC#..(((((((....((((..(((#.)))...))))...))))))).	3862	3911	0.846154	-19.5	1	2.49e-05	0.485	0	0	-13.6602	14	22	7	3UTR		0	0
hsa-miR-15a-5p	XM_005263424	PARK7	TAGCAGCACATAATGGTTTGTG#ACAGGCCGTTAGGAATCCATTCTCACTGTGTTCGCTC#.((((((((((((((((((((.#)))))))))))...............)))))).))).	783	820	0.846154	-19.2	1	0.00212755	0.588	0	0	-3.79332	20	37	11	3UTR		0	0
hsa-miR-15a-5p	XM_005263804	AMMECR1L	TAGCAGCACATAATGGTTTGTG#GCAAGGGTGAGTGGGTTTGCTCCACACCGTCCTGTGCTGCTC#.(((((((((..(((((..(((#.))))))))..))))))))).	4646	4688	0.846154	-22.9	1	6.25159e-06	0.368	0	0	-9.9649	17	21	9	3UTR		1	1
hsa-miR-15a-5p	XM_005263807	AMMECR1L	TAGCAGCACATAATGGTTTGTG#GCAAGGGTGAGTGGGTTTGCTCCACACCGTCCTGTGCTGCTC#.(((((((((..(((((..(((#.))))))))..))))))))).	4400	4442	0.846154	-22.9	1	6.25159e-06	0.368	0	0	-9.9649	17	21	9	3UTR		1	1
hsa-miR-15a-5p	XM_005266419	ATP8A2	TAGCAGCACATAATGGTTTGTG#ACAGACCAGCACGCTCGATGTGTTGTA#..(((((((((..((((((((.#)))))))).........))))))))).	7819	7846	0.846154	-20.4	1	0.000513083	0.603	0	0	-9.59293	17	27	9	3UTR		0	0
hsa-miR-15a-5p	XM_005266868	FOXO3	TAGCAGCACATAATGGTTTGTG#CACACCGTGAGCCCCCGTCGGCCATTCTGTGGTGTTT#.((((.((((.(((((((....#.))))))).)))).)))).	1917	1954	0.846154	-17.5	0	0.000685701	0.5	0	0	-8.51906	15	19	7	3UTR		0	0
hsa-miR-15a-5p	XM_005267635	ARHGAP5	TAGCAGCACATAATGGTTTGTG#GAACCAAGATGTTGGCATGAACCAGGCTGCTGT#(((((((.(....(((((((((#.))))))))))))))))).	6315	6348	0.846154	-18.7	1	0.00111696	0.647	0	0	-14.9544	17	19	17	3UTR		1	1
hsa-miR-15a-5p	XM_005268509	TCOF1	TAGCAGCACATAATGGTTTGTG#CACAGGCCATTCACATTCTGACCCGTTGCCTGGTGCTGCC#..(((((((..(((((((((((#))))))))))).....................))))))).	3703	3743	0.846154	-23.3	1	0.000272219	0.382	0	0	-9.02428	18	40	11	3UTR		0	0
hsa-miR-15a-5p	XM_005268730	FAIM2	TAGCAGCACATAATGGTTTGTG#GGAGACGAGGTGTGCTGTTC#.((((((((((..(.((((.(.#).)))).).)))))))))).	2398	2418	0.846154	-18.2	1	1.15686e-05	0.353	0	0	-9.16471	16	20	10	3UTR		0	0
hsa-miR-15a-5p	XM_005269386	MICU1	TAGCAGCACATAATGGTTTGTG#TACCCTGGACCCCCTCCGCAGAGTCTCGGCAGAGCCCTTTGTGCTGCTGC#((((((((((....(.(((((.#.))))).)....)))))))))).	1112	1162	0.846154	-22.2	1	0.00229421	0.353	0	0	-12.4882	16	23	10	3UTR		0	0
hsa-miR-15a-5p	XM_005272686	CASK	TAGCAGCACATAATGGTTTGTG#GCAAAGAGAATGTGTTGCTAA#(((((((((((.....(((((.#)))))....))))))))))).	6885	6906	0.846154	-18.9	1	0.032831	0.618	0	0	-10.3988	16	21	11	3UTR	MIRT508644	1	1
hsa-miR-15a-5p	XM_005273802	DEUP1	TAGCAGCACATAATGGTTTGTG#TACAAACCTAAAATATATGTGCC#.....(((((((..((((((((#)))))))).......))))))).	2552	2575	0.846154	-15.7	0	0.0493075	0.735	0	0	-15.8116	15	23	8	3UTR		0	0
hsa-miR-15a-5p	XM_006710670	PAFAH2	TAGCAGCACATAATGGTTTGTG#GGCCAGTGCTGCTGC#(((((((((....(((((....#)))))))))))))).	1770	1785	0.846154	-18.2	1	2.37281e-05	0.441	0	0	-12.6408	14	15	14	3UTR		0	1
hsa-miR-15a-5p	XM_006713721	GNB4	TAGCAGCACATAATGGTTTGTG#ACAGAATGTACACATTATAGCAGCTCGCCATTGTGTTTGCA#..((((.((((((((((..((.#.))..)))))))))))))).	1519	1560	0.846154	-18.9	0	0.000777017	0.691	0	0	-6.50069	16	20	14	3UTR		0	0
hsa-miR-15a-5p	XM_006714268	MAPK10	TAGCAGCACATAATGGTTTGTG#CACAGGGAACTGCACCCACCTGCACCATCGCCATGCCAGTGGTGCTGCC#..(((((((....((((..(((#.)))...))))...))))))).	3786	3835	0.846154	-19.5	1	2.49e-05	0.485	0	0	-13.6602	14	22	7	3UTR		0	0
hsa-miR-15a-5p	XM_006714269	MAPK10	TAGCAGCACATAATGGTTTGTG#CACAGGGAACTGCACCCACCTGCACCATCGCCATGCCAGTGGTGCTGCC#..(((((((....((((..(((#.)))...))))...))))))).	3862	3911	0.846154	-19.5	1	2.49e-05	0.485	0	0	-13.6602	14	22	7	3UTR		0	0
hsa-miR-15a-5p	XM_006715645	ADCYAP1R1	TAGCAGCACATAATGGTTTGTG#CGCAGGCCTAGCATGGTGCCTGCC#..(((((((.....((((((((#)))))))).......)))).))).	5566	5590	0.846154	-18.8	1	7.91721e-08	0.529	0	0	-14.5171	15	24	8	3UTR		0	0
hsa-miR-15a-5p	XM_006718193	PGAP2	TAGCAGCACATAATGGTTTGTG#TAGGCCAAGGCTCACCCCAGTGCTGCTGG#(((((((((.....(((..((.#.))..)))...))))))))).	1034	1063	0.846154	-18.2	1	2.86514e-05	0.382	0	0	-13.4976	14	21	9	3UTR		0	0
hsa-miR-15a-5p	XM_006718373	TSPAN18	TAGCAGCACATAATGGTTTGTG#ATAGATCAGGGGTGGCTGCTGG#(((((((.(((..((((((((.#))))))))...)))))))))).	2731	2753	0.846154	-20.4	1	0.000106631	0.426	0	0	-10.8871	18	22	10	3UTR		0	0
hsa-miR-15a-5p	XM_006718638	EMSY	TAGCAGCACATAATGGTTTGTG#CATTCCATTGTGTGA#......((((((((((..((..#))..)))))))))).	6883	6898	0.846154	-16.1	0	0.00156092	0.677	0	0	-15.5666	12	15	10	3UTR		0	0
hsa-miR-15a-5p	XM_006719383	KCNC2	TAGCAGCACATAATGGTTTGTG#CACAAATTTATGGTAAAAGAATTAATATGCTGTCTGGTGCTGCTGT#(((((((((...(((((.(((.#.))).)))))...))))))))).	3513	3559	0.846154	-19.6	1	0.000995034	0.676	0	0	-11.3517	17	23	9	3UTR		1	1
hsa-miR-15a-5p	XM_006719797	ZDHHC20	TAGCAGCACATAATGGTTTGTG#TACTTACCTGTTATGAGTTGCTAT#(((((((.(((((((((..(((#)))..))).)))))).))))))).	1436	1460	0.846154	-19.4	1	0.00492078	0.706	0	0	-6.25121	19	24	7	3UTR		0	0
hsa-miR-15a-5p	XM_006719797	ZDHHC20	TAGCAGCACATAATGGTTTGTG#CATAAGCCTTGTGTTTGTTC#.(((((.((((((.((((((((#))))))))))))))))))).	5105	5125	0.846154	-16.9	0	0.0175315	0.647	0	0	-6.19385	19	20	19	3UTR		0	0
hsa-miR-15a-5p	XM_006720094	KLHDC2	TAGCAGCACATAATGGTTTGTG#TACCCATTATTAAGGAGAAATCCCAGAGTTCTTATTTGCTGTGCTGCC#..((((((((((((((......#.))))))..............................)))))))).	2660	2708	0.846154	-16.9	1	0.00114353	0.603	0	0	-4.957	14	46	8	3UTR		0	0
hsa-miR-15a-5p	XM_006720996	LOC102723728	TAGCAGCACATAATGGTTTGTG#GCTAACTTCAGCCTGTGCTGCTGG#((((((((((....((((....#.)))))))))))))).	1145	1169	0.846154	-19.1	1	7.33551e-06	0.412	0	0	-12.2551	14	16	14	3UTR		0	0
hsa-miR-15a-5p	XM_006724566	CASK	TAGCAGCACATAATGGTTTGTG#GCAAAGAGAATGTGTTGCTAA#(((((((((((.....(((((.#)))))....))))))))))).	6780	6801	0.846154	-18.9	1	0.032831	0.618	0	0	-10.3988	16	21	11	3UTR	MIRT508644	1	1
hsa-miR-15a-5p	XM_006724626	DLG3	TAGCAGCACATAATGGTTTGTG#CACTGCCGTGCTGTGCTGTG#..((((((((..(((((..(((#))).)))))..)))))))).	5889	5909	0.846154	-21	1	0.000143825	0.426	0	0	-11.1286	16	20	8	3UTR		0	0
hsa-miR-15a-5p	XM_006724653	OPHN1	TAGCAGCACATAATGGTTTGTG#CAAACCTTTGTGTGCG#.....((((((((.((((((..#)))))).)))))))).	2798	2814	0.846154	-19.6	0	0.00452605	0.574	0	0	-14.5224	14	16	8	3UTR		0	0
hsa-miR-15a-5p	XM_006724802	MAMLD1	TAGCAGCACATAATGGTTTGTG#CACCAAGCTATGTGGCTGCTGC#(((((((.(((.((((((((((#))).))))))))))))))))).	3365	3387	0.846154	-21	1	1.36126e-07	0.382	0	0	-9.59801	20	22	17	3UTR		0	1
hsa-miR-15a-5p	XM_011509328	NFASC	TAGCAGCACATAATGGTTTGTG#CGCAGACCTGCAGTTCTCAGACCGAAGGTGCTGCC#..(((((((....(((((((.(#.).)))))))...))))))).	5236	5271	0.846154	-20.7	1	6.69959e-06	0.471	0	0	-13.6602	15	21	7	3UTR		1	0
hsa-miR-15a-5p	XM_011509328	NFASC	TAGCAGCACATAATGGTTTGTG#CATCGGGCCTTCAGTGTGCTGTA#..(((((((((...((((((((#)).))))))....))))))))).	9130	9153	0.846154	-20.2	1	0.01554	0.485	0	0	-10.4498	17	23	9	3UTR		1	0
hsa-miR-15a-5p	XM_011512597	ATP11B	TAGCAGCACATAATGGTTTGTG#ACTATTAAAGTGCTGTTT#.((((((((.(((((((.....#)))))))..)))))))).	6585	6603	0.846154	-16.1	1	0.00216342	0.75	0	0	-5.03583	15	18	8	3UTR		0	0
hsa-miR-15a-5p	XM_011513004	BBX	TAGCAGCACATAATGGTTTGTG#GCAAACCAAAATATGATGCTCTTCTGCTT#.(((((((((((.((((((((.#))))))))...)))).)))).....))).	5998	6027	0.846154	-17.9	1	0.00563455	0.721	0	0	-5.08246	19	29	8	3UTR		0	0
hsa-miR-15a-5p	XM_011515075	IKZF1	TAGCAGCACATAATGGTTTGTG#GCAAGCCAGCATGTGTGTC#..(((.(((((..((((((((.#))))))))..)))))))).	2939	2958	0.846154	-19.3	0	0.000386463	0.515	0	0	-11.4939	16	19	8	3UTR		0	0
hsa-miR-15a-5p	XM_011515075	IKZF1	TAGCAGCACATAATGGTTTGTG#CACCGACCATTTTTGTGCTT#....((((((.(((((((.(((#))).)))))))..)))))).	4845	4865	0.846154	-18.9	0	0.0411299	0.647	0	0	-12.3713	16	20	7	3UTR		0	0
hsa-miR-15a-5p	XM_011515477	TNS3	TAGCAGCACATAATGGTTTGTG#TATCAGCCCTCTTTGTGCTGCTC#.(((((((((....((((.(((#))).)))).....))))))))).	5902	5925	0.846154	-18.7	1	0.000910591	0.426	0	0	-12.1109	16	23	9	3UTR		0	0
hsa-miR-15a-5p	XM_011516441	ZNF398	TAGCAGCACATAATGGTTTGTG#TAAGCCACTGTTTATGTTGCTGCC#..((((((((((((((((((..#)))))))....)))))).))))).	2520	2544	0.846154	-19.7	1	0.0438934	0.544	0	0	-4.957	18	24	7	3UTR		0	0
hsa-miR-15a-5p	XM_011516441	ZNF398	TAGCAGCACATAATGGTTTGTG#CACAATACCAGGGACCATGGGAGACACAAGAAATGTGTGTCTGCTGT#(((((((((((((((((((.((#.)).)))))))...............)))))).)))))).	3904	3951	0.846154	-22.3	1	0.000112973	0.574	0	0	-3.93757	21	40	7	3UTR		0	0
hsa-miR-15a-5p	XM_011518064	ADAMTSL1	TAGCAGCACATAATGGTTTGTG#CACAAGACAATGAAGGCTGCTGG#(((((((......((..(((((#)))))..))......))))))).	8047	8070	0.846154	-17.1	1	0.00313636	0.485	0	0	-16.2439	14	23	7	3UTR		0	1
hsa-miR-15a-5p	XM_011518070	ADAMTSL1	TAGCAGCACATAATGGTTTGTG#CACAAGACAATGAAGGCTGCTGG#(((((((......((..(((((#)))))..))......))))))).	6370	6393	0.846154	-17.1	1	0.00313636	0.485	0	0	-16.2439	14	23	7	3UTR		0	1
hsa-miR-15a-5p	XM_011518782	PGM5	TAGCAGCACATAATGGTTTGTG#GCAAGCATTTATGTCTGCC#..((((.((((((..((((((.#))))))..)))))))))).	2297	2316	0.846154	-19.5	0	0.00231202	0.603	0	0	-8.09298	16	19	10	3UTR		0	0
hsa-miR-15a-5p	XM_011518839	NIPSNAP3B	TAGCAGCACATAATGGTTTGTG#CATACACCATTATGTACCTGTC#..((((.((((((((((.((((#)))).))))))))))..)))).	3858	3880	0.846154	-18.7	0	0.00808456	0.603	0	0	-6.50069	18	22	10	3UTR		0	0
hsa-miR-15a-5p	XM_011519081	FSD1L	TAGCAGCACATAATGGTTTGTG#ACAAATCGTGAACTGCTGCTGT#((((((((....(((((((((.#)))))))))....)))))))).	5425	5447	0.846154	-21.5	1	0.0238088	0.603	0	0	-12.408	17	22	9	3UTR		0	0
hsa-miR-15a-5p	XM_011519324	CREM	TAGCAGCACATAATGGTTTGTG#GAACCATGTTGGTTGCA#..(((((.((..(((((((...#)))))))..))))))).	1637	1654	0.846154	-18.1	0	0.000482659	0.676	0	0	-13.4422	14	17	7	3UTR		0	0
hsa-miR-15a-5p	XM_011519747	CUL2	TAGCAGCACATAATGGTTTGTG#ACAAACATGATACTGCTGCTT#.(((((((.......((((((.#)))))).......))))))).	2949	2970	0.846154	-16.8	1	0.00612239	0.765	0	0	-15.1452	13	21	7	3UTR	MIRT727917	1	1
hsa-miR-15a-5p	XM_011519818	TSPAN32	TAGCAGCACATAATGGTTTGTG#GGACCATTCAGGCTGTTGA#(((((((.(..((((((((...#))))))))..)))))))).	950	969	0.846154	-17.3	1	0.0107798	0.441	0	0	-10.3185	16	19	8	3UTR		0	0
hsa-miR-15a-5p	XM_011519822	TSPAN32	TAGCAGCACATAATGGTTTGTG#GGACCATTCAGGCTGTTGA#(((((((.(..((((((((...#))))))))..)))))))).	971	990	0.846154	-17.3	1	0.0107798	0.441	0	0	-10.3185	16	19	8	3UTR		0	0
hsa-miR-15a-5p	XM_011519949	ANO5	TAGCAGCACATAATGGTTTGTG#ATAAATTATTGTGGTACTGCC#..((((..(((((((((((((.#)))))))))))))...)))).	4615	4636	0.846154	-16.9	0	0.00253689	0.735	0	0	-8.81432	17	21	13	3UTR		0	0
hsa-miR-15a-5p	XM_011520003	PGAP2	TAGCAGCACATAATGGTTTGTG#TAGGCCAAGGCTCACCCCAGTGCTGCTGG#(((((((((.....(((..((.#.))..)))...))))))))).	1492	1521	0.846154	-18.2	1	2.86514e-05	0.382	0	0	-13.4976	14	21	9	3UTR		0	0
hsa-miR-15a-5p	XM_011520459	TSPAN18	TAGCAGCACATAATGGTTTGTG#ATAGATCAGGGGTGGCTGCTGG#(((((((.(((..((((((((.#))))))))...)))))))))).	2632	2654	0.846154	-20.4	1	0.000106631	0.426	0	0	-10.8871	18	22	10	3UTR		0	0
hsa-miR-15a-5p	XM_011521491	APBA2	TAGCAGCACATAATGGTTTGTG#CACAAGCCAGGGTGTGTCTCGGTAGCTGT#(((((((((((..(((((((((#)))))))))..))))).)).....)))).	2737	2766	0.846154	-21.5	1	0.0183159	0.412	0	0	-8.57351	20	29	9	3UTR		0	0
hsa-miR-15a-5p	XM_011521623	MYO9A	TAGCAGCACATAATGGTTTGTG#AGACTGTATGTGCTGA#...((((((((.(((((((...#))))))))))))))).	5642	5658	0.846154	-17.3	0	0.0235247	0.529	0	0	-9.86134	15	16	15	3UTR		0	0
hsa-miR-15a-5p	XM_011522351	MRPL28	TAGCAGCACATAATGGTTTGTG#CACAGATCCCGGGGAGCTGTGAGGGCCACCGGTGGGCAGTGGGTGGATCCTGGTTTCGTGTGCTGCC#..(((((((((...........#.))))))))).	870	937	0.846154	-16	1	0.000134705	0.324	0	0	-11.4183	9	11	9	3UTR		0	0
hsa-miR-15a-5p	XM_011522882	CMTM4	TAGCAGCACATAATGGTTTGTG#CACAGCTGGGTGTGCTGCC#..(((((((((..(((.(((((#)))))))).))))))))).	2473	2492	0.846154	-20.6	1	3.68243e-05	0.412	0	0	-9.59293	17	19	9	3UTR	MIRT568025	0	1
hsa-miR-15a-5p	XM_011523209	SMPD3	TAGCAGCACATAATGGTTTGTG#TCATTGTGGCTGCC#..(((((.((((((((......#))))))))))))).	4673	4687	0.846154	-17.6	0	0.00114966	0.324	0	0	-7.27064	13	14	13	3UTR		0	0
hsa-miR-15a-5p	XM_011523738	RAP1GAP2	TAGCAGCACATAATGGTTTGTG#ACGGGCCAGAACTGCGCTGCA#..(((((.((...((((((((.#))))))))....)).))))).	3053	3074	0.846154	-20.5	0	0.00206931	0.353	0	0	-14.7313	15	21	8	3UTR		0	0
hsa-miR-15a-5p	XM_011524010	CTC1	TAGCAGCACATAATGGTTTGTG#CAGGAACCTTTATGGCAGCTT#.(((.((.(((((.(((((.((#)).))))).))))))).))).	5441	5462	0.846154	-18.5	0	0.0259121	0.529	0	0	-11.0828	17	21	7	3UTR		0	0
hsa-miR-15a-5p	XM_011524383	SLFN13	TAGCAGCACATAATGGTTTGTG#AGGAACTTTAGCTGTGCTGCA#..((((((((....(((((.(.#).))))).....)))))))).	2180	2201	0.846154	-18.4	1	0.000788457	0.529	0	0	-13.2745	14	21	8	3UTR		0	0
hsa-miR-15a-5p	XM_011526614	AKT2	TAGCAGCACATAATGGTTTGTG#CAGGCCCTCAGTGCTGCTT#.((((((((.....((((((..#))))))....)))))))).	3339	3358	0.846154	-19.9	1	2.70126e-07	0.368	0	0	-13.3534	14	19	8	3UTR		0	0
hsa-miR-15a-5p	XM_011527078	ZNF331	TAGCAGCACATAATGGTTTGTG#TACTACCATTTGTGTTGCC#..((((((((.((((((..(((#))).)))))))))))))).	4481	4500	0.846154	-19.1	1	0.022283	0.706	0	0	-7.78178	17	19	14	3UTR		0	0
hsa-miR-15a-5p	XM_011527931	NWD1	TAGCAGCACATAATGGTTTGTG#CATGGTGGCCAATATGCTGCTGTC#..((((((((((.(((((....#.))))).)))).)))))).	5778	5802	0.846154	-17.7	1	0.00256207	0.529	0	0	-6.24613	15	19	6	3UTR		0	0
hsa-miR-15a-5p	XM_011528831	SLC35C2	TAGCAGCACATAATGGTTTGTG#CACGGTCCACTGGCCGCCTTGTGTTGCTGG#((((((((((...(((((.(((#.))).)))))...)))))))))).	2060	2090	0.846154	-22.7	1	5.81279e-06	0.382	0	0	-11.3983	18	24	10	3UTR		0	0
hsa-miR-15a-5p	XM_011529109	CD40	TAGCAGCACATAATGGTTTGTG#GCAGGCCGTAGTTTGCTGACTT#.(((((((.((.(((((((((.#))))))))).)).))))).)).	1337	1359	0.846154	-19.4	1	0.00102263	0.5	0	0	-8.19652	18	22	9	3UTR		0	1
hsa-miR-15a-5p	XM_011530867	UPRT	TAGCAGCACATAATGGTTTGTG#ACAGAGCATAGGGCCTGGTGCTGCTC#.((((((((...(((.(((((.#))))).)))........)))))))).	1209	1235	0.846154	-18.8	1	0.000613536	0.544	0	0	-11.4405	16	26	8	3UTR		0	0
hsa-miR-15a-5p	XM_011530914	PCDH11X	TAGCAGCACATAATGGTTTGTG#CACTAACCGTCATGTGCTTTTAG#(((.(((((((.((((((.(((#))).)))))).))))))).))).	8296	8319	0.846154	-19.6	0	0.00365105	0.676	0	0	-10.3164	19	23	7	3UTR		0	0
hsa-miR-15a-5p	XM_011531095	MAMLD1	TAGCAGCACATAATGGTTTGTG#CACCAAGCTATGTGGCTGCTGC#(((((((.(((.((((((((((#))).))))))))))))))))).	3242	3264	0.846154	-21	1	1.36126e-07	0.382	0	0	-9.59801	20	22	17	3UTR		0	1
hsa-miR-15a-5p	XM_011531181	EOLA2	TAGCAGCACATAATGGTTTGTG#CATAAATGGTTTGGTGCTGTC#..(((((((..(((.(((((((#))))))).)))..))))))).	6410	6431	0.846154	-21	1	0.0242316	0.574	0	0	-9.75973	17	21	7	3UTR		0	1
hsa-miR-15a-5p	XM_011531249	ENOX2	TAGCAGCACATAATGGTTTGTG#GCAAACCGAGTACTGCTGTA#..((((((.....((((((((.#)))))))).....)))))).	2813	2833	0.846154	-18.2	1	0.00106056	0.632	0	0	-14.7166	14	20	8	3UTR		0	0
hsa-miR-15a-5p	XM_011532118	MAPK10	TAGCAGCACATAATGGTTTGTG#CACAGGGAACTGCACCCACCTGCACCATCGCCATGCCAGTGGTGCTGCC#..(((((((....((((..(((#.)))...))))...))))))).	3712	3761	0.846154	-19.5	1	2.49e-05	0.485	0	0	-13.6602	14	22	7	3UTR		0	0
hsa-miR-15a-5p	XM_011532120	MAPK10	TAGCAGCACATAATGGTTTGTG#CACAGGGAACTGCACCCACCTGCACCATCGCCATGCCAGTGGTGCTGCC#..(((((((....((((..(((#.)))...))))...))))))).	3682	3731	0.846154	-19.5	1	2.49e-05	0.485	0	0	-13.6602	14	22	7	3UTR		0	0
hsa-miR-15a-5p	XM_011532121	MAPK10	TAGCAGCACATAATGGTTTGTG#CACAGGGAACTGCACCCACCTGCACCATCGCCATGCCAGTGGTGCTGCC#..(((((((....((((..(((#.)))...))))...))))))).	3548	3597	0.846154	-19.5	1	2.49e-05	0.485	0	0	-13.6602	14	22	7	3UTR		0	0
hsa-miR-15a-5p	XM_011532333	COL25A1	TAGCAGCACATAATGGTTTGTG#TAAACCGTTATGTGTG#.....(((((((((((((((..#))))))))))))))).	7113	7129	0.846154	-19.3	0	0.0823622	0.691	0	0	-13.6656	15	16	15	3UTR		0	0
hsa-miR-15a-5p	XM_011532358	COL25A1	TAGCAGCACATAATGGTTTGTG#TAAACCGTTATGTGTG#.....(((((((((((((((..#))))))))))))))).	6284	6300	0.846154	-19.3	0	0.0823622	0.691	0	0	-13.6656	15	16	15	3UTR		0	0
hsa-miR-15a-5p	XM_011532987	EIF2AK2	TAGCAGCACATAATGGTTTGTG#CACAGGTTGCATGTCCATGAAGCCATCCTGTGTGTGTGCA#..((((((((((((((((((((#.))).)))))))..))))))).))).	6516	6556	0.846154	-18.7	1	0.000191228	0.632	0	0	-4.957	20	26	7	3UTR		0	0
hsa-miR-15a-5p	XM_011533752	ATP2B2	TAGCAGCACATAATGGTTTGTG#CACAGACCCTTTCTCTGGCTGCG#..(((((....((.((((((((#)))))))).))......))))).	4294	4317	0.846154	-18.8	0	0.00420428	0.529	0	0	-13.2511	15	23	8	3UTR		1	0
hsa-miR-15a-5p	XM_011535103	ATP8A2	TAGCAGCACATAATGGTTTGTG#ACAGACCAGCACGCTCGATGTGTTGTA#..(((((((((..((((((((.#)))))))).........))))))))).	7990	8017	0.846154	-20.4	1	0.000513083	0.603	0	0	-9.59293	17	27	9	3UTR		0	0
hsa-miR-15a-5p	XM_011535633	TAB2	TAGCAGCACATAATGGTTTGTG#CACGAAGAAAAGGAACAAGGTTTAACTATTTAAGAACCATTTGCTGCC#..((((((...((((((((...#.)))))))))))))).	3349	3397	0.846154	-17.6	1	0.0025718	0.603	0	0	-10.0807	14	16	14	3UTR		0	0
hsa-miR-15a-5p	XM_011535675	MMS22L	TAGCAGCACATAATGGTTTGTG#ACAGTTATGTGTTGCTT#.(((((((((((((.((.....#)).))))))))))))).	4134	4151	0.846154	-18.3	1	0.000371298	0.691	0	0	-4.52877	15	17	13	3UTR		0	0
hsa-miR-15a-5p	XM_011536259	QKI	TAGCAGCACATAATGGTTTGTG#TATATGACCTTGGTGCTGCA#..(((((((.(((.((((((((#)))).)))))))))))))).	1137	1157	0.846154	-17.7	1	0.0166682	0.632	0	0	-7.05635	18	20	14	3UTR		1	1
hsa-miR-15a-5p	XM_011537482	MCF2L	TAGCAGCACATAATGGTTTGTG#CGCGGACCGTGGTGGAGCTGCTT#.((((((.(((.((((((((((#)))))))))).)))..)))))).	4012	4035	0.846154	-25.2	1	9.34873e-06	0.353	0	0	-9.45376	19	23	10	3UTR		1	0
hsa-miR-15a-5p	XM_011537789	CIT	TAGCAGCACATAATGGTTTGTG#TACAAACCTCCATGTGGTAGCTC#.((((.(((((...((((((((#))))))))...))))).).))).	7228	7251	0.846154	-18.6	0	0.00324136	0.529	0	0	-11.1871	17	23	8	3UTR		0	0
hsa-miR-15a-5p	XM_011538724	WNT10B	TAGCAGCACATAATGGTTTGTG#CGCTTCCACTGGTGCTGCTAT#(((((((((.((.(((...(((#)))..))).))))))))))).	1315	1336	0.846154	-19.4	1	5.11414e-05	0.455	0	0	-6.46921	17	21	11	3UTR		1	0
hsa-miR-15a-5p	XM_011539580	HSPA12A	TAGCAGCACATAATGGTTTGTG#GGAAGCCATGTGACTGCG#..((((((((...((((((.(.#).)))))))))).)))).	4732	4750	0.846154	-17	1	0.0179819	0.5	0	0	-12.4177	15	18	10	3UTR		0	0
hsa-miR-15a-5p	XM_011541810	PTGER3	TAGCAGCACATAATGGTTTGTG#CAGAAGCTGTTATGTCCTGTTT#.(((((.((((((((((((.((#)).)))))))))))).))))).	1566	1588	0.846154	-19.6	0	0.011603	0.706	0	0	-5.33701	19	22	12	3UTR		0	0
hsa-miR-15a-5p	XM_011542635	DEUP1	TAGCAGCACATAATGGTTTGTG#TACAAACCTAAAATATATGTGCC#.....(((((((..((((((((#)))))))).......))))))).	2223	2246	0.846154	-15.7	0	0.0493075	0.735	0	0	-15.8116	15	23	8	3UTR		0	0
hsa-miR-15a-5p	XM_011542836	MMP8	TAGCAGCACATAATGGTTTGTG#GCAAGCATTTTCGTTACATTGTGTCCTGCTT#.(((((.((((((((((((((.#))))))..........)))))))).))))).	1481	1512	0.846154	-19.1	0	0.025053	0.676	0	0	-5.33701	19	31	8	3UTR		0	0
hsa-miR-15a-5p	XM_011543055	ZC3H12C	TAGCAGCACATAATGGTTTGTG#CACAGATACATTTTGGCTGCA#..(((((.((.(((((((((((#))))))).)))).))))))).	7430	7451	0.846154	-20	0	0.0150435	0.662	0	0	-10.0954	18	21	7	3UTR		0	1
hsa-miR-15a-5p	XM_011543218	CDC20B	TAGCAGCACATAATGGTTTGTG#CATGAGCCACTGTGCTTGGCC#..((((((((...(((((((((#))))))))).))))))..)).	1467	1488	0.846154	-18.2	1	2.3627e-05	0.515	0	0	-12.4177	17	21	9	3UTR		0	0
hsa-miR-15a-5p	XM_011543537	CENPK	TAGCAGCACATAATGGTTTGTG#GCAAAATGGCATGTGCTGCC#..(((((((((.....(((((.#))))).....))))))))).	1123	1143	0.846154	-18.9	1	3.58781e-06	0.676	0	0	-11.4183	14	20	9	3UTR		0	0
hsa-miR-15a-5p	XM_011543539	CENPK	TAGCAGCACATAATGGTTTGTG#GCAAAATGGCATGTGCTGCC#..(((((((((.....(((((.#))))).....))))))))).	1072	1092	0.846154	-18.9	1	3.58781e-06	0.676	0	0	-11.4183	14	20	9	3UTR		0	0
hsa-miR-15a-5p	XM_011543830	MTMR9	TAGCAGCACATAATGGTTTGTG#CATAAACCATGTTTCATGTGGCCTGTTAG#((((((..((((((((((((((#))))))))))......))))..)))))).	2345	2374	0.846154	-19.1	0	6.38912e-05	0.515	0	0	-7.7949	20	29	10	3UTR		0	0
hsa-miR-15a-5p	XM_011543994	CASK	TAGCAGCACATAATGGTTTGTG#GCAAAGAGAATGTGTTGCTAA#(((((((((((.....(((((.#)))))....))))))))))).	6428	6449	0.846154	-18.9	1	0.032831	0.618	0	0	-10.3988	16	21	11	3UTR	MIRT508644	1	1
hsa-miR-15a-5p	XM_011543995	CASK	TAGCAGCACATAATGGTTTGTG#GCAAAGAGAATGTGTTGCTAA#(((((((((((.....(((((.#)))))....))))))))))).	6395	6416	0.846154	-18.9	1	0.032831	0.618	0	0	-10.3988	16	21	11	3UTR	MIRT508644	1	1
hsa-miR-15a-5p	XM_011544403	UNC5D	TAGCAGCACATAATGGTTTGTG#TACAGACCAAGGTGTGGTGG#...((.(((((..(((((((((#)))))))))..))))).)).	5651	5671	0.846154	-19.8	0	0.000323892	0.588	0	0	-13.0514	16	20	9	3UTR		0	1
hsa-miR-15a-5p	XM_011544404	UNC5D	TAGCAGCACATAATGGTTTGTG#TACAGACCAAGGTGTGGTGG#...((.(((((..(((((((((#)))))))))..))))).)).	5645	5665	0.846154	-19.8	0	0.000323892	0.588	0	0	-13.0514	16	20	9	3UTR		0	1
hsa-miR-15a-5p	XM_011544411	ADRA1A	TAGCAGCACATAATGGTTTGTG#CACAGACCATTACTGATGTATGTCAACATGCAGATGTTGCC#..((((((((((((((((((((#)))))))))))).))...................)))))).	2690	2731	0.846154	-20.1	1	6.33866e-05	0.544	0	0	-4.957	20	41	12	3UTR		0	0
hsa-miR-15a-5p	XM_011544834	GDPD4	TAGCAGCACATAATGGTTTGTG#CACAGAAGGGCCACGGAGGCTCTCAGGGGAACCATTGTGCTCTCGCTAT#((((((..(((((((((((.(.#.).)))))))))))..)).)))).	2527	2576	0.846154	-19.5	0	0.00116408	0.441	0	0	-7.7949	18	24	11	3UTR		0	0
hsa-miR-15a-5p	XM_011544878	POLA2	TAGCAGCACATAATGGTTTGTG#CAGAAGCCACTCCTAGTTGCTGT#(((((((......((((((.((#)).))))))......))))))).	2414	2437	0.846154	-16.5	1	2.93856e-05	0.456	0	0	-16.0108	15	23	7	3UTR		0	0
hsa-miR-15a-5p	XM_011545353	INTS4	TAGCAGCACATAATGGTTTGTG#CACCAACCCTTGTGGTAGCTGTTAC#(((((((.(((((.((((.(((#))).)))).)))))...))))))).	1708	1733	0.846154	-19.3	1	0.000834419	0.632	0	0	-7.10805	19	25	7	3UTR		0	0
hsa-miR-15a-5p	XM_011545566	TRAPPC2	TAGCAGCACATAATGGTTTGTG#GCAGGCCACAGTGAAGTGTGTTGCTT#.((((((((((..((((((((.#)))))))).......)))))))))).	2371	2397	0.846154	-21.4	1	1.55423e-05	0.574	0	0	-8.42926	18	26	10	3UTR		0	0
hsa-miR-15a-5p	XM_017001256	ILDR2	TAGCAGCACATAATGGTTTGTG#CACAAGCCATAACCCTGGTGCTGA#...((((((...((((((((((#)))))))))).......)))))).	3952	3976	0.846154	-21.2	0	0.00669634	0.441	0	0	-13.9286	16	24	10	3UTR		0	1
hsa-miR-15a-5p	XM_017001275	LGALS8	TAGCAGCACATAATGGTTTGTG#CGAGCCAGGGACAGTGCTGCTGC#(((((((((....(((((((..#)))))))......))))))))).	1196	1219	0.846154	-22.7	1	0.000195523	0.397	0	0	-12.6408	16	23	9	3UTR		0	0
hsa-miR-15a-5p	XM_017001363	NFIA	TAGCAGCACATAATGGTTTGTG#AACCATTAGTGCTA#....(((((.((((((((....#))))))))))))).	8869	8883	0.846154	-15.7	0	0.0460886	0.662	0	0	-10.7891	13	14	13	3UTR		0	0
hsa-miR-15a-5p	XM_017002417	SNX27	TAGCAGCACATAATGGTTTGTG#GCGAACCAAGAATGTTTGTGTGAGGGAAGGTGTTTGCTGTTGCTTTACTGCTGT#(((((((((((((((((((((.#)))))))).......))))))).........................)))))).	1572	1626	0.846154	-18.8	1	0.000652217	0.544	0	0	-3.93757	21	54	8	3UTR		0	0
hsa-miR-15a-5p	XM_017002417	SNX27	TAGCAGCACATAATGGTTTGTG#GCAAATCATTGTGAGGCCACTT#.((..((.(((((((((((((.#)))))))))))))..))..)).	4142	4164	0.846154	-17.4	0	0.0246508	0.721	0	0	-13.258	17	22	13	3UTR		0	0
hsa-miR-15a-5p	XM_017002499	NBPF3	TAGCAGCACATAATGGTTTGTG#GCTAGTGTGTGTTGTTGA#((((((((((((.((((.....#)))).)))))))))))).	3348	3366	0.846154	-17.6	1	0.0113711	0.662	0	0	-5.22671	16	18	12	3UTR		0	0
hsa-miR-15a-5p	XM_017003798	PTPN18	TAGCAGCACATAATGGTTTGTG#GCCACTCCTGTGAGCCTGCTGCTGG#((((((((......(((((...#.))))))))))))).	1674	1699	0.846154	-15.5	1	0.000344907	0.368	0	0	-14.554	13	15	13	3UTR		0	0
hsa-miR-15a-5p	XM_017004072	PLEKHM3	TAGCAGCACATAATGGTTTGTG#CAAGCCAATGCTGTTGCTC#.((((((((((..(((((((..#)))))))))).))))))).	6043	6062	0.846154	-18.6	1	0.00284453	0.559	0	0	-8.42926	17	19	10	3UTR		0	0
hsa-miR-15a-5p	XM_017004412	PLEKHB2	TAGCAGCACATAATGGTTTGTG#CACAGACCAGAACTGGTTGCA#..(((((.((...(((((((((#)))))))))....))))))).	2252	2273	0.846154	-20.4	0	0.000344772	0.588	0	0	-14.7313	16	21	9	3UTR	MIRT737942	0	1
hsa-miR-15a-5p	XM_017004452	TMEM127	TAGCAGCACATAATGGTTTGTG#CACGAGCCAGTGGCTGCTT#.((((((.(((..(((((((((#)))))))))))))))))).	2233	2252	0.846154	-23.7	1	1.75744e-05	0.412	0	0	-10.7429	18	19	18	3UTR		0	0
hsa-miR-15a-5p	XM_017004503	EIF2AK2	TAGCAGCACATAATGGTTTGTG#CACAGGTTGCATGTCCATGAAGCCATCCTGTGTGTGTGCA#..((((((((((((((((((((#.))).)))))))..))))))).))).	6383	6423	0.846154	-18.7	1	0.000191228	0.632	0	0	-4.957	20	26	7	3UTR		0	0
hsa-miR-15a-5p	XM_017004714	ANAPC1	TAGCAGCACATAATGGTTTGTG#CACAAACCTCAATGTATTTTAAATCTGTTGCTGT#(((((((((((...((((((((#))))))))...))))...........))))))).	6243	6277	0.846154	-19.2	1	0.0656405	0.676	0	0	-9.43035	19	34	8	3UTR		0	0
hsa-miR-15a-5p	XM_017005102	ING5	TAGCAGCACATAATGGTTTGTG#GCATCCCGGAATCGGCAGGAGGCTGAGACGTAGACCCTTGCGTGCTGCTGT#(((((((((.(((.((((((((#.)))))))).))).))))))))).	2228	2279	0.846154	-23.6	1	5.20577e-05	0.412	0	0	-6.03692	20	24	9	3UTR		0	0
hsa-miR-15a-5p	XM_017005517	NME6	TAGCAGCACATAATGGTTTGTG#AGGCCATTTGCTGTA#..((((((...((((((((...#)))))))))))))).	2159	2174	0.846154	-15.6	1	0.00323544	0.574	0	0	-10.0807	14	15	14	3UTR		0	0
hsa-miR-15a-5p	XM_017005793	SPTSSB	TAGCAGCACATAATGGTTTGTG#CAAATCATTAGCTGCTGTGCTGTTT#.(((((((((((((((((((..#)))))))))).....))))))))).	1970	1995	0.846154	-20.8	1	0.000354003	0.588	0	0	-3.79332	19	25	10	3UTR		0	0
hsa-miR-15a-5p	XM_017006483	ATP2B2	TAGCAGCACATAATGGTTTGTG#CACAGACCCTTTCTCTGGCTGCG#..(((((....((.((((((((#)))))))).))......))))).	4228	4251	0.846154	-18.8	0	0.00420428	0.529	0	0	-13.2511	15	23	8	3UTR		1	0
hsa-miR-15a-5p	XM_017006487	ATP2B2	TAGCAGCACATAATGGTTTGTG#CACAGACCCTTTCTCTGGCTGCG#..(((((....((.((((((((#)))))))).))......))))).	4253	4276	0.846154	-18.8	0	0.00420428	0.529	0	0	-13.2511	15	23	8	3UTR		1	0
hsa-miR-15a-5p	XM_017006489	ATP2B2	TAGCAGCACATAATGGTTTGTG#CACAGACCCTTTCTCTGGCTGCG#..(((((....((.((((((((#)))))))).))......))))).	4455	4478	0.846154	-18.8	0	0.00420428	0.529	0	0	-13.2511	15	23	8	3UTR		1	0
hsa-miR-15a-5p	XM_017006554	CCDC174	TAGCAGCACATAATGGTTTGTG#CATAGGGCTCCCACAGCTGGTTCCCAGGCCAGTGAGTGCTGTG#..(((((((.((.(((((((..#.))))))).)).))))))).	2212	2255	0.846154	-20.9	1	8.03382e-07	0.441	0	0	-7.48864	16	20	7	3UTR		0	0
hsa-miR-15a-5p	XM_017006591	IP6K2	TAGCAGCACATAATGGTTTGTG#GCAAGCCATGAGGCTGTTGG#(((((((.....(((((((((.#)))))))))...))))))).	1186	1206	0.846154	-20.8	1	3.17064e-06	0.574	0	0	-14.7217	16	20	9	3UTR		0	0
hsa-miR-15a-5p	XM_017006638	SEMA5B	TAGCAGCACATAATGGTTTGTG#GCTCCAGTAGCTCTGGATTTTCTGCCAGGGCTGGGCCATTGTGGTGCTGCC#..(((((((((((((((((((.#.)).))))))))))).)))))).	4973	5024	0.846154	-24.2	1	1.18434e-07	0.382	0	0	-4.957	19	23	11	3UTR		1	1
hsa-miR-15a-5p	XM_017007120	NR2C2	TAGCAGCACATAATGGTTTGTG#CACGTAACCTGTATTCTTGCTGCTT#.(((((((.(((..((((((((#)))).))))..)))...))))))).	4568	4593	0.846154	-18.8	1	0.0330069	0.574	0	0	-6.99569	18	25	7	3UTR	MIRT727068	1	1
hsa-miR-15a-5p	XM_017007170	SLMAP	TAGCAGCACATAATGGTTTGTG#CACAAGTGAAAGTTTAGCCATGGTTTTGTGCGGCA#..((.(((((..((((((((((#)))))...........))))).....))))).)).	2502	2537	0.846154	-16.7	0	0.000529974	0.676	0	0	-15.2476	17	35	5	3UTR		0	0
hsa-miR-15a-5p	XM_017007455	BOC	TAGCAGCACATAATGGTTTGTG#AAATCATTATGTCTGTA#..((((.((((((((((((...#)))))))))))))))).	1556	1573	0.846154	-17.4	0	0.0424809	0.729	0	0	-6.50069	16	17	16	3UTR		0	0
hsa-miR-15a-5p	XM_017007984	NPNT	TAGCAGCACATAATGGTTTGTG#ACAAGTTATCTTGGCTGCTGA#(((((((.((..(((((((((.#)))))))))..))))))))).	3973	3994	0.846154	-18	1	0.00500495	0.441	0	0	-12.4228	18	21	9	3UTR		0	0
hsa-miR-15a-5p	XM_017008420	MAPK10	TAGCAGCACATAATGGTTTGTG#CACAGGGAACTGCACCCACCTGCACCATCGCCATGCCAGTGGTGCTGCC#..(((((((....((((..(((#.)))...))))...))))))).	4243	4292	0.846154	-19.5	1	2.49e-05	0.485	0	0	-13.6602	14	22	7	3UTR		0	0
hsa-miR-15a-5p	XM_017008423	MAPK10	TAGCAGCACATAATGGTTTGTG#CACAGGGAACTGCACCCACCTGCACCATCGCCATGCCAGTGGTGCTGCC#..(((((((....((((..(((#.)))...))))...))))))).	3531	3580	0.846154	-19.5	1	2.49e-05	0.485	0	0	-13.6602	14	22	7	3UTR		0	0
hsa-miR-15a-5p	XM_017008427	MAPK10	TAGCAGCACATAATGGTTTGTG#CACAGGGAACTGCACCCACCTGCACCATCGCCATGCCAGTGGTGCTGCC#..(((((((....((((..(((#.)))...))))...))))))).	3878	3927	0.846154	-19.5	1	2.49e-05	0.485	0	0	-13.6602	14	22	7	3UTR		0	0
hsa-miR-15a-5p	XM_017008429	MAPK10	TAGCAGCACATAATGGTTTGTG#CACAGGGAACTGCACCCACCTGCACCATCGCCATGCCAGTGGTGCTGCC#..(((((((....((((..(((#.)))...))))...))))))).	3891	3940	0.846154	-19.5	1	2.49e-05	0.485	0	0	-13.6602	14	22	7	3UTR		0	0
hsa-miR-15a-5p	XM_017008430	MAPK10	TAGCAGCACATAATGGTTTGTG#CACAGGGAACTGCACCCACCTGCACCATCGCCATGCCAGTGGTGCTGCC#..(((((((....((((..(((#.)))...))))...))))))).	3626	3675	0.846154	-19.5	1	2.49e-05	0.485	0	0	-13.6602	14	22	7	3UTR		0	0
hsa-miR-15a-5p	XM_017008433	MAPK10	TAGCAGCACATAATGGTTTGTG#CACAGGGAACTGCACCCACCTGCACCATCGCCATGCCAGTGGTGCTGCC#..(((((((....((((..(((#.)))...))))...))))))).	3806	3855	0.846154	-19.5	1	2.49e-05	0.485	0	0	-13.6602	14	22	7	3UTR		0	0
hsa-miR-15a-5p	XM_017008434	MAPK10	TAGCAGCACATAATGGTTTGTG#CACAGGGAACTGCACCCACCTGCACCATCGCCATGCCAGTGGTGCTGCC#..(((((((....((((..(((#.)))...))))...))))))).	3889	3938	0.846154	-19.5	1	2.49e-05	0.485	0	0	-13.6602	14	22	7	3UTR		0	0
hsa-miR-15a-5p	XM_017008435	MAPK10	TAGCAGCACATAATGGTTTGTG#CACAGGGAACTGCACCCACCTGCACCATCGCCATGCCAGTGGTGCTGCC#..(((((((....((((..(((#.)))...))))...))))))).	3791	3840	0.846154	-19.5	1	2.49e-05	0.485	0	0	-13.6602	14	22	7	3UTR		0	0
hsa-miR-15a-5p	XM_017008436	MAPK10	TAGCAGCACATAATGGTTTGTG#CACAGGGAACTGCACCCACCTGCACCATCGCCATGCCAGTGGTGCTGCC#..(((((((....((((..(((#.)))...))))...))))))).	3536	3585	0.846154	-19.5	1	2.49e-05	0.485	0	0	-13.6602	14	22	7	3UTR		0	0
hsa-miR-15a-5p	XM_017008437	MAPK10	TAGCAGCACATAATGGTTTGTG#CACAGGGAACTGCACCCACCTGCACCATCGCCATGCCAGTGGTGCTGCC#..(((((((....((((..(((#.)))...))))...))))))).	3553	3602	0.846154	-19.5	1	2.49e-05	0.485	0	0	-13.6602	14	22	7	3UTR		0	0
hsa-miR-15a-5p	XM_017008441	MAPK10	TAGCAGCACATAATGGTTTGTG#CACAGGGAACTGCACCCACCTGCACCATCGCCATGCCAGTGGTGCTGCC#..(((((((....((((..(((#.)))...))))...))))))).	3811	3860	0.846154	-19.5	1	2.49e-05	0.485	0	0	-13.6602	14	22	7	3UTR		0	0
hsa-miR-15a-5p	XM_017008445	MAPK10	TAGCAGCACATAATGGTTTGTG#CACAGGGAACTGCACCCACCTGCACCATCGCCATGCCAGTGGTGCTGCC#..(((((((....((((..(((#.)))...))))...))))))).	3680	3729	0.846154	-19.5	1	2.49e-05	0.485	0	0	-13.6602	14	22	7	3UTR		0	0
hsa-miR-15a-5p	XM_017008451	MAPK10	TAGCAGCACATAATGGTTTGTG#CACAGGGAACTGCACCCACCTGCACCATCGCCATGCCAGTGGTGCTGCC#..(((((((....((((..(((#.)))...))))...))))))).	3685	3734	0.846154	-19.5	1	2.49e-05	0.485	0	0	-13.6602	14	22	7	3UTR		0	0
hsa-miR-15a-5p	XM_017008452	MAPK10	TAGCAGCACATAATGGTTTGTG#CACAGGGAACTGCACCCACCTGCACCATCGCCATGCCAGTGGTGCTGCC#..(((((((....((((..(((#.)))...))))...))))))).	3823	3872	0.846154	-19.5	1	2.49e-05	0.485	0	0	-13.6602	14	22	7	3UTR		0	0
hsa-miR-15a-5p	XM_017008454	MAPK10	TAGCAGCACATAATGGTTTGTG#ACCACTAGTGTGCCTGCTAA#(((((((((((..((((.....#))))...)))))).))))).	2920	2940	0.846154	-17.8	1	0.0191734	0.735	0	0	-8.57351	15	20	6	3UTR		0	0
hsa-miR-15a-5p	XM_017008456	PDGFC	TAGCAGCACATAATGGTTTGTG#ATAAAGCGTGCTGTGCTGTG#..((((((((..(((.(((((.#))))).)))..)))))))).	2258	2278	0.846154	-18.9	1	5.51994e-05	0.559	0	0	-11.3616	16	20	8	3UTR		0	0
hsa-miR-15a-5p	XM_017008560	BMPR1B	TAGCAGCACATAATGGTTTGTG#CACAAACTGTTATGGGCTGCTGT#(((((((.((((((((((((((#)))))))))))))).))))))).	2982	3005	0.846154	-28.6	1	0.00636491	0.588	0	0	-6.25121	21	23	14	3UTR		0	0
hsa-miR-15a-5p	XM_017008561	BMPR1B	TAGCAGCACATAATGGTTTGTG#CACAAACTGTTATGGGCTGCTGT#(((((((.((((((((((((((#)))))))))))))).))))))).	2939	2962	0.846154	-28.6	1	0.00636491	0.588	0	0	-6.25121	21	23	14	3UTR		0	0
hsa-miR-15a-5p	XM_017008563	SNCA	TAGCAGCACATAATGGTTTGTG#GCAGGGTCTTTGTGTGCTGTG#..(((((((((((.(.(((((.#))))).)..))))))))))).	789	810	0.846154	-19.3	1	0.00136659	0.588	0	0	-6.04689	17	21	11	3UTR		0	0
hsa-miR-15a-5p	XM_017009449	MAST4	TAGCAGCACATAATGGTTTGTG#CAAATCATTTTAGTGCTGA#...((((((..(((((((((..#)))))))))...)))))).	9093	9112	0.846154	-17.6	0	0.0335225	0.706	0	0	-10.5818	15	19	9	3UTR		0	0
hsa-miR-15a-5p	XM_017009691	CENPK	TAGCAGCACATAATGGTTTGTG#GCAAAATGGCATGTGCTGCC#..(((((((((.....(((((.#))))).....))))))))).	1101	1121	0.846154	-18.9	1	3.58781e-06	0.676	0	0	-11.4183	14	20	9	3UTR		0	0
hsa-miR-15a-5p	XM_017009709	SPINK9	TAGCAGCACATAATGGTTTGTG#GCCAGATGCTGCTAG#((((((((.....((((.....#))))..)))))))).	2201	2216	0.846154	-15.9	1	0.000594976	0.735	0	0	-13.6972	12	15	8	3UTR		0	0
hsa-miR-15a-5p	XM_017010374	EYA4	TAGCAGCACATAATGGTTTGTG#AACCACCTTGTGTTGCA#..((((((((...(((((....#)))))...)))))))).	4982	4999	0.846154	-17.7	1	0.010674	0.676	0	0	-12.4177	13	17	8	3UTR		1	1
hsa-miR-15a-5p	XM_017010374	EYA4	TAGCAGCACATAATGGTTTGTG#GCAAGGCTTTTTATGCTGCTAA#((((((((...((.(.(((((.#))))).).))...)))))))).	4506	4528	0.846154	-17.7	1	0.00322808	0.588	0	0	-10.1511	16	22	8	3UTR		1	1
hsa-miR-15a-5p	XM_017010805	HIVEP2	TAGCAGCACATAATGGTTTGTG#GCAGGCAGTGCTGTGCGCTGCTC#.((((((.((((...((((((.#)))))).....)))).)))))).	9106	9129	0.846154	-18.9	1	1.10165e-06	0.353	0	0	-8.98838	16	23	6	3UTR		0	0
hsa-miR-15a-5p	XM_017011054	TRERF1	TAGCAGCACATAATGGTTTGTG#CGAACCATTACAGCTGTC#..(((((...((((((((((..#))))))))))..))))).	6243	6261	0.846154	-18	0	0.0322624	0.485	0	0	-9.56953	15	18	10	3UTR		0	0
hsa-miR-15a-5p	XM_017012114	AGFG2	TAGCAGCACATAATGGTTTGTG#GCAAAGGAGGTTGGTGCCAATGTGGTGCTGG#(((((.(((((..((((.....#.))))))))).))))).	2548	2579	0.846154	-17.8	0	0.000225213	0.426	0	0	-10.4745	14	17	9	3UTR		0	0
hsa-miR-15a-5p	XM_017012416	COA1	TAGCAGCACATAATGGTTTGTG#CCATTCTGCTGCTGA#((((((((...(((((......#))))).)))))))).	1504	1519	0.846154	-16.7	1	0.00318977	0.632	0	0	-9.06125	13	15	8	3UTR		0	0
hsa-miR-15a-5p	XM_017012594	CYREN	TAGCAGCACATAATGGTTTGTG#CACAGATCAATCAGAGCTCAACTTATGTGCTTCGGGCTGG#((((((((((((((((((((((#))))))))).............)))))))))....)))).	3637	3677	0.846154	-20.9	1	1.55394e-05	0.5	0	0	-3.93757	22	40	9	3UTR		0	0
hsa-miR-15a-5p	XM_017013142	CLVS1	TAGCAGCACATAATGGTTTGTG#AGACCATGGTTGTTGCTGA#((((((((....(((((((...#)))))))...)))))))).	2444	2463	0.846154	-17.7	1	0.00120217	0.603	0	0	-12.408	15	19	8	3UTR		0	0
hsa-miR-15a-5p	XM_017013600	OXR1	TAGCAGCACATAATGGTTTGTG#AGCCATTGTGGCA#.....((.((((((((((....#)))))))))))).	3465	3478	0.846154	-14.9	0	0.000353621	0.676	0	0	-15.9792	12	13	12	3UTR		0	0
hsa-miR-15a-5p	XM_017013622	PKIA	TAGCAGCACATAATGGTTTGTG#TGTGCTGCA#..((((((((............#)))))))).	414	423	0.846154	-14.9	1	0.00209673	0.603	0	0	-14.243	8	9	8	3UTR		1	0
hsa-miR-15a-5p	XM_017014003	ARHGEF10	TAGCAGCACATAATGGTTTGTG#TAGGCCATGCTGGCTGCTGT#(((((((.((..((((((((..#))))))))..))))))))).	5059	5079	0.846154	-20.8	1	2.16641e-05	0.382	0	0	-12.4228	17	20	9	3UTR		0	0
hsa-miR-15a-5p	XM_017015185	FSD1L	TAGCAGCACATAATGGTTTGTG#ACAAATCGTGAACTGCTGCTGT#((((((((....(((((((((.#)))))))))....)))))))).	4308	4330	0.846154	-21.5	1	0.0238088	0.603	0	0	-12.408	17	22	9	3UTR		0	0
hsa-miR-15a-5p	XM_017015599	ATE1	TAGCAGCACATAATGGTTTGTG#CACACCTGCCAAGGTGCTGCG#..(((((((....((((.((((#))))...))))..))))))).	3020	3041	0.846154	-20.1	1	5.28177e-05	0.471	0	0	-13.6602	15	21	7	3UTR		0	0
hsa-miR-15a-5p	XM_017016032	HSPA12A	TAGCAGCACATAATGGTTTGTG#GGAAGCCATGTGACTGCG#..((((((((...((((((.(.#).)))))))))).)))).	4326	4344	0.846154	-17	1	0.0179819	0.5	0	0	-12.4177	15	18	10	3UTR		0	0
hsa-miR-15a-5p	XM_017016497	HPSE2	TAGCAGCACATAATGGTTTGTG#CACACAGCATTATAACCACAAATCCAAACCTTAGCCTGCTGCTGCTGC#((((((((..(((.((((((..#.)))))))))...)))))))).	1787	1835	0.846154	-20.1	1	0.000213338	0.529	0	0	-7.09331	17	22	9	3UTR		1	1
hsa-miR-15a-5p	XM_017017052	KCNE3	TAGCAGCACATAATGGTTTGTG#GCAGGGCAAGTGCTGTGCTGCC#..((((((((...((.(((((.#))))).)).....)))))))).	1071	1093	0.846154	-18.8	1	0.00122465	0.412	0	0	-12.6508	15	22	8	3UTR		0	0
hsa-miR-15a-5p	XM_017017883	COA4	TAGCAGCACATAATGGTTTGTG#GCAAATTATAAAGACAAATCGCTATGTGTGTGTGCTCAGTGCTGA#.(((((((((((.((((((((.#.)))))))).)))))))...)))).	2074	2119	0.846154	-19.8	1	6.64366e-05	0.588	0	0	-5.08246	19	25	8	3UTR		0	0
hsa-miR-15a-5p	XM_017017884	COA4	TAGCAGCACATAATGGTTTGTG#GCAAATTATAAAGACAAATCGCTATGTGTGTGTGCTCAGTGCTGA#.(((((((((((.((((((((.#.)))))))).)))))))...)))).	1911	1956	0.846154	-19.8	1	6.64366e-05	0.588	0	0	-5.08246	19	25	8	3UTR		0	0
hsa-miR-15a-5p	XM_017017923	RSF1	TAGCAGCACATAATGGTTTGTG#GCAATGGACACACCATATCTGCTGCTGG#((((((((.((.(((((.(((.#.))).))))))).)))))))).	5815	5843	0.846154	-20.9	1	0.0125097	0.515	0	0	-8.34077	18	22	8	3UTR		1	0
hsa-miR-15a-5p	XM_017018074	LRRC4C	TAGCAGCACATAATGGTTTGTG#CAGATTATTAATGCTGCA#..((((((..((((((((((..#)))))))))).)))))).	8639	8657	0.846154	-17.6	1	0.00180526	0.765	0	0	-7.2559	16	18	10	3UTR		0	0
hsa-miR-15a-5p	XM_017018076	LRRC4C	TAGCAGCACATAATGGTTTGTG#CAGATTATTAATGCTGCA#..((((((..((((((((((..#)))))))))).)))))).	8607	8625	0.846154	-17.6	1	0.00180526	0.765	0	0	-7.2559	16	18	10	3UTR		0	0
hsa-miR-15a-5p	XM_017018230	BEST1	TAGCAGCACATAATGGTTTGTG#GGACCAGGTGAAGGAAGATGAGGTTGTGCTGACCAGAATGCTGCTGG#((((((((.....(((((.((.#.)).)))))...)))))))).	2522	2569	0.846154	-19.1	1	0.000357897	0.412	0	0	-13.6972	15	21	8	3UTR		0	0
hsa-miR-15a-5p	XM_017018477	ZC3H12C	TAGCAGCACATAATGGTTTGTG#CACAGATACATTTTGGCTGCA#..(((((.((.(((((((((((#))))))).)))).))))))).	12078	12099	0.846154	-20	0	0.0150435	0.662	0	0	-10.0954	18	21	7	3UTR		0	1
hsa-miR-15a-5p	XM_017018739	CIT	TAGCAGCACATAATGGTTTGTG#TACAAACCTCCATGTGGTAGCTC#.((((.(((((...((((((((#))))))))...))))).).))).	8109	8132	0.846154	-18.6	0	0.00324136	0.529	0	0	-11.1871	17	23	8	3UTR		0	0
hsa-miR-15a-5p	XM_017019778	RBMS2	TAGCAGCACATAATGGTTTGTG#TACAAACCAAAACAGAACAGAAAGGTGTGGTGCTGG#(((((.(((((..(((((((((#)))))))))...............))))).))))).	1147	1183	0.846154	-21.5	0	0.000881021	0.559	0	0	-10.4745	19	36	9	3UTR		0	1
hsa-miR-15a-5p	XM_017019778	RBMS2	TAGCAGCACATAATGGTTTGTG#AGACCAGACTTTGCTGCTT#.(((((((.....((((((...#)))))).....))))))).	5575	5594	0.846154	-17.9	1	0.00121203	0.515	0	0	-13.5529	13	19	7	3UTR		0	1
hsa-miR-15a-5p	XM_017020302	GPC6	TAGCAGCACATAATGGTTTGTG#CACCAAACTCATGGGATGAGCCATTGGTGTGCAGGGCTT#.(((.((((((((((((((((.#.))))))))))).)))))...))).	2712	2751	0.846154	-21.1	0	1.75175e-05	0.515	0	0	-7.91236	19	25	11	3UTR		1	0
hsa-miR-15a-5p	XM_017020495	MCF2L	TAGCAGCACATAATGGTTTGTG#CGCGGACCGTGGTGGAGCTGCTT#.((((((.(((.((((((((((#)))))))))).)))..)))))).	3979	4002	0.846154	-25.2	1	9.34873e-06	0.353	0	0	-9.45376	19	23	10	3UTR		1	0
hsa-miR-15a-5p	XM_017020882	TBC1D4	TAGCAGCACATAATGGTTTGTG#TAAGCCATTGGACATATGTAGACTGGTTTTTGTTGTTGCTAT#((((((((((((((((((((..#))))))))))....................))).))))))).	3483	3525	0.846154	-17.4	1	0.00094214	0.721	0	0	-3.93757	20	42	10	3UTR		0	0
hsa-miR-15a-5p	XM_017021154	PLEKHG3	TAGCAGCACATAATGGTTTGTG#ACAATTTCCCACTCACCTGTGAGGCCGGTGTGGCTGCTT#.((((((.((((.((((((...#.)))))).)))))))))).	4338	4377	0.846154	-20.1	1	0.000124597	0.515	0	0	-7.39609	16	19	10	3UTR		0	0
hsa-miR-15a-5p	XM_017021288	ARHGAP5	TAGCAGCACATAATGGTTTGTG#GAACCAAGATGTTGGCATGAACCAGGCTGCTGT#(((((((.(....(((((((((#.))))))))))))))))).	6312	6345	0.846154	-18.7	1	0.00111696	0.647	0	0	-14.9544	17	19	17	3UTR		1	1
hsa-miR-15a-5p	XM_017021363	EVL	TAGCAGCACATAATGGTTTGTG#CAGGCCGTGTGCTGG#...((((((((...((((((..#)))))))))))))).	2774	2789	0.846154	-18.6	0	8.68389e-08	0.382	0	0	-12.0073	14	15	14	3UTR		0	0
hsa-miR-15a-5p	XM_017021832	RGS6	TAGCAGCACATAATGGTTTGTG#CAAACCAGGCTGAGACCCCTGTGGCTGCA#..(((((.((((..(((((...#.)))))..))))))))).	2264	2293	0.846154	-18.6	0	0.00195869	0.456	0	0	-9.41661	14	18	9	3UTR		0	0
hsa-miR-15a-5p	XM_017022913	RNF166	TAGCAGCACATAATGGTTTGTG#CACCCCAGCCACAGGCTGTGGCTGCTC#.((((((.(((...((((((((#.))))))))))))))))).	1815	1842	0.846154	-20.2	1	3.68974e-09	0.324	0	0	-11.5997	17	19	17	3UTR		0	0
hsa-miR-15a-5p	XM_017023015	ZNF778	TAGCAGCACATAATGGTTTGTG#GCACTCCTGGGGCAGCTGCTGCTTGTGTGTGTGCTGCTC#.(((((((((((..(((..((.#.)).)))....))))))))))).	4463	4502	0.846154	-19.8	1	0.0215483	0.441	0	0	-5.9393	16	23	11	3UTR		0	0
hsa-miR-15a-5p	XM_017023640	UBE2I	TAGCAGCACATAATGGTTTGTG#CGCAGGCTGTGAGGCTCTGTCTTGCCCTGGATCTTTGTAAACAGGGCTGTGTACAAAGTGCTGCTGA#((((((((((((..(.(((((.#.))))).)..))).....))))))))).	1711	1778	0.846154	-19.3	1	0.00808237	0.456	0	0	-6.31659	18	28	9	3UTR		0	0
hsa-miR-15a-5p	XM_017023889	ZNF276	TAGCAGCACATAATGGTTTGTG#GGCCCGTGTGCTGCC#..(((((((((...((((....#)))).))))))))).	2133	2148	0.846154	-18.6	1	5.0507e-05	0.338	0	0	-10.4498	13	15	9	3UTR		0	0
hsa-miR-15a-5p	XM_017024242	TMC8	TAGCAGCACATAATGGTTTGTG#CACGACGCATCAGTTCACCAACAAACACGATTCAGTGCTGCTAG#(((((((((..((((((((((.#.)))))).).)))..))))))))).	2877	2921	0.846154	-21.9	1	0.000419733	0.456	0	0	-8.00486	19	25	9	3UTR		0	0
hsa-miR-15a-5p	XM_017024889	MIF4GD	TAGCAGCACATAATGGTTTGTG#CACACTGTCGCCTGCAGGTGGACTGTTTGGTGCTGCA#..(((((((..((((((((...#.))))))))..))))))).	1247	1284	0.846154	-20.9	1	0.000147497	0.353	0	0	-9.02428	15	19	8	3UTR		1	0
hsa-miR-15a-5p	XM_017025216	PPP1R1B	TAGCAGCACATAATGGTTTGTG#GAACCCCTCCCGTGCTGTA#..(((((((.....(((((...#)))))......))))))).	1630	1649	0.846154	-15.5	1	0.782551	0.534	0	0	-14.5171	12	19	7	3UTR		0	0
hsa-miR-15a-5p	XM_017025770	MBD1	TAGCAGCACATAATGGTTTGTG#GCAGACCCCAGGTGCTGCA#..(((((((.....(((((((.#)))))))....))))))).	2642	2661	0.846154	-22.7	1	0.00104332	0.529	0	0	-14.5171	14	19	7	3UTR		1	0
hsa-miR-15a-5p	XM_017025770	MBD1	TAGCAGCACATAATGGTTTGTG#CGCATGCCATTGTGGGAGCTGGTT#.(.((((.(((((((((.((((#)))).)))))))))...)))).).	3415	3439	0.846154	-21.4	0	0.000554243	0.529	0	0	-7.6645	18	24	9	3UTR		1	0
hsa-miR-15a-5p	XM_017025780	MBP	TAGCAGCACATAATGGTTTGTG#ACAACACCCATGCTTGTGTTGCTGG#((((((((((..((((.((((.#))))...))))...)))))))))).	3395	3420	0.846154	-20.6	1	1.43291e-05	0.529	0	0	-10.1092	18	25	10	3UTR		0	0
hsa-miR-15a-5p	XM_017026164	ZNF266	TAGCAGCACATAATGGTTTGTG#CACAAACCTTAATGTGTGTATGTG#..((((((((((..((((((((#))))))))....))))))).))).	2756	2780	0.846154	-19	1	0.00186706	0.603	0	0	-7.10297	18	24	8	3UTR		0	0
hsa-miR-15a-5p	XM_017026927	PLEKHJ1	TAGCAGCACATAATGGTTTGTG#GCCACGTGCTGCTGC#(((((((((....((((.....#)))).))))))))).	1363	1378	0.846154	-17.3	1	0.000229012	0.338	0	0	-12.6408	13	15	9	3UTR		0	0
hsa-miR-15a-5p	XM_017027822	GNAS	TAGCAGCACATAATGGTTTGTG#AAACCATTGTGGCCGCC#..((.((.(((((((((((...#))))))))))))).)).	1332	1349	0.846154	-18.8	0	0.000249738	0.426	0	0	-11.3897	15	17	13	3UTR		0	0
hsa-miR-15a-5p	XM_017028006	MANBAL	TAGCAGCACATAATGGTTTGTG#ACCTTTGTTGCTGCTGT#((((((((.((((.(((.....#))).)))))))))))).	1958	1975	0.846154	-16.9	1	0.00248666	0.485	0	0	-5.8508	15	17	12	3UTR		0	0
hsa-miR-15a-5p	XM_017029188	MAMLD1	TAGCAGCACATAATGGTTTGTG#CACCAAGCTATGTGGCTGCTGC#(((((((.(((.((((((((((#))).))))))))))))))))).	3381	3403	0.846154	-21	1	1.36126e-07	0.382	0	0	-9.59801	20	22	17	3UTR		0	1
hsa-miR-15a-5p	XM_017029189	MAMLD1	TAGCAGCACATAATGGTTTGTG#CACCAAGCTATGTGGCTGCTGC#(((((((.(((.((((((((((#))).))))))))))))))))).	3259	3281	0.846154	-21	1	1.36126e-07	0.382	0	0	-9.59801	20	22	17	3UTR		0	1
hsa-miR-15a-5p	XM_017029791	ZFX	TAGCAGCACATAATGGTTTGTG#GAATGGTTGTGTGCTACA#..(.((((((((((.((((...#)))).)))))))))).).	3640	3658	0.846154	-17.3	0	0.00162682	0.544	0	0	-8.72447	15	18	10	3UTR		0	0
hsa-miR-15a-5p	XM_017029795	ZFX	TAGCAGCACATAATGGTTTGTG#GAATGGTTGTGTGCTACA#..(.((((((((((.((((...#)))).)))))))))).).	3201	3219	0.846154	-17.3	0	0.00162682	0.544	0	0	-8.72447	15	18	10	3UTR		0	0
hsa-miR-15a-5p	XM_024446222	CLPTM1L	TAGCAGCACATAATGGTTTGTG#CACAGAGCTGGGTGCTGCC#..(((((((.....(.((((((#)))))).)...))))))).	1404	1423	0.846154	-19.8	1	2.59863e-05	0.382	0	0	-14.7501	14	19	7	3UTR		0	0
hsa-miR-15a-5p	XM_024446419	HIVEP2	TAGCAGCACATAATGGTTTGTG#GCAGGCAGTGCTGTGCGCTGCTC#.((((((.((((...((((((.#)))))).....)))).)))))).	9306	9329	0.846154	-18.9	1	1.10165e-06	0.353	0	0	-8.98838	16	23	6	3UTR		0	0
hsa-miR-15a-5p	XM_024446783	OGDH	TAGCAGCACATAATGGTTTGTG#CACTAGGATAGGAACTGGGCCTTGTGTGCTGGCTT#.((((((((((((.(((((...#.))))))))))))))).)).	2781	2816	0.846154	-20.3	1	0.000470899	0.382	0	0	-4.65016	17	20	15	3UTR		0	0
hsa-miR-15a-5p	XM_024447231	SDCBP	TAGCAGCACATAATGGTTTGTG#TATAAGCCATTGTGATTAGGATGACTGTTAC#((((((((((((((((((((((#)))))))))))))).......)).)))))).	3487	3518	0.846154	-19.9	1	9.32996e-05	0.603	0	0	-3.93757	22	31	14	3UTR		0	0
hsa-miR-15a-5p	XM_024447781	NRG3	TAGCAGCACATAATGGTTTGTG#CATAAACCAGAAAATACTGCA#..((((.......(((((((((#))))))))).......)))).	4936	4957	0.846154	-16.3	0	0.106181	0.559	0	0	-18.5739	13	21	9	3UTR		0	0
hsa-miR-15a-5p	XM_024448445	PGAP2	TAGCAGCACATAATGGTTTGTG#TAGGCCAAGGCTCACCCCAGTGCTGCTGG#(((((((((.....(((..((.#.))..)))...))))))))).	1382	1411	0.846154	-18.2	1	2.86514e-05	0.382	0	0	-13.4976	14	21	9	3UTR		0	0
hsa-miR-15a-5p	XM_024449361	LMO7	TAGCAGCACATAATGGTTTGTG#TAGGCTAGCATAACTAGGTTGTGTGTTGTG#..(((((((((((((((((((.#.))).))))..)))))))))))).	4575	4605	0.846154	-17.8	1	0.000145467	0.618	0	0	-4.957	19	24	12	3UTR		1	0
hsa-miR-15a-5p	XM_024449419	TDRD3	TAGCAGCACATAATGGTTTGTG#AAACCATTGTGCTA#....((((((..(((((((...#))))))))))))).	2954	2968	0.846154	-15	0	0.102212	0.72	0	0	-15.7181	13	14	13	3UTR		0	0
hsa-miR-15a-5p	XM_024449528	PLEKHG3	TAGCAGCACATAATGGTTTGTG#ACAATTTCCCACTCACCTGTGAGGCCGGTGTGGCTGCTT#.((((((.((((.((((((...#.)))))).)))))))))).	3966	4005	0.846154	-20.1	1	0.000124597	0.515	0	0	-7.39609	16	19	10	3UTR		0	0
hsa-miR-15a-5p	XM_024450296	PDPK1	TAGCAGCACATAATGGTTTGTG#ACCGTGTTCAGTGCTGCTT#.((((((((...(((((.....#))))).....)))))))).	6109	6128	0.846154	-18	1	0.0022399	0.515	0	0	-11.2074	13	19	8	3UTR		0	0
hsa-miR-15a-5p	XM_024450432	UBE2I	TAGCAGCACATAATGGTTTGTG#CGCAGGCTGTGAGGCTCTGTCTTGCCCTGGATCTTTGTAAACAGGGCTGTGTACAAAGTGCTGCTGA#((((((((((((..(.(((((.#.))))).)..))).....))))))))).	1463	1530	0.846154	-19.3	1	0.00808237	0.456	0	0	-6.31659	18	28	9	3UTR		0	0
hsa-miR-15a-5p	XM_024450671	SELENBP1	TAGCAGCACATAATGGTTTGTG#TACTGACCACTGTTGCTTGTTGCTCACTGTGCTGCTT#.(((((((((((.(((((.(((#))).))))).))...............))))))))).	2174	2211	0.846154	-18.6	1	0.0028434	0.529	0	0	-5.08246	19	37	9	3UTR		0	0
hsa-miR-15a-5p	XM_024451308	SUGP2	TAGCAGCACATAATGGTTTGTG#CACAGGCCAGTGTGTAAGGCCGTCTGCCCTCGCTGGCGTGCTGG#((((((((((((.(((((((((#))))))))).)))))....................)).))))).	3312	3356	0.846154	-20.5	1	0.000248569	0.441	0	0	-5.22671	21	44	9	3UTR		0	0
hsa-miR-15a-5p	XM_024451393	ZNF558	TAGCAGCACATAATGGTTTGTG#GCAAACTATAGTGTGGTATTCTGCA#..(((((((((.(((((((((.#))))))))).))))).....)))).	2736	2761	0.846154	-19.9	1	9.27828e-05	0.603	0	0	-8.3038	18	25	9	3UTR		0	0
hsa-miR-15a-5p	XM_024451402	ZNF780B	TAGCAGCACATAATGGTTTGTG#GCAAACCCTTACTGTGAATGATCTGCTT#.((((((((((((.(((((((.#))))))).))).))))......))))).	3228	3256	0.846154	-18	1	0.00630591	0.662	0	0	-4.65016	19	28	7	3UTR		0	0
hsa-miR-15a-5p	XM_024451417	AKT2	TAGCAGCACATAATGGTTTGTG#CAGGCCCTCAGTGCTGCTT#.((((((((.....((((((..#))))))....)))))))).	3354	3373	0.846154	-19.9	1	2.70126e-07	0.368	0	0	-13.3534	14	19	8	3UTR		0	0
hsa-miR-15a-5p	XM_024451466	NWD1	TAGCAGCACATAATGGTTTGTG#CATGGTGGCCAATATGCTGCTGTC#..((((((((((.(((((....#.))))).)))).)))))).	5406	5430	0.846154	-17.7	1	0.00256207	0.529	0	0	-6.24613	15	19	6	3UTR		0	0
hsa-miR-15a-5p	XM_024451985	TCEA2	TAGCAGCACATAATGGTTTGTG#ATGTGCTGCA#..(((((((((...........#))))))))).	1161	1171	0.846154	-16.1	1	0.000271669	0.338	0	0	-11.4183	9	10	9	3UTR		0	0
hsa-miR-15a-5p	XM_024451986	TCEA2	TAGCAGCACATAATGGTTTGTG#ATGTGCTGCA#..(((((((((...........#))))))))).	1847	1857	0.846154	-16.1	1	0.000271669	0.338	0	0	-11.4183	9	10	9	3UTR		0	0
hsa-miR-15a-5p	XM_024452386	ATP2B3	TAGCAGCACATAATGGTTTGTG#GCAAACCCTCACTGCTGCTGT#((((((((......(((((((.#))))))).....)))))))).	6453	6474	0.846154	-20.4	1	0.00232093	0.632	0	0	-14.554	15	21	8	3UTR		0	0
hsa-miR-15a-5p	XM_024452473	CASK	TAGCAGCACATAATGGTTTGTG#GCAAAGAGAATGTGTTGCTAA#(((((((((((.....(((((.#)))))....))))))))))).	6003	6024	0.846154	-18.9	1	0.032831	0.618	0	0	-10.3988	16	21	11	3UTR	MIRT508644	1	1
hsa-miR-15a-5p	XM_024452480	EOLA1	TAGCAGCACATAATGGTTTGTG#CATAAATGGTTTGGTGCTGTC#..(((((((..(((.(((((((#))))))).)))..))))))).	6403	6424	0.846154	-21	1	0.0242316	0.574	0	0	-9.75973	17	21	7	3UTR		0	1
hsa-miR-15a-5p	XM_024452498	LOC102724250	TAGCAGCACATAATGGTTTGTG#GCTAGTGTGTGTTGTTGA#((((((((((((.((((.....#)))).)))))))))))).	4477	4495	0.846154	-17.6	1	0.0114979	0.662	0	0	-5.22671	16	18	12	3UTR		0	0
hsa-miR-15a-5p	XM_024452533	STAMBP	TAGCAGCACATAATGGTTTGTG#CATAAACCTTGCTGCA#..((((((......((((((((#)))))))).)))))).	1637	1653	0.846154	-16.5	1	0.0462444	0.515	0	0	-15.5734	14	16	8	3UTR		0	0
hsa-miR-15a-5p	XM_024452787	SPATS2L	TAGCAGCACATAATGGTTTGTG#ACAAATTAAAATATGCTGCA#..((((((.((..((((((((.#))))))))..)).)))))).	2283	2303	0.846154	-16.1	1	0.0788253	0.795	0	0	-10.6493	16	20	8	3UTR		0	0
hsa-miR-15a-5p	XM_024453388	TIGIT	TAGCAGCACATAATGGTTTGTG#GGCCGTGTGTGCTGG#...((((((((.((((((....#)))))))))))))).	1869	1884	0.846154	-18.6	0	1.66043e-07	0.382	0	0	-9.86134	14	15	14	3UTR		0	0
hsa-miR-15a-5p	XM_024453846	IQSEC1	TAGCAGCACATAATGGTTTGTG#ACAAACCCCAAAACTTGCTGCA#..((((((......(((((((.#)))))))........)))))).	3692	3714	0.846154	-17.5	1	0.0449383	0.662	0	0	-15.5734	13	22	7	3UTR		0	0
hsa-miR-15a-5p	XM_024454140	MAPK10	TAGCAGCACATAATGGTTTGTG#CACAGGGAACTGCACCCACCTGCACCATCGCCATGCCAGTGGTGCTGCC#..(((((((....((((..(((#.)))...))))...))))))).	3804	3853	0.846154	-19.5	1	2.49e-05	0.485	0	0	-13.6602	14	22	7	3UTR		0	0
hsa-miR-15a-5p	XM_024454141	MAPK10	TAGCAGCACATAATGGTTTGTG#CACAGGGAACTGCACCCACCTGCACCATCGCCATGCCAGTGGTGCTGCC#..(((((((....((((..(((#.)))...))))...))))))).	4322	4371	0.846154	-19.5	1	2.49e-05	0.485	0	0	-13.6602	14	22	7	3UTR		0	0
hsa-miR-15a-5p	XM_024454142	MAPK10	TAGCAGCACATAATGGTTTGTG#CACAGGGAACTGCACCCACCTGCACCATCGCCATGCCAGTGGTGCTGCC#..(((((((....((((..(((#.)))...))))...))))))).	3693	3742	0.846154	-19.5	1	2.49e-05	0.485	0	0	-13.6602	14	22	7	3UTR		0	0
hsa-miR-15a-5p	XM_024454144	MAPK10	TAGCAGCACATAATGGTTTGTG#CACAGGGAACTGCACCCACCTGCACCATCGCCATGCCAGTGGTGCTGCC#..(((((((....((((..(((#.)))...))))...))))))).	3764	3813	0.846154	-19.5	1	2.49e-05	0.485	0	0	-13.6602	14	22	7	3UTR		0	0
hsa-miR-15a-5p	XM_024454146	MAPK10	TAGCAGCACATAATGGTTTGTG#CACAGGGAACTGCACCCACCTGCACCATCGCCATGCCAGTGGTGCTGCC#..(((((((....((((..(((#.)))...))))...))))))).	3554	3603	0.846154	-19.5	1	2.49e-05	0.485	0	0	-13.6602	14	22	7	3UTR		0	0
hsa-miR-15a-5p	XM_024454147	MAPK10	TAGCAGCACATAATGGTTTGTG#CACAGGGAACTGCACCCACCTGCACCATCGCCATGCCAGTGGTGCTGCC#..(((((((....((((..(((#.)))...))))...))))))).	3522	3571	0.846154	-19.5	1	2.49e-05	0.485	0	0	-13.6602	14	22	7	3UTR		0	0
hsa-miR-15a-5p	XM_024454331	CAMTA1	TAGCAGCACATAATGGTTTGTG#TACGAACCCCTCTCTGGCTGCA#..(((((.......((((((((#))))))))........))))).	5085	5107	0.846154	-17.5	0	0.0167498	0.515	0	0	-17.8871	13	22	8	3UTR		0	0
hsa-miR-15a-5p	XM_024454331	CAMTA1	TAGCAGCACATAATGGTTTGTG#CATGAACCTTGCCTGGACATTTGCCACCTAAACGATCAGTGTGGTGCTGCG#..((((((((((.(((((....#.))))).)))).)))))).	3068	3119	0.846154	-17.8	1	0.00107663	0.515	0	0	-6.24613	15	19	6	3UTR		0	0
hsa-miR-15a-5p	NM_014225	PPP2R1A	TAGCAGCACATAATGGTTTGTG#CCAGGAGTGCTGCTGG#(((((((((.(..(((......#)))..)))))))))).	2393	2409	0.846154	-18.3	1	5.03632e-07	0.412	0	0	-9.81601	13	16	10	3UTR		1	1
hsa-miR-15a-5p	NM_014232	VAMP2	TAGCAGCACATAATGGTTTGTG#CACTGCCAATGTGTGTATGGGACTTGCTGG#((((((((((((.((((..(((#))).)))).)))))))........))))).	1710	1740	0.846154	-18.5	1	0.00108668	0.456	0.107736	1.78433	-5.22671	19	30	7	3UTR		0	0
hsa-miR-15a-5p	NM_014244	ADAMTS2	TAGCAGCACATAATGGTTTGTG#CGCAAGCCAGCTTCTTCTGCA#..((((.......(((((((((#))))))))).......)))).	6282	6303	0.846154	-17.8	0	0.00207036	0.412	0	0	-18.5739	13	21	9	3UTR		0	0
hsa-miR-15a-5p	NM_014252	SLC25A15	TAGCAGCACATAATGGTTTGTG#GAGCTATTATGGCTGGTC#.(.((((.(((((((((((...#))))))))))))))).).	3341	3359	0.846154	-18.6	0	0.000184243	0.603	0	0	-7.6645	16	18	15	3UTR		0	0
hsa-miR-15a-5p	NM_014275	MGAT4B	TAGCAGCACATAATGGTTTGTG#CGCGAACACTGGAATGCATATACTACTTTATGTGCTGTG#..(((((((((((((((.((((#.)))).))))..))))))))))).	2238	2277	0.846154	-20.4	1	0.0166644	0.676	-0.486745	-0.734209	-4.957	19	24	11	3UTR		0	0
hsa-miR-15a-5p	NM_014320	HEBP2	TAGCAGCACATAATGGTTTGTG#CACAGACAGAGAGTGCTGTA#..(((((((......(((((((#))))))).....))))))).	5515	5535	0.846154	-18.9	1	0.000162696	0.412	0.109693	-0.137261	-15.2525	14	20	7	3UTR		0	0
hsa-miR-15a-5p	NM_014320	HEBP2	TAGCAGCACATAATGGTTTGTG#TACAGATCATCTATGGGGCTGG#...((((.((((((((((((((#)))))))))).))))..)))).	5637	5659	0.846154	-18.2	0	0.00566882	0.603	0.105609	0.0805947	-8.82818	18	22	10	3UTR		0	0
hsa-miR-15a-5p	NM_014345	ZNF318	TAGCAGCACATAATGGTTTGTG#GCAGCCATTTGTGTTGTG#..((((((((.(((((.((((.#))))))))))))))))).	7962	7980	0.846154	-18.6	1	0.00302372	0.632	-0.169654	0.161907	-7.78178	17	18	17	3UTR		0	0
hsa-miR-15a-5p	NM_014358	CLEC4E	TAGCAGCACATAATGGTTTGTG#CATGTTTTTGCTATTGTGAATAGTGCTGCA#..(((((((((((((((.....#.)))))))).....))))))).	1966	1996	0.846154	-18.2	1	0.000110312	0.632	0.543674	-0.00324898	-4.957	15	22	8	3UTR		0	0
hsa-miR-15a-5p	NM_014369	PTPN18	TAGCAGCACATAATGGTTTGTG#GCTGACCTCTGTGTTGCTGG#((((((((((....((((.((.#)).))))..)))))))))).	3366	3386	0.846154	-19.4	1	0.000101585	0.485	-0.286236	-0.0501016	-12.2551	16	20	10	3UTR		0	0
hsa-miR-15a-5p	NM_014369	PTPN18	TAGCAGCACATAATGGTTTGTG#GCTGACCCTGTGCTGCC#..((((((((....((((.((.#)).)))).)))))))).	3293	3310	0.846154	-18.2	1	0.0113574	0.426	-0.364047	-0.146285	-13.2745	14	17	8	3UTR		0	0
hsa-miR-15a-5p	NM_014393	STAU2	TAGCAGCACATAATGGTTTGTG#CTAGAGCCATTGTATGTGACAGCTAT#((((.((((((((((((((..(#)..)))))))..)))))).).)))).	3995	4021	0.846154	-17.5	0	0.00376189	0.706	0.617275	0.456891	-8.05661	19	26	7	3UTR		0	0
hsa-miR-15a-5p	NM_014397	NEK6	TAGCAGCACATAATGGTTTGTG#GTGTGCTGCA#..(((((((((...........#))))))))).	3335	3345	0.846154	-16.4	1	1.40614e-05	0.529	0.340681	-0.384484	-11.4183	9	10	9	3UTR		0	0
hsa-miR-15a-5p	NM_014465	SULT1B1	TAGCAGCACATAATGGTTTGTG#CACAATGTGCAGGTTTGTTATATATGCATACATGTGCCATGTTGGTGTGCTGCA#..(((((((((.(((((.((((#.)))).)))))....))))))))).	2192	2246	0.846154	-22.1	1	0.000367615	0.632	0	0	-8.3038	18	25	9	3UTR		0	0
hsa-miR-15a-5p	NM_014482	BMP10	TAGCAGCACATAATGGTTTGTG#TACTGGCCATTGCTGCTGCA#..((((((..((((((((.(((#))).)))))))).)))))).	2061	2081	0.846154	-19.8	1	8.71683e-09	0.456	0	0	-7.2559	17	20	8	3UTR		0	0
hsa-miR-15a-5p	NM_014484	MOCS3	TAGCAGCACATAATGGTTTGTG#CACAAAACTGGCCTTAGGAGAACAGTGTCTATGTTGTGCTGCC#..((((((((..((((.((((.#.))))...))))..)))))))).	3329	3372	0.846154	-20.4	1	0.000414716	0.5	0	0	-11.1286	16	23	8	3UTR		0	1
hsa-miR-15a-5p	NM_014489	PGAP2	TAGCAGCACATAATGGTTTGTG#TAGGCCAAGGCTCACCCCAGTGCTGCTGG#(((((((((.....(((..((.#.))..)))...))))))))).	1182	1211	0.846154	-18.2	1	2.86514e-05	0.382	0	0	-13.4976	14	21	9	3UTR		0	0
hsa-miR-15a-5p	NM_014548	TMOD2	TAGCAGCACATAATGGTTTGTG#TACAAACCTGTTTAAGTGCTGA#...((((((.(((.((((((((#))))))))...))).)))))).	3480	3502	0.846154	-19.2	0	0.00115773	0.529	0	0	-8.61389	17	22	8	3UTR		0	0
hsa-miR-15a-5p	NM_014548	TMOD2	TAGCAGCACATAATGGTTTGTG#TACAAACACATGTGCAGCTAT#((((.((((((....(((((((#)))))))..)))))).)))).	5246	5267	0.846154	-18.5	0	0.00839348	0.618	0	0	-14.2848	17	21	7	3UTR		0	0
hsa-miR-15a-5p	NM_014563	TRAPPC2	TAGCAGCACATAATGGTTTGTG#GCAGGCCACAGTGAAGTGTGTTGCTT#.((((((((((..((((((((.#)))))))).......)))))))))).	2290	2316	0.846154	-21.4	1	1.55423e-05	0.574	0	0	-8.42926	18	26	10	3UTR		0	0
hsa-miR-15a-5p	NM_014574	STRN3	TAGCAGCACATAATGGTTTGTG#GGACTCTGTGTGCTGCC#..((((((((((..(((((...#))))).)))))))))).	2693	2710	0.846154	-19.3	1	0.00682943	0.647	0	0	-7.10297	15	17	10	3UTR		0	0
hsa-miR-15a-5p	NM_014583	LMCD1	TAGCAGCACATAATGGTTTGTG#GCGAACCAAGCCAATAAGCTTTCCATGATGCTGCTT#.((((((((((..((((((((.#))))))))................))).))))))).	6560	6596	0.846154	-19.1	1	0.00123805	0.559	0	0	-8.42926	18	36	8	3UTR		0	0
hsa-miR-15a-5p	NM_014608	CYFIP1	TAGCAGCACATAATGGTTTGTG#GGCCGTGTTGGCTGCTC#.((((((.((..((((((....#))))))..)))))))).	4617	4634	0.846154	-18.7	1	2.09651e-06	0.485	0	0	-12.2785	14	17	8	3UTR		0	0
hsa-miR-15a-5p	NM_014616	ATP11B	TAGCAGCACATAATGGTTTGTG#ACTATTAAAGTGCTGTTT#.((((((((.(((((((.....#)))))))..)))))))).	7018	7036	0.846154	-16.1	1	0.00216342	0.75	0	0	-5.03583	15	18	8	3UTR		0	0
hsa-miR-15a-5p	NM_014629	ARHGEF10	TAGCAGCACATAATGGTTTGTG#TAGGCCATGCTGGCTGCTGT#(((((((.((..((((((((..#))))))))..))))))))).	5204	5224	0.846154	-20.8	1	2.16641e-05	0.382	0	0	-12.4228	17	20	9	3UTR		0	0
hsa-miR-15a-5p	NM_014636	RALGPS1	TAGCAGCACATAATGGTTTGTG#CACAGCACTAGCAAGTGCTGCC#..(((((((....(((((((((#))))).))))....))))))).	5266	5288	0.846154	-20	1	9.29754e-05	0.574	0	0	-13.6602	16	22	7	3UTR		0	0
hsa-miR-15a-5p	NM_014654	SDC3	TAGCAGCACATAATGGTTTGTG#CACAGACCACAAGGCTCAGCCTCCCTACCCTGCTCCCTGGGGTGCTGCTGT#(((((((((...((((((((((#)))))))))............................)...))))))))).	3730	3781	0.846154	-22.4	1	1.60209e-06	0.338	0	0	-11.3517	19	51	9	3UTR		0	0
hsa-miR-15a-5p	NM_014655	SLC25A44	TAGCAGCACATAATGGTTTGTG#CAAGCCTGTGTTGCA#..((((((((....((((((..#)))))))))))))).	2423	2438	0.846154	-18.3	1	0.00154086	0.441	0	0	-13.2745	14	15	14	3UTR		0	0
hsa-miR-15a-5p	NM_014669	NUP93	TAGCAGCACATAATGGTTTGTG#GCAGATGATTTCAAAACCTCTTTGTGTGCTGG#...((((((((((.(((((...#.)))))...)))))))))).	6712	6744	0.846154	-19.5	0	0.0037547	0.515	0	0	-7.37138	15	20	10	3UTR		0	0
hsa-miR-15a-5p	NM_014672	PRORP	TAGCAGCACATAATGGTTTGTG#GGGAACCATTGTAGGGTTGCTC#.((((((.(((((((((((.(.#).)))))))))).).)))))).	5068	5090	0.846154	-19.5	1	7.59429e-05	0.471	0	0	-6.10696	18	22	10	3UTR		0	0
hsa-miR-15a-5p	NM_014673	EMC2	TAGCAGCACATAATGGTTTGTG#TACAGACTTGTCATTGCTGCTT#.(((((((......((((((((#))))))))......))))))).	2001	2023	0.846154	-18.6	1	2.95866e-05	0.574	0	0	-14.4098	15	22	8	3UTR		0	0
hsa-miR-15a-5p	NM_014676	PUM1	TAGCAGCACATAATGGTTTGTG#ACAAACCTGTGTATGCTT#.(((((((((....(((((((.#)))))))))))).)))).	5268	5286	0.846154	-16.9	1	0.00328726	0.662	0	0	-12.1109	16	18	12	3UTR		0	0
hsa-miR-15a-5p	NM_014690	FAM131B	TAGCAGCACATAATGGTTTGTG#GCAAAGCAGCGGTGCTGTG#..(((((((....((.(((((.#))))).))...))))))).	2466	2485	0.846154	-18.8	1	1.47695e-05	0.353	0	0	-13.8933	14	19	7	3UTR		0	0
hsa-miR-15a-5p	NM_014691	AQR	TAGCAGCACATAATGGTTTGTG#ATAGGCCATTTGTGCTCCTGT#(((.((((((.((((((((((.#)))))))))))))))).))).	7382	7403	0.846154	-20.5	0	5.99678e-05	0.662	0	0	-9.79437	19	21	16	3UTR		0	0
hsa-miR-15a-5p	NM_014695	CCDC144A	TAGCAGCACATAATGGTTTGTG#CACCAACCAAGTTGCTGCTGT#((((((((.....(((((.(((#))).)))))...)))))))).	7845	7866	0.846154	-18.9	1	0.00015284	0.529	0	0	-13.6972	16	21	8	3UTR		0	0
hsa-miR-15a-5p	NM_014725	STARD8	TAGCAGCACATAATGGTTTGTG#CTGAGAGGGCAAGCCGTCTTGTTTGCTGCA#..((((((((..(((((((((.#.)))))))))..)))..))))).	3832	3862	0.846154	-23.2	1	2.93977e-05	0.471	0	0	-11.1286	17	23	9	3UTR		0	0
hsa-miR-15a-5p	NM_014743	KIAA0232	TAGCAGCACATAATGGTTTGTG#ATAGACTAGATTGTGTTGTC#..((((((((...((((((((.#))))))))...)))))))).	4876	4896	0.846154	-18.2	1	0.00276187	0.647	0	0	-12.4177	16	20	8	3UTR		0	0
hsa-miR-15a-5p	NM_014806	RUSC2	TAGCAGCACATAATGGTTTGTG#CAAGCCATTGGCTTGGCTGCA#..(((((...((((((((((..#)))))))))).....))))).	4773	4794	0.846154	-21.1	0	2.86662e-06	0.382	0.0872752	0.58407	-9.56953	15	21	10	3UTR		0	0
hsa-miR-15a-5p	NM_014820	TOMM70	TAGCAGCACATAATGGTTTGTG#TAAACCATTGTCAGCATGCA#..(((((..(((((((((((..#)))))))))))..)).))).	2481	2501	0.846154	-17.5	0	0.047768	0.618	5.2226	5.60013	-8.32703	16	20	11	3UTR		0	0
hsa-miR-15a-5p	NM_014820	TOMM70	TAGCAGCACATAATGGTTTGTG#CATGGACTATTGCCTGTTGTG#..((((((..((((((((((((#))))))))))))..)))))).	3951	3972	0.846154	-16.1	1	0.0064434	0.603	2.88383	0.922065	-7.2559	18	21	12	3UTR		0	0
hsa-miR-15a-5p	NM_014826	CDC42BPA	TAGCAGCACATAATGGTTTGTG#CATAAGCCATTAGTTTGTAGCTT#.(((.(((..((((((((((((#))))))))))))...))).))).	8630	8653	0.846154	-18.1	0	0.00334268	0.691	0	0	-10.2113	18	23	12	3UTR		0	0
hsa-miR-15a-5p	NM_014828	TOX4	TAGCAGCACATAATGGTTTGTG#CACAACCCATGATGGCTGTTC#.((((((.(((.((((.(((((#))))).)))).))))))))).	2047	2068	0.846154	-20	1	0.000377447	0.515	0	0	-9.45376	18	21	9	3UTR		0	0
hsa-miR-15a-5p	NM_014832	TBC1D4	TAGCAGCACATAATGGTTTGTG#CGCAAACCCTATTGTGAACTGTGCATGCA#..((((((((((((((((((((#))))))))..)))).....))))).))).	6610	6639	0.846154	-19	1	0.00149659	0.559	0	0	-4.957	20	29	8	3UTR		0	0
hsa-miR-15a-5p	NM_014844	TECPR2	TAGCAGCACATAATGGTTTGTG#CGCAAACCAGAGCTGCTGG#(((((((......(((((((((#)))))))))..))))))).	6740	6759	0.846154	-21.3	1	1.92034e-05	0.471	0	0	-16.0108	16	19	9	3UTR	MIRT727377	0	1
hsa-miR-15a-5p	NM_014844	TECPR2	TAGCAGCACATAATGGTTTGTG#GCAGACCTGTGCTGTTT#.(((((((((....(((((((.#)))))))))))))))).	7197	7214	0.846154	-21.1	1	0.000593336	0.441	0	0	-12.1109	16	17	16	3UTR	MIRT727377	0	1
hsa-miR-15a-5p	NM_014860	SUPT7L	TAGCAGCACATAATGGTTTGTG#CACTGTAGTGATTAGGAATCATTAGCAAATGTGTTGCTT#.((((((((((((((((((.((#.)).))))))))).....))))))))).	2621	2660	0.846154	-19.9	1	0.000630853	0.574	0	0	-3.79332	20	28	9	3UTR		0	0
hsa-miR-15a-5p	NM_014876	JOSD1	TAGCAGCACATAATGGTTTGTG#CACAAACCCCATGTGACTGGTT#.(.((((((((...((((((((#))))))))..))))).))).).	1701	1723	0.846154	-19	0	0.00266617	0.485	0	0	-10.8436	17	22	8	3UTR		1	0
hsa-miR-15a-5p	NM_014887	N4BP2L2	TAGCAGCACATAATGGTTTGTG#CATAATTCACTATTATGTCATGGTTGCTGG#((((((((((((((((((((((#)))))...))))))))))....))))))).	8340	8370	0.846154	-19	1	0.000116059	0.647	0	0	-3.93757	22	30	10	3UTR		0	0
hsa-miR-15a-5p	NM_014901	RNF44	TAGCAGCACATAATGGTTTGTG#CACAGATTGTGTGTCGGCTGCA#..(((((((((.((((((((((#))))))))))))))..))))).	3453	3475	0.846154	-19.3	1	0.00168431	0.441	0	0	-8.3038	19	22	14	3UTR		0	0
hsa-miR-15a-5p	NM_014905	GLS	TAGCAGCACATAATGGTTTGTG#GACCATTTGATGCTGTTGT#((((((((((.(((((((....#))))))))).)))))))).	4607	4626	0.846154	-17.9	1	0.068421	0.5	0	0	-6.76235	17	19	9	3UTR		0	0
hsa-miR-15a-5p	NM_014906	PPM1E	TAGCAGCACATAATGGTTTGTG#GCCCTTATTTGCTGCTT#.(((((((.((((.(((.....#))).)))).))))))).	4880	4897	0.846154	-16.7	1	0.0131255	0.574	0	0	-5.70655	14	17	7	3UTR		1	1
hsa-miR-15a-5p	NM_014927	CNKSR2	TAGCAGCACATAATGGTTTGTG#CATGAAAATGACTGTGCTGCTT#.(((((((((......((((((#))))))......))))))))).	4828	4850	0.846154	-17.5	1	0.000880005	0.618	0	0	-13.0794	15	22	9	3UTR		1	0
hsa-miR-15a-5p	NM_014979	SV2C	TAGCAGCACATAATGGTTTGTG#CAAAAATCTGAGTGTGCTGCA#..(((((((((...(((((.((#)).)))))...))))))))).	3034	3055	0.846154	-19	1	3.99145e-05	0.588	0	0	-10.4498	16	21	9	3UTR		0	0
hsa-miR-15a-5p	NM_015000	STK38L	TAGCAGCACATAATGGTTTGTG#GCCTGTGTGTGCTGTG#..((((((((((..(((.....#)))..)))))))))).	1754	1770	0.846154	-19.6	1	5.25822e-05	0.574	0	0	-7.10297	13	16	10	3UTR		0	0
hsa-miR-15a-5p	NM_015028	TNIK	TAGCAGCACATAATGGTTTGTG#ACAAATATTGTGTGCTCTTAACGATTAAGCTGT#((((((((((((((.((((((.#))))))))))))))))............)))).	4711	4744	0.846154	-18.1	1	0.0207838	0.662	0	0	-4.67302	20	33	16	3UTR		1	1
hsa-miR-15a-5p	NM_015028	TNIK	TAGCAGCACATAATGGTTTGTG#GCAAACAATATCTGTGTTGCG#..((((((((.....((((((.#))))))......)))))))).	5866	5887	0.846154	-18	1	0.00355182	0.574	0	0	-14.01	14	21	8	3UTR		1	1
hsa-miR-15a-5p	NM_015032	PDS5B	TAGCAGCACATAATGGTTTGTG#ACAAGTTCCATTATGAAAATCTTATTCCTCAGTGAGGTTATCTTGCTGCA#..(((((((((((((((((((.#)))))..))))))))............................)))))).	7063	7113	0.846154	-18.6	1	3.82899e-06	0.676	0	0	-4.957	19	50	8	3UTR		0	0
hsa-miR-15a-5p	NM_015084	MRPS27	TAGCAGCACATAATGGTTTGTG#GCTTACTATGTAGTGTTGCC#..(((((((...(((((..((.#))..)))))...))))))).	2547	2567	0.846154	-16.9	1	0.0443434	0.632	0	0	-12.3711	14	20	7	3UTR		0	0
hsa-miR-15a-5p	NM_015085	RAP1GAP2	TAGCAGCACATAATGGTTTGTG#ACGGGCCAGAACTGCGCTGCA#..(((((.((...((((((((.#))))))))....)).))))).	2988	3009	0.846154	-20.5	0	0.00206931	0.353	0	0	-14.7313	15	21	8	3UTR		0	0
hsa-miR-15a-5p	NM_015087	SPART	TAGCAGCACATAATGGTTTGTG#GCAGAAAAAGTGTGCTGCC#..(((((((((.....(((((.#)))))....))))))))).	4180	4199	0.846154	-18.8	1	0.00415732	0.574	0	0	-11.4183	14	19	9	3UTR		0	0
hsa-miR-15a-5p	NM_015088	TNRC6B	TAGCAGCACATAATGGTTTGTG#CACAAACCCTGCTGCG#..((((((......((((((((#)))))))).)))))).	11335	11351	0.846154	-18.3	1	0.0269419	0.588	0	0	-15.5734	14	16	8	3UTR	MIRT158519	1	1
hsa-miR-15a-5p	NM_015090	NFASC	TAGCAGCACATAATGGTTTGTG#CGCAGACCTGCAGTTCTCAGACCGAAGGTGCTGCC#..(((((((....(((((((.(#.).)))))))...))))))).	5352	5387	0.846154	-20.7	1	6.69959e-06	0.471	0	0	-13.6602	15	21	7	3UTR		1	0
hsa-miR-15a-5p	NM_015090	NFASC	TAGCAGCACATAATGGTTTGTG#CATCGGGCCTTCAGTGTGCTGTA#..(((((((((...((((((((#)).))))))....))))))))).	9246	9269	0.846154	-20.2	1	0.01554	0.485	0	0	-10.4498	17	23	9	3UTR		1	0
hsa-miR-15a-5p	NM_015132	SNX13	TAGCAGCACATAATGGTTTGTG#TACATTCCGTTGTTGCTGCA#..((((((.(((((((..((((#))))..))))))))))))).	5996	6016	0.846154	-21.8	1	0.014194	0.676	0	0	-6.01339	17	20	13	3UTR		0	0
hsa-miR-15a-5p	NM_015138	RTF1	TAGCAGCACATAATGGTTTGTG#CACAGACTGTTAACATTGCCTGGACTTCAGCAGAGTCCTGGAGCTGCTGG#(((((((.((((((((((((((#))))))))))))..........................))..))))))).	4206	4256	0.846154	-20.6	1	4.32576e-07	0.485	0	0	-6.25121	21	50	12	3UTR		0	1
hsa-miR-15a-5p	NM_015176	FBXO28	TAGCAGCACATAATGGTTTGTG#CGCAGATTATTATGATCAGCTAG#((((.(..((((((((((((((#))))))))))))))..).)))).	3582	3605	0.846154	-18.1	0	0.000853453	0.676	0	0	-11.9139	19	23	14	3UTR		0	0
hsa-miR-15a-5p	NM_015183	MAST4	TAGCAGCACATAATGGTTTGTG#CAAATCATTTTAGTGCTGA#...((((((..(((((((((..#)))))))))...)))))).	8798	8817	0.846154	-17.6	0	0.0335225	0.706	0	0	-10.5818	15	19	9	3UTR		0	0
hsa-miR-15a-5p	NM_015184	PLCL2	TAGCAGCACATAATGGTTTGTG#ATAAACCATTATGGAGTTT#....(((.(((((((((((((.#)))))))))))))..))).	3270	3289	0.846154	-16.8	0	0.00114726	0.647	-0.152597	2.46131	-11.8602	16	19	13	3UTR		0	0
hsa-miR-15a-5p	NM_015188	TBC1D12	TAGCAGCACATAATGGTTTGTG#CACAATGTGCTGCA#..(((((((((.......((((#))))))))))))).	4177	4191	0.846154	-16.7	1	0.0190786	0.588	0	0	-11.4183	13	14	13	3UTR		0	0
hsa-miR-15a-5p	NM_015202	KATNIP	TAGCAGCACATAATGGTTTGTG#ACAGATGGCTGTGGCTGCA#..(((((.((((.(.((((((.#)))))).).))))))))).	5057	5076	0.846154	-19	0	2.26609e-07	0.426	0	0	-9.29522	16	19	9	3UTR		0	0
hsa-miR-15a-5p	NM_015215	CAMTA1	TAGCAGCACATAATGGTTTGTG#TACGAACCCCTCTCTGGCTGCA#..(((((.......((((((((#))))))))........))))).	8019	8041	0.846154	-17.5	0	0.0167498	0.515	0	0	-17.8871	13	22	8	3UTR		0	0
hsa-miR-15a-5p	NM_015227	POFUT2	TAGCAGCACATAATGGTTTGTG#GCAGACCTGGTGCTGCA#..(((((((.....(((((((.#)))))))..))))))).	3822	3839	0.846154	-22.4	1	3.649e-05	0.368	0	0	-14.5171	14	17	7	3UTR		0	0
hsa-miR-15a-5p	NM_015233	MTUS2	TAGCAGCACATAATGGTTTGTG#TACATTGAATAATCATTGTGTACTGCA#..((((.(((((((((((....#.))))))))))).)))).	1545	1572	0.846154	-18.4	0	0.00314609	0.706	0	0	-6.50069	15	18	11	3UTR		0	0
hsa-miR-15a-5p	NM_015245	ANKS1A	TAGCAGCACATAATGGTTTGTG#GCAGACCCTGTCGCTGCG#..((((((((....(((((((.#))))))).))).))))).	5703	5721	0.846154	-18.6	1	0.000670422	0.397	0	0	-13.2745	15	18	7	3UTR		1	1
hsa-miR-15a-5p	NM_015257	NEMP1	TAGCAGCACATAATGGTTTGTG#CACGAGCCAGAGCCTGCTGG#...(((((.....(((((((((#))))))))).....))))).	4837	4857	0.846154	-19.6	0	2.06822e-05	0.515	2.17752	3.64707	-16.2741	14	20	9	3UTR		0	0
hsa-miR-15a-5p	NM_015266	SLC9A8	TAGCAGCACATAATGGTTTGTG#CACAGGATTCCTTTGTGTGCCATGGAATGCTGA#(((((((((((((.((((((((#))))))...)).)))))))).......))))).	4800	4833	0.846154	-19.1	1	0.0260033	0.515	0	0	-4.79441	21	33	8	3UTR		1	1
hsa-miR-15a-5p	NM_015272	RPGRIP1L	TAGCAGCACATAATGGTTTGTG#GAACCATCTGTGCTCTAA#(((.((((((..(((((((...#))))))).))))))))).	5455	5473	0.846154	-17.5	0	0.0184257	0.647	0	0	-13.1412	16	18	9	3UTR		0	0
hsa-miR-15a-5p	NM_015305	ANGEL1	TAGCAGCACATAATGGTTTGTG#CAGTTTGCATTGTGCTGCTGCA#..(((((((((((((.......#.))))))).)))))).	3641	3663	0.846154	-18.9	1	0.000526804	0.544	1.98062	3.14105	-5.19005	13	16	7	3UTR		1	0
hsa-miR-15a-5p	NM_015315	LARP1	TAGCAGCACATAATGGTTTGTG#ACAGGCCTGGAGTTACTAGGACAGGCCTTTGTGCTGA#...(((((((....(((((((.#.)))))))..))))))).	3238	3275	0.846154	-20.4	0	1.22823e-05	0.5	0	0	-14.8321	14	18	7	3UTR		0	0
hsa-miR-15a-5p	NM_015315	LARP1	TAGCAGCACATAATGGTTTGTG#GCAAGCCATCTATCTCTGCTC#.(((((......(((((((((.#)))))))))......))))).	4648	4669	0.846154	-17.5	0	0.448276	0.485	0	0	-16.1211	14	21	9	3UTR		0	0
hsa-miR-15a-5p	NM_015316	PPP1R13B	TAGCAGCACATAATGGTTTGTG#CAGGAGCCACTTAAGAGATTATTGTGCTGTTT#.((((((((((((((((((.((#)).)))))).))).........))))))))).	3578	3610	0.846154	-19.3	1	0.00731611	0.544	3.57273	4.10904	-3.79332	20	32	9	3UTR		0	0
hsa-miR-15a-5p	NM_015322	FEM1B	TAGCAGCACATAATGGTTTGTG#CAAACCATTTATGTGACTTTAATAAACATAGTAAACTTGCTGA#((((((((((((((((((((..#))))))))).))))).....................)))))).	6950	6993	0.846154	-18.3	1	0.00456721	0.662	1.44368	1.44717	-3.93757	20	43	9	3UTR		0	0
hsa-miR-15a-5p	NM_015330	SPECC1L	TAGCAGCACATAATGGTTTGTG#GCAGGCCGGTGGCTGCTGG#(((((((.(((..((((((((.#)))))))))))))))))).	3889	3908	0.846154	-22.6	1	7.96829e-06	0.471	-0.624928	-0.256916	-10.8871	18	19	18	3UTR		0	0
hsa-miR-15a-5p	NM_015339	ADNP	TAGCAGCACATAATGGTTTGTG#GCAAACCAATGAGTGCTGCA#..(((((((.((.((((((((.#)))))))).)).))))))).	4976	4996	0.846154	-25.4	1	0.0040394	0.647	4.41818	3.62331	-7.48864	17	20	8	3UTR		0	0
hsa-miR-15a-5p	NM_015341	NCAPH	TAGCAGCACATAATGGTTTGTG#TACATGGTTGCTGTGGGCTATGTGTGCTGTG#..(((((((((.(((((((...#.)))))))))))))))).	4239	4270	0.846154	-19	1	3.08595e-05	0.574	-0.194154	-0.102761	-8.3038	16	18	16	3UTR		0	0
hsa-miR-15a-5p	NM_015347	RIMBP2	TAGCAGCACATAATGGTTTGTG#GGGCCAGAGGAATGCTGCTGC#((((((((.....((((((...#))))))......)))))))).	4336	4357	0.846154	-17.6	1	0.000160486	0.441	3.58925	2.35926	-13.6972	14	21	8	3UTR		0	0
hsa-miR-15a-5p	NM_015368	PANX1	TAGCAGCACATAATGGTTTGTG#GCAGGCCCAAGTGCTGCTC#.((((((((.....(((((((.#)))))))...)))))))).	2383	2402	0.846154	-21.5	1	0.00215195	0.5	-0.0623477	-0.428218	-13.3534	15	19	8	3UTR		0	0
hsa-miR-15a-5p	NM_015412	NEPRO	TAGCAGCACATAATGGTTTGTG#ACAGAGTCTTGTGCTGTTGC#((((((((((....(.(((((.#))))).)..)))))))))).	3925	3945	0.846154	-17.1	1	0.000161591	0.588	0.160405	0.911897	-12.4882	16	20	10	3UTR		0	0
hsa-miR-15a-5p	NM_015431	TRIM58	TAGCAGCACATAATGGTTTGTG#CACAGGCCATGTGTGCCCTAG#(((..((((((.((((((((((#)))))))))))))))).))).	3560	3581	0.846154	-22.2	0	0.000139405	0.441	-0.0100291	-0.449104	-14.4354	19	21	16	3UTR		0	0
hsa-miR-15a-5p	NM_015433	EEF1AKMT3	TAGCAGCACATAATGGTTTGTG#CACGGAACATCATTGTGTGCA#.....(((((((((((((((((#)))))...)))))))))))).	1745	1766	0.846154	-18.6	0	0.00150909	0.588	-0.187139	0.23235	-13.6656	17	21	12	3UTR		1	0
hsa-miR-15a-5p	NM_015458	MTMR9	TAGCAGCACATAATGGTTTGTG#CATAAACCATGTTTCATGTGGCCTGTTAG#((((((..((((((((((((((#))))))))))......))))..)))))).	1893	1922	0.846154	-19.1	0	6.38912e-05	0.515	0	0	-7.7949	20	29	10	3UTR		0	0
hsa-miR-15a-5p	NM_015460	MYRIP	TAGCAGCACATAATGGTTTGTG#CGTTATTTTGCTGCTAT#((((((((.((((((.......#))))))..)))))))).	4358	4375	0.846154	-16.2	1	0.154178	0.632	0	0	-5.22701	14	17	8	3UTR		0	1
hsa-miR-15a-5p	NM_015472	WWTR1	TAGCAGCACATAATGGTTTGTG#CAGAGACCATTTTCCTAACACATATATGTGCTAGTA#..(((((((((((((((((.((#)).)))))))..............)))))))).)).	4815	4851	0.846154	-18.6	1	0.0124798	0.706	0.734204	0.78466	-4.957	19	36	8	3UTR		0	0
hsa-miR-15a-5p	NM_015476	TPGS2	TAGCAGCACATAATGGTTTGTG#CAGAGCAGGTTGTGCTGTC#..((((((((...((.((((..#)))).))...)))))))).	1311	1330	0.846154	-18.9	1	4.13606e-05	0.412	0.353939	-0.163113	-12.6508	14	19	8	3UTR		0	0
hsa-miR-15a-5p	NM_015559	SETBP1	TAGCAGCACATAATGGTTTGTG#GCAAACATTACTGCTGCG#..((((((..((((.((((((.#)))))))))).)))))).	6976	6994	0.846154	-17.1	1	0.00367143	0.632	0.0628268	0.449497	-7.99135	16	18	10	3UTR		0	0
hsa-miR-15a-5p	NM_015568	PPP1R16B	TAGCAGCACATAATGGTTTGTG#CACCGGTTTGCTGGCTTTGTAATAACATAAGACCATTGTGGTTGTTGG#(((((((.((((((((((((((#.)))).))))))))))))))))).	5487	5535	0.846154	-22.2	1	2.41817e-05	0.544	0.650537	0.261611	-6.25121	21	24	17	3UTR		0	0
hsa-miR-15a-5p	NM_015610	WIPI2	TAGCAGCACATAATGGTTTGTG#CACAGAGGACTTTGTGCATTGCTGCTAT#(((((((((((((...((((((#)))))).....)))))...)))))))).	1597	1625	0.846154	-19.2	1	0.00187956	0.5	2.99086	1.81569	-5.76291	19	28	8	3UTR	MIRT258410	1	1
hsa-miR-15a-5p	NM_015640	SERBP1	TAGCAGCACATAATGGTTTGTG#ATAAACTTGTGCTGGTGT#((.(((((((....(((((((.#)))))))))))))).)).	2912	2930	0.846154	-16.5	0	0.0211697	0.647	-0.769841	-0.0582142	-13.8127	16	18	14	3UTR	MIRT571662	1	1
hsa-miR-15a-5p	NM_015646	RAP1B	TAGCAGCACATAATGGTTTGTG#AACCATTTGTGTGCTT#....((((((((((((((....#))))))).))))))).	9111	9127	0.846154	-16.6	0	0.00992958	0.706	-0.0480229	0.02023	-9.54656	14	16	7	3UTR		0	0
hsa-miR-15a-5p	NM_015651	PHF19	TAGCAGCACATAATGGTTTGTG#CACATCCTGTGTGTGCACAGCTGT#((((.(((((((..((..((((#)))).))..)))))))...)))).	2226	2250	0.846154	-19.3	0	0.000138991	0.426	0.364524	0.348715	-10.2026	17	24	7	3UTR	MIRT571824	1	1
hsa-miR-15a-5p	NM_015693	INTU	TAGCAGCACATAATGGTTTGTG#CACATCCCGGGAATGAAGCCAACTTGATCGTGGTGGATAAGCTTTTTGATGTGCTGCTGG#(((((((((((...(((((((.#.))))))).....))))))))))).	5783	5843	0.846154	-23.5	1	0.00247077	0.603	0.131748	0.0378822	-9.43035	18	25	11	3UTR		0	0
hsa-miR-15a-5p	NM_015701	ERLEC1	TAGCAGCACATAATGGTTTGTG#ACAAAACACTGTGCTGTCTAT#((((((((((...((..((((.#))))..)).))))))).))).	2334	2355	0.846154	-16.8	1	0.0532857	0.618	0.853907	0.0676737	-11.6313	16	21	7	3UTR		0	0
hsa-miR-15a-5p	NM_015726	DCAF8	TAGCAGCACATAATGGTTTGTG#AGACCAGATGTTGGCTGCTGT#(((((((((((..((((((...#)))))).))))..))))))).	3708	3729	0.846154	-19.3	1	0.00125706	0.471	1.23951	1.47715	-8.57351	17	21	7	3UTR		0	1
hsa-miR-15a-5p	NM_015833	ADARB1	TAGCAGCACATAATGGTTTGTG#GCTGGTGAGACCACGTGCTGCTGG#(((((((((....((((((...#.)))))).))))))))).	3750	3774	0.846154	-20.3	1	1.84791e-06	0.441	-0.394127	-0.203978	-12.6408	15	18	9	3UTR		0	0
hsa-miR-15a-5p	NM_015888	HOOK1	TAGCAGCACATAATGGTTTGTG#CACAAACCATAAAAGAGTGTGGAGTTAT#((((..(((((.((((((((((#))))))))))......)))))..)))).	5530	5558	0.846154	-18.9	0	0.00147492	0.721	0.415308	0.695015	-13.3044	19	28	10	3UTR		0	0
hsa-miR-15a-5p	NM_015891	CDC40	TAGCAGCACATAATGGTTTGTG#GCAAGCCATTTTTCCTGTTT#.(((((.....((((((((((.#))))))))))....))))).	3182	3202	0.846154	-16.3	0	0.0736092	0.735	1.16293	0.627134	-12.7743	15	20	10	3UTR		0	0
hsa-miR-15a-5p	NM_015901	NUDT13	TAGCAGCACATAATGGTTTGTG#GCCAAAATGTGCCTGTTGT#(((((((((((..((((.....#))))..)))))).))))).	1536	1555	0.846154	-16.1	1	0.0434415	0.691	0.319598	0.277931	-8.57351	15	19	6	3UTR		0	0
hsa-miR-15a-5p	NM_015906	TRIM33	TAGCAGCACATAATGGTTTGTG#CATGCCATTATGTTTTTTCTCATTTTTATGCTGTTGG#(((((((((((((((((.((..#)).))))))))))................))))))).	4032	4069	0.846154	-19.7	1	0.00859982	0.735	2.04716	1.28936	-3.93757	19	37	10	3UTR		0	0
hsa-miR-15a-5p	NM_015948	SLC35B3	TAGCAGCACATAATGGTTTGTG#ATGGACCATGTGTTGCA#..((((((((...((((((((.#)))))))))))))))).	1997	2014	0.846154	-18.9	1	0.000777362	0.676	-0.204116	0.202494	-12.4177	16	17	16	3UTR	MIRT000908	0	0
hsa-miR-15a-5p	NM_015948	SLC35B3	TAGCAGCACATAATGGTTTGTG#CAGACCATAGGAATGTTGCA#..((((((....((((((((..#)))))))).....)))))).	3292	3312	0.846154	-17	1	0.00210569	0.618	0	0	-13.4275	14	20	8	3UTR	MIRT000908	0	0
hsa-miR-15a-5p	NM_015952	RWDD1	TAGCAGCACATAATGGTTTGTG#TACAAAGTCACTCTGCGATTTCAGTAAGGCCCATTCCCAACATGAGTGCTGCTGT#(((((((((.((.(((......#.)))...)).))))))))).	4674	4729	0.846154	-17.5	1	0.000188828	0.529	-0.367045	-0.0274845	-6.46921	14	20	9	3UTR		0	0
hsa-miR-15a-5p	NM_015959	TMX2	TAGCAGCACATAATGGTTTGTG#CACAAGCCTGAGGCTGCA#..(((((.......((((((((#))))))))....))))).	972	990	0.846154	-19.1	0	5.78072e-06	0.544	0.0597717	0.349333	-17.8871	13	18	8	3UTR		0	0
hsa-miR-15a-5p	NM_015975	TAF9B	TAGCAGCACATAATGGTTTGTG#CACATACATATTATGTTTTGATCACTGCTGCTT#.((((((((((((((((.((((#)))).)).))))))))..........)))))).	1788	1821	0.846154	-18.7	1	0.0354729	0.632	0.540528	0.920544	-3.79332	20	33	8	3UTR		0	0
hsa-miR-15a-5p	NM_015989	CSAD	TAGCAGCACATAATGGTTTGTG#AATGAATATGTGTTGCTT#.(((((((((((.(.(((....#))).).))))))))))).	2638	2656	0.846154	-16.1	1	0.00489204	0.735	0.808343	0.521083	-5.81791	15	18	11	3UTR		0	0
hsa-miR-15a-5p	NM_015995	KLF13	TAGCAGCACATAATGGTTTGTG#AAGCCATTGGTGGAGCTT#.(((..(((.(((((((((...#))))))))))))..))).	6465	6483	0.846154	-16.9	0	0.00102974	0.471	0.667176	0.481542	-11.0558	15	18	12	3UTR		0	0
hsa-miR-15a-5p	NM_016003	WIPI2	TAGCAGCACATAATGGTTTGTG#CACAGAGGACTTTGTGCATTGCTGCTAT#(((((((((((((...((((((#)))))).....)))))...)))))))).	1543	1571	0.846154	-19.2	1	0.00187956	0.5	2.99086	1.81569	-5.76291	19	28	8	3UTR	MIRT258410	1	1
hsa-miR-15a-5p	NM_016020	TFB1M	TAGCAGCACATAATGGTTTGTG#CGGACCAGTTTGGGCTGCTC#.((((((.((...(((((((..#)))))))...)).)))))).	2031	2051	0.846154	-20.2	1	0.000259012	0.368	4.33414	4.45069	-13.5677	15	20	7	3UTR	MIRT726339	0	0
hsa-miR-15a-5p	NM_016023	OTUD6B	TAGCAGCACATAATGGTTTGTG#TACAAGCCATTCTGCCTGCC#..((((((...(((((((((((#))))))))))).))).))).	2426	2446	0.846154	-18.7	1	0.0274502	0.618	0.0166539	0.0689082	-10.0807	17	20	11	3UTR		0	0
hsa-miR-15a-5p	NM_016025	METTL9	TAGCAGCACATAATGGTTTGTG#CATAAACCCAGAAATGCTGCC#..((((((......((((((((#))))))))......)))))).	2183	2204	0.846154	-18.4	1	0.0712543	0.544	0	0	-15.5734	14	21	8	3UTR		0	0
hsa-miR-15a-5p	NM_016026	RDH11	TAGCAGCACATAATGGTTTGTG#GCAAACCAGTGCCATCCAGTCTTTATGCAAATGAAATGCTGCA#..(((((((((((((((((((.#))))))))..............))))).........)))))).	1647	1690	0.846154	-18.5	1	0.00136138	0.588	4.53812	3.15049	-4.957	19	43	8	3UTR		0	0
hsa-miR-15a-5p	NM_016050	MRPL11	TAGCAGCACATAATGGTTTGTG#CGCATTTACTGACCATCTGTTATGTGCTA#....((((((((((((((.(((#.))).))))))....)))))))).	1490	1519	0.846154	-17.7	0	0.00847328	0.647	2.55477	0.470257	-9.54656	17	24	8	3UTR		0	0
hsa-miR-15a-5p	NM_016060	MED31	TAGCAGCACATAATGGTTTGTG#CACAAACCAGGTGCTATGTTAA#(((((((((....(((((((((#))))))))).)))))..)))).	1167	1189	0.846154	-18.4	1	0.0170145	0.632	2.17454	2.44542	-12.6408	18	22	9	3UTR		0	0
hsa-miR-15a-5p	NM_016065	MRPS16	TAGCAGCACATAATGGTTTGTG#GAACCATTCAAATGTGGCTGTG#..(((((((((((((((((...#))))))))...))))).)))).	1756	1778	0.846154	-17.5	1	0.000485867	0.632	0.171313	0.172283	-4.957	17	22	8	3UTR		0	0
hsa-miR-15a-5p	NM_016090	RBM7	TAGCAGCACATAATGGTTTGTG#GGAAGCCATTTTGTGTTACTGT#(((.((((((.((((((((.(.#).)))))))).)))))).))).	3257	3279	0.846154	-18.2	0	0.0354186	0.676	-0.00782079	-0.105108	-9.79437	18	22	8	3UTR		0	0
hsa-miR-15a-5p	NM_016103	SAR1B	TAGCAGCACATAATGGTTTGTG#GGACCTTGTGTGCAGTTT#.(((.((((((((.(((((...#))))))))))))).))).	1749	1767	0.846154	-17	0	4.12274e-05	0.574	-0.552107	0.420829	-8.7692	16	18	13	3UTR		0	0
hsa-miR-15a-5p	NM_016127	SARAF	TAGCAGCACATAATGGTTTGTG#ACAAAATACTTATGTGTTGTA#..(((((((((((...(((((.#)))))....))))))))))).	1313	1334	0.846154	-16.8	1	0.00107476	0.662	4.54138	1.79969	-6.78234	16	21	11	3UTR		0	0
hsa-miR-15a-5p	NM_016172	UBAC1	TAGCAGCACATAATGGTTTGTG#GGACTGTTAGAGGTGCTGCA#..(((((((.(((((((((...#)))))))))...))))))).	1535	1555	0.846154	-19.3	1	1.09906e-07	0.441	0	0	-6.19951	16	20	9	3UTR		0	1
hsa-miR-15a-5p	NM_016179	TRPC4	TAGCAGCACATAATGGTTTGTG#GAATTAAGATGTGCTGTA#..(((((((((..((((((...#))))))..))))))))).	7590	7608	0.846154	-17.5	1	0.00962979	0.618	6.03655	4.91666	-9.59293	15	18	9	3UTR		0	0
hsa-miR-15a-5p	NM_016179	TRPC4	TAGCAGCACATAATGGTTTGTG#GCAAAATATAAAATGTGCTGTA#..(((((((((.(((.(((((.#))))).)))...))))))))).	4932	4954	0.846154	-17.1	1	0.00635885	0.75	1.15508	1.15524	-8.53685	17	22	9	3UTR		0	0
hsa-miR-15a-5p	NM_016200	LSM8	TAGCAGCACATAATGGTTTGTG#ACAAATCATAAGTAGCTGCTC#.((((((((...(((((((((.#)))))))))..)).)))))).	8621	8642	0.846154	-18.6	1	0.0187235	0.574	0.20882	0.0447445	-11.2074	17	21	9	3UTR		0	0
hsa-miR-15a-5p	NM_016201	AMOTL2	TAGCAGCACATAATGGTTTGTG#CAAAGACCATGATGTGTGTCTGTA#..(((((((((((((((((.((#)).)))))))..)))))).)))).	4190	4214	0.846154	-18.5	1	0.00617613	0.691	4.5534	3.84195	-4.957	19	24	7	3UTR		0	0
hsa-miR-15a-5p	NM_016205	PDGFC	TAGCAGCACATAATGGTTTGTG#ATAAAGCGTGCTGTGCTGTG#..((((((((..(((.(((((.#))))).)))..)))))))).	3120	3140	0.846154	-18.9	1	5.51994e-05	0.559	0	0	-11.3616	16	20	8	3UTR		0	0
hsa-miR-15a-5p	NM_016206	VGLL3	TAGCAGCACATAATGGTTTGTG#CATAAGCCATTGCGCCATGCTC#.((((...(.((((((((((((#)))))))))))).)...)))).	9045	9067	0.846154	-18.2	0	0.00269547	0.559	0	0	-10.7941	17	22	12	3UTR		0	0
hsa-miR-15a-5p	NM_016206	VGLL3	TAGCAGCACATAATGGTTTGTG#CTAGGACCATATTGCTGTTAG#((((((((.((.(((((((..(#)..))))))))))))))))).	4261	4282	0.846154	-16.6	1	0.026396	0.647	0	0	-8.34077	18	21	17	3UTR		0	0
hsa-miR-15a-5p	NM_016238	ANAPC7	TAGCAGCACATAATGGTTTGTG#TAGTCCAAGGTGCTGCA#..(((((((....(((.(((..#))).)))..))))))).	2890	2907	0.846154	-15.2	1	0.0569676	0.676	4.61429	3.97504	-13.6602	13	17	7	3UTR		0	0
hsa-miR-15a-5p	NM_016265	ZNF12	TAGCAGCACATAATGGTTTGTG#CACAGGTTAGTGTGGACATCCCCTTGTGTGTTGG#...((((((((((.((..(((.#.)))..)).)))))))))).	2753	2787	0.846154	-18.5	0	0.007674	0.544	1.3342	0.7819	-7.37138	15	20	10	3UTR		0	0
hsa-miR-15a-5p	NM_016297	PCYOX1	TAGCAGCACATAATGGTTTGTG#CCAGTGATGCTGCTGT#(((((((((((..(((......#)))))).)))))))).	4708	4724	0.846154	-16.3	1	0.00045703	0.603	0.50631	0.0240304	-8.57351	14	16	8	3UTR		0	0
hsa-miR-15a-5p	NM_016302	CRBN	TAGCAGCACATAATGGTTTGTG#CCTTTATGTGCCTGTTAG#(((((((((((((.((......#)).)))))))).))))).	1943	1961	0.846154	-17.2	1	0.0688254	0.632	4.70052	4.46042	-4.79441	15	18	8	3UTR		0	0
hsa-miR-15a-5p	NM_016308	CMPK1	TAGCAGCACATAATGGTTTGTG#ACTGACCATTTGCTGTA#..((((((...(((((((.((.#)).))))))))))))).	1359	1376	0.846154	-16.6	1	0.0236983	0.721	1.40545	0.79934	-10.0807	15	17	13	3UTR		1	1
hsa-miR-15a-5p	NM_016327	UPB1	TAGCAGCACATAATGGTTTGTG#CACAGCTCTGCGGTAACTTCCTTGAACTCTCTGTGCTGCA#..((((((((....(((((...#.)))))...)))))))).	3157	3197	0.846154	-17.5	1	0.000304107	0.529	0	0	-13.2745	13	18	8	3UTR		0	0
hsa-miR-15a-5p	NM_016407	RTF2	TAGCAGCACATAATGGTTTGTG#GAACCATGTGTGGCCCTGCTT#.((((((((((.(((((((...#))))))))))))...))))).	2047	2068	0.846154	-18.5	1	0.0147216	0.426	-0.462031	-0.595326	-7.14013	17	21	12	3UTR		0	0
hsa-miR-15a-5p	NM_016424	LUC7L3	TAGCAGCACATAATGGTTTGTG#CACACAGCGTTGGTGTTGTG#..(((((((.(((((.(.((((#)))).).)))))))))))).	2057	2077	0.846154	-16.8	1	3.50407e-05	0.529	8.73334	7.38015	-6.43256	17	20	12	3UTR	MIRT449190	0	0
hsa-miR-15a-5p	NM_016436	PHF20	TAGCAGCACATAATGGTTTGTG#AGAGGCCATTTTGGCTGCG#..(((((.((.((((((((.(.#).)))))))).))))))).	3287	3306	0.846154	-20.3	0	1.71421e-05	0.441	1.39071	1.70619	-10.0954	16	19	8	3UTR		1	1
hsa-miR-15a-5p	NM_016442	ERAP1	TAGCAGCACATAATGGTTTGTG#CGCAAAGCTATATGTGCATATGTTAT#((((((((((((..(.((((((#)))))).)..)))))))...))))).	4986	5012	0.846154	-18.4	1	0.0251656	0.706	1.40584	3.39744	-6.31659	19	26	7	3UTR		0	0
hsa-miR-15a-5p	NM_016458	HGH1	TAGCAGCACATAATGGTTTGTG#CACCTGCCAGTTATGTGGCTGCC#..(((((((((((((((..(((#)))..)))).))))))).)))).	2079	2102	0.846154	-21.2	1	8.20247e-06	0.426	-0.608136	-0.431844	-4.957	18	23	7	3UTR		0	0
hsa-miR-15a-5p	NM_016474	CCDC174	TAGCAGCACATAATGGTTTGTG#CATAGGGCTCCCACAGCTGGTTCCCAGGCCAGTGAGTGCTGTG#..(((((((.((.(((((((..#.))))))).)).))))))).	2451	2494	0.846154	-20.9	1	8.03382e-07	0.441	0	0	-7.48864	16	20	7	3UTR		0	0
hsa-miR-15a-5p	NM_016526	BET1L	TAGCAGCACATAATGGTTTGTG#GCAAACTAGGAAGTTAGGCTGCA#..(((((((.(..((((((((.#))))))))..).))...))))).	2435	2458	0.846154	-17	1	6.00922e-05	0.471	0	0	-10.8354	16	23	8	3UTR		0	0
hsa-miR-15a-5p	NM_016529	ATP8A2	TAGCAGCACATAATGGTTTGTG#ACAGACCAGCACGCTCGATGTGTTGTA#..(((((((((..((((((((.#)))))))).........))))))))).	8102	8129	0.846154	-20.4	1	0.000513083	0.603	0	0	-9.59293	17	27	9	3UTR		0	0
hsa-miR-15a-5p	NM_016546	C1RL	TAGCAGCACATAATGGTTTGTG#GCTCTTCCCAGTGTGCTGCA#..(((((((((..(((......#.)))))))))))).	2180	2200	0.846154	-18.8	1	0.00105026	0.471	0	0	-9.59293	12	14	12	3UTR		0	0
hsa-miR-15a-5p	NM_016559	PEX5L	TAGCAGCACATAATGGTTTGTG#GCAAGACTGAACATAGTTTGGGCCATTGGTGCATGCA#..(((((((.(((((((((...#.))))))))))))).))).	2647	2684	0.846154	-19.4	1	0.00274108	0.603	-0.160672	1.47226	-6.19951	16	19	13	3UTR		0	0
hsa-miR-15a-5p	NM_016578	RSF1	TAGCAGCACATAATGGTTTGTG#GCAATGGACACACCATATCTGCTGCTGG#((((((((.((.(((((.(((.#.))).))))))).)))))))).	5929	5957	0.846154	-20.9	1	0.0125097	0.515	0	0	-8.34077	18	22	8	3UTR		1	0
hsa-miR-15a-5p	NM_016621	PHF21A	TAGCAGCACATAATGGTTTGTG#CAGAAACCAAGGTGCTGTG#..(((((((....((((((.((#)).))))))..))))))).	5079	5098	0.846154	-19.4	1	0.0155963	0.5	7.35831	6.48023	-13.6602	15	19	7	3UTR		1	1
hsa-miR-15a-5p	NM_016621	PHF21A	TAGCAGCACATAATGGTTTGTG#CCTTTGGTGCTGCTT#.((((((((.(((.((......#)).))))))))))).	4234	4249	0.846154	-16.6	1	0.00122524	0.529	2.72877	3.63318	-5.89267	13	15	11	3UTR		1	1
hsa-miR-15a-5p	NM_016834	MAPT	TAGCAGCACATAATGGTTTGTG#CACGGCCACTGCAGTCACCCCGTCTGCGCCGCTGTGCTGTTGT#((((((((((...((((.....#.)))).)))))))))).	2426	2469	0.846154	-17.7	1	0.00143268	0.382	-0.0418483	0.288671	-11.3983	14	17	10	3UTR		0	0
hsa-miR-15a-5p	NM_016835	MAPT	TAGCAGCACATAATGGTTTGTG#CACGGCCACTGCAGTCACCCCGTCTGCGCCGCTGTGCTGTTGT#((((((((((...((((.....#.)))).)))))))))).	3551	3594	0.846154	-17.7	1	0.00143268	0.382	0.954047	0.623477	-11.3983	14	17	10	3UTR		0	0
hsa-miR-15a-5p	NM_016841	MAPT	TAGCAGCACATAATGGTTTGTG#CACGGCCACTGCAGTCACCCCGTCTGCGCCGCTGTGCTGTTGT#((((((((((...((((.....#.)))).)))))))))).	2333	2376	0.846154	-17.7	1	0.00143268	0.382	1.0347	0.226969	-11.3983	14	17	10	3UTR		0	0
hsa-miR-15a-5p	NM_017413	APLN	TAGCAGCACATAATGGTTTGTG#ACCTATGCTGCTGCTAA#((((((((((((..(((.....#))))))).)))))))).	2241	2258	0.846154	-17.4	1	0.0130574	0.426	-0.0454806	-0.181976	-6.08354	15	17	8	3UTR		1	1
hsa-miR-15a-5p	NM_017415	KLHL3	TAGCAGCACATAATGGTTTGTG#GCAGGCTATTTTCTAGTTTGTGCTGGTC#.(.(((((((.((((((((((.#))))))))))........))))))).).	4732	4760	0.846154	-18	0	0.000102657	0.485	5.44464	4.91353	-8.17564	18	28	10	3UTR		0	0
hsa-miR-15a-5p	NM_017439	GSAP	TAGCAGCACATAATGGTTTGTG#CACAAGCTAGTTTCTGTTGCA#..((((((.....(((((((((#))))))))).....)))))).	2872	2893	0.846154	-18.7	1	0.00301097	0.662	2.51713	2.14965	-14.7166	15	21	9	3UTR		0	0
hsa-miR-15a-5p	NM_017449	EPHB2	TAGCAGCACATAATGGTTTGTG#ACCATGCTATGCTGCTAC#((((((((....(((((.....#)))))....)))))))).	10536	10554	0.846154	-18	1	0.0200786	0.441	1.4905	0.167707	-12.408	13	18	8	3UTR		0	1
hsa-miR-15a-5p	NM_017450	BAIAP2	TAGCAGCACATAATGGTTTGTG#CATGGACTCCGGTGTGCGCTGT#((((.((((((...((((((((#))))))))...)))))))))).	2126	2148	0.846154	-19	0	0.000126666	0.456	2.93454	0.794981	-13.5494	18	22	10	3UTR		0	0
hsa-miR-15a-5p	NM_017522	LRP8	TAGCAGCACATAATGGTTTGTG#TACAAGCTGTTGTTAATTTGGGGGTAAAGTGCTGA#...(((((((((((((((((((#)))))))))))))...............)))))).	6540	6575	0.846154	-18.5	0	0.0001358	0.618	2.8338	2.28314	-6.51454	19	35	13	3UTR		0	0
hsa-miR-15a-5p	NM_017522	LRP8	TAGCAGCACATAATGGTTTGTG#AGACTATTTTGGGCTGCC#..(((((.((.((((((((...#)))))))).)).))))).	5017	5035	0.846154	-17.4	0	0.00333157	0.559	5.05718	4.16331	-10.0954	15	18	8	3UTR		0	0
hsa-miR-15a-5p	NM_017551	GRID1	TAGCAGCACATAATGGTTTGTG#ACCGCTGTGTGTGTTGCA#..((((((((((.((((.....#))))...)))))))))).	4062	4080	0.846154	-17.6	1	1.78785e-05	0.397	5.36316	4.46825	-6.24613	14	18	10	3UTR		0	0
hsa-miR-15a-5p	NM_017567	NAGK	TAGCAGCACATAATGGTTTGTG#CACAGCCTGTGCTGCTT#.(((((((((....((.(((((#)))))))))))))))).	1901	1918	0.846154	-20.3	1	4.91793e-05	0.456	-0.541849	-0.089125	-12.1109	16	17	16	3UTR		0	0
hsa-miR-15a-5p	NM_017582	UBE2Q1	TAGCAGCACATAATGGTTTGTG#AGAGGCCGCATTTTGCTGCTAA#((((((((.....((((((.(.#).)))))).....)))))))).	1942	1964	0.846154	-18	1	3.80153e-06	0.529	4.72961	5.72746	-13.6972	15	22	8	3UTR	MIRT464751	1	1
hsa-miR-15a-5p	NM_017583	TRIM44	TAGCAGCACATAATGGTTTGTG#CACAAGCCATGTGATATGGTTTGCC#..((((..((((((((((((((#))))))))))....))))..)))).	12629	12654	0.846154	-18.8	0	7.26611e-05	0.515	-0.0707774	-0.15024	-8.81432	18	25	10	3UTR		0	0
hsa-miR-15a-5p	NM_017628	TET2	TAGCAGCACATAATGGTTTGTG#CTCAAACTGTGCTGCTGC#(((((((((.....((((((.(#).))))))))))))))).	4907	4925	0.846154	-18.1	1	0.0191349	0.647	0.0704082	0.0929543	-13.4976	16	18	15	3UTR		0	0
hsa-miR-15a-5p	NM_017633	TENT5A	TAGCAGCACATAATGGTTTGTG#GGCCTAGTGTGCTGTTT#.((((((((((...((((....#))))..)))))))))).	4604	4621	0.846154	-17.3	1	0.010433	0.647	7.02083	5.95145	-9.2861	14	17	10	3UTR		0	0
hsa-miR-15a-5p	NM_017640	CARMIL1	TAGCAGCACATAATGGTTTGTG#GCAGACCTCGGAGTACTGCTAA#((((((.((.(...(((((((.#)))))))...).)).)))))).	4944	4966	0.846154	-18.5	0	0.00928931	0.5	1.12627	1.08767	-12.2165	16	22	7	3UTR		0	0
hsa-miR-15a-5p	NM_017641	KIF21A	TAGCAGCACATAATGGTTTGTG#AGAGACTATCTTGTGTTGTG#..((((((((..(((((((.(.#).)))))))..)))))))).	6093	6113	0.846154	-18	1	0.0179988	0.691	5.32468	4.06927	-11.1286	16	20	8	3UTR		1	1
hsa-miR-15a-5p	NM_017656	ZNF562	TAGCAGCACATAATGGTTTGTG#CACAAGCCACTGTGCCCGGCC#..((.(((((...(((((((((#))))))))).)))))...)).	6638	6659	0.846154	-19.9	0	0.00148937	0.603	-0.0849146	0.0780962	-16.5367	16	21	9	3UTR		0	0
hsa-miR-15a-5p	NM_017658	KLHL28	TAGCAGCACATAATGGTTTGTG#GCAGGCCTCCCAGTGCTGA#...((((((.....(((((((.#))))))).....)))))).	2605	2624	0.846154	-18.9	0	5.2405e-05	0.588	0.467512	0.745307	-16.0746	13	19	7	3UTR		0	0
hsa-miR-15a-5p	NM_017660	GATAD2A	TAGCAGCACATAATGGTTTGTG#CACCGGCCATGCTGCA#..((((((.....(((((.(((#))).))))))))))).	2325	2341	0.846154	-17	1	7.22199e-05	0.397	0.263593	0.183111	-14.7166	14	16	11	3UTR	MIRT737938	1	1
hsa-miR-15a-5p	NM_017666	ZNF280C	TAGCAGCACATAATGGTTTGTG#ACGTTTAGCCATTTTGGCTGCTGT#(((((((.((.(((((((....#.))))))).))))))))).	3446	3470	0.846154	-20.7	1	3.47975e-06	0.529	3.73256	5.3778	-9.07598	16	19	9	3UTR		0	0
hsa-miR-15a-5p	NM_017691	LRRC49	TAGCAGCACATAATGGTTTGTG#TAGGCTAGTGTGTGCTGA#...(((((((((.(((((((..#))))))).))))))))).	4759	4777	0.846154	-19.5	0	0.000450639	0.588	-0.337893	0.0260627	-7.80367	16	18	9	3UTR		0	0
hsa-miR-15a-5p	NM_017714	TASP1	TAGCAGCACATAATGGTTTGTG#CACAAGTGCTGCTGT#(((((((((........(((((#)))))))))))))).	1507	1522	0.846154	-16.5	1	0.00618766	0.441	4.60062	5.15075	-14.4661	14	15	14	3UTR	MIRT726384	1	0
hsa-miR-15a-5p	NM_017759	INO80D	TAGCAGCACATAATGGTTTGTG#ACAGACCCTTATGTGTATATCTGTA#..(((((((((((.(((((((.#))))))).))))))).....)))).	11060	11085	0.846154	-19.5	1	0.00218853	0.574	4.09055	4.14818	-5.81384	18	25	7	3UTR		0	0
hsa-miR-15a-5p	NM_017762	MTMR10	TAGCAGCACATAATGGTTTGTG#CGGGCCAGGGTGAAGCTGCTT#.((((((.(((..(((((((..#)))))))..)))..)))))).	4475	4496	0.846154	-19.1	1	0.000373563	0.441	0	0	-10.7429	16	21	7	3UTR		0	0
hsa-miR-15a-5p	NM_017771	PXK	TAGCAGCACATAATGGTTTGTG#CACAACATTCTCTTAAGTTCTAACAGGAATACCATTGTGGTTATAGAACTCAGGGCTGCTAA#(((((((.(((((((((((((.#.))))....)))))))))...............))))))).	2399	2461	0.846154	-19.6	1	0.000937845	0.588	-0.170763	-0.0912382	-6.25121	20	41	9	3UTR		0	0
hsa-miR-15a-5p	NM_017776	KRBOX4	TAGCAGCACATAATGGTTTGTG#CACACCGGAGAGAAACCTTATGAATGCTGCG#..(((((((((((.(((((.(.#.).))))))))))..)))))).	912	943	0.846154	-19.5	1	0.0106345	0.544	0.13687	0.337565	-5.81384	17	22	10	3UTR		0	0
hsa-miR-15a-5p	NM_017778	NSD3	TAGCAGCACATAATGGTTTGTG#GCAATGTGCCTTCTAAATGGCATGACATATGTAGATGTGCTGCA#..(((((((((....((.(((.#.))).))....))))))))).	3732	3776	0.846154	-18.9	1	0.00030664	0.574	0.403129	0.559691	-11.1852	14	21	9	3UTR		0	0
hsa-miR-15a-5p	NM_017787	WBP1L	TAGCAGCACATAATGGTTTGTG#GAGCCGTGTGTGTCTGTCTGT#(((((((((((.(((((((...#)))))))))))).))).))).	2880	2901	0.846154	-18.2	1	0.0994102	0.485	1.51154	1.62028	-7.28438	18	21	12	3UTR		0	0
hsa-miR-15a-5p	NM_017849	TMEM127	TAGCAGCACATAATGGTTTGTG#CACGAGCCAGTGGCTGCTT#.((((((.(((..(((((((((#)))))))))))))))))).	2636	2655	0.846154	-23.7	1	1.75744e-05	0.412	0.289734	-0.172835	-10.7429	18	19	18	3UTR		0	0
hsa-miR-15a-5p	NM_017861	PIGX	TAGCAGCACATAATGGTTTGTG#CATGTTCCAAAACAGAAGACATCAAACCAGGGTGTGTTGG#...((((((((..(((((((((#.)).)))))))..)))))))).	2377	2417	0.846154	-21	0	0.000784361	0.662	0.00595726	-0.0955926	-11.1505	17	22	8	3UTR		0	0
hsa-miR-15a-5p	NM_017877	SLC35F6	TAGCAGCACATAATGGTTTGTG#CACAGCACCACCCTTCTGTGCTGTTT#.(((((((((.(((((((((((#))))).))))...)).))))))))).	2163	2189	0.846154	-19.9	1	0.0379012	0.588	-0.125016	-0.158488	-6.6181	20	26	9	3UTR		0	0
hsa-miR-15a-5p	NM_017929	PEX26	TAGCAGCACATAATGGTTTGTG#AGGCCCCTATGTGCTGGTT#.(.(((((((((..(((((...#)))))..))))))))).).	3274	3293	0.846154	-18.9	0	0.00870481	0.559	0	0	-7.49683	15	19	9	3UTR		0	0
hsa-miR-15a-5p	NM_017931	TTC38	TAGCAGCACATAATGGTTTGTG#CGCTGACTCAGCTGTGCTGCTT#.(((((((((...(((((.(((#))).))).))..))))))))).	2342	2364	0.846154	-20.4	1	5.64068e-05	0.368	0	0	-11.254	17	22	9	3UTR		0	1
hsa-miR-15a-5p	NM_017934	PHIP	TAGCAGCACATAATGGTTTGTG#GCAGATACCATTATGTAAATGCTGG#(((((..((((((((((((((.#))))..))))))))))...))))).	10584	10609	0.846154	-19.8	0	0.000280292	0.588	0	0	-7.38222	19	25	10	3UTR		1	1
hsa-miR-15a-5p	NM_017934	PHIP	TAGCAGCACATAATGGTTTGTG#CACAGACCAAATACTTAGTGCATGGCTGA#((((.((((.((((((((((((#))))))))).....)))))))...)))).	9763	9792	0.846154	-19.5	0	4.56175e-05	0.603	0	0	-9.29912	20	29	9	3UTR		1	1
hsa-miR-15a-5p	NM_017940	NBPF1	TAGCAGCACATAATGGTTTGTG#GCTAGTGTGTGTTGTTGA#((((((((((((.((((.....#)))).)))))))))))).	6027	6045	0.846154	-17.6	1	0.0114979	0.662	0	0	-5.22671	16	18	12	3UTR		0	0
hsa-miR-15a-5p	NM_017955	CDCA4	TAGCAGCACATAATGGTTTGTG#TATAAACATCCTTTGCTGCTAC#((((((((.......(((((((#)))))))......)))))))).	1271	1293	0.846154	-16	1	0.131459	0.735	0.71439	0.857943	-15.2895	15	22	8	3UTR	MIRT502922	1	1
hsa-miR-15a-5p	NM_017970	NRDE2	TAGCAGCACATAATGGTTTGTG#GCGAGCACATTACTTGCTGCA#..((((((..(((((((((((.#)))))).)))))..)))))).	5230	5251	0.846154	-21.6	1	0.00195663	0.544	-0.702154	-0.549823	-7.2559	17	21	6	3UTR		0	0
hsa-miR-15a-5p	NM_017970	NRDE2	TAGCAGCACATAATGGTTTGTG#ACAAACATATTATGTGGGTTACTGTTAT#(((((((((((((((((((((.#)))))).))))))))).....)))))).	10524	10552	0.846154	-19.2	1	0.0294654	0.691	4.78477	3.72326	-3.93757	21	28	9	3UTR		0	0
hsa-miR-15a-5p	NM_018011	ARGLU1	TAGCAGCACATAATGGTTTGTG#CATAAGCTAAAGAGATGACTAAATGGTAGATTATTTTGTGTGTGCATGCTAG#((((((((((((.(((((((((#))))))))).............................))))))).))))).	2429	2481	0.846154	-19.1	1	0.00297193	0.647	5.88423	5.88651	-5.22671	21	52	9	3UTR		0	0
hsa-miR-15a-5p	NM_018012	KIF26B	TAGCAGCACATAATGGTTTGTG#CACGAGCCAGTGTGTGTGTTT#.((((.((((((.(((((((((#))))))))).)))))))))).	7454	7475	0.846154	-21.9	0	4.49074e-05	0.441	-1.43093	-0.731954	-6.98341	19	21	10	3UTR		0	0
hsa-miR-15a-5p	NM_018024	NTAQ1	TAGCAGCACATAATGGTTTGTG#ATGTGCTGTTGT#(((((((((((...........#))))))))))).	1140	1152	0.846154	-15.4	1	0.00425991	0.647	0.427945	0.709996	-10.3988	11	12	11	3UTR		0	0
hsa-miR-15a-5p	NM_018032	LUC7L	TAGCAGCACATAATGGTTTGTG#ACACTCCATATGTGGTGG#...((.(((((.((((..(((.#)))..))))))))).)).	1547	1565	0.846154	-15.9	0	9.0197e-05	0.5	5.39017	5.40307	-11.7623	14	18	9	3UTR		0	0
hsa-miR-15a-5p	NM_018049	PLEKHJ1	TAGCAGCACATAATGGTTTGTG#GCCACGTGCTGCTGC#(((((((((....((((.....#)))).))))))))).	933	948	0.846154	-17.3	1	0.000229012	0.338	0.864188	2.44728	-12.6408	13	15	9	3UTR		0	0
hsa-miR-15a-5p	NM_018053	XKR8	TAGCAGCACATAATGGTTTGTG#ATAAGCTAACGATGCTGCTGT#((((((((.....((((((((.#))))))))....)))))))).	1365	1386	0.846154	-17.5	1	0.000299388	0.412	1.52581	-0.228846	-13.6972	16	21	8	3UTR		0	0
hsa-miR-15a-5p	NM_018073	TRIM68	TAGCAGCACATAATGGTTTGTG#ATAGGCCAAAAAAATGCTGCG#..((((((.....((((((((.#))))))))......)))))).	2131	2152	0.846154	-17.4	1	0.00196481	0.515	3.23272	1.02328	-14.7166	14	21	8	3UTR		0	0
hsa-miR-15a-5p	NM_018075	ANO10	TAGCAGCACATAATGGTTTGTG#TAGGCCAGTGCTGCC#..(((((((....(((((((..#)))))))))))))).	3038	3053	0.846154	-18.2	1	8.73063e-05	0.426	0	0	-13.6602	14	15	14	3UTR		0	0
hsa-miR-15a-5p	NM_018087	NDC1	TAGCAGCACATAATGGTTTGTG#TACAGGCCACATAGTGTCTGCC#..(((((((....(((((((((#)))))))))....))).)))).	3966	3988	0.846154	-19.2	1	0.000337587	0.515	0	0	-13.6602	16	22	9	3UTR		0	0
hsa-miR-15a-5p	NM_018157	RIC8B	TAGCAGCACATAATGGTTTGTG#CACATTTTAAATTGGGGACTGTGTGTGCTGGTGT#((.((((((((.(((((((.(.#.).))))))))))))))).)).	2530	2564	0.846154	-19.2	0	0.000212412	0.588	1.0553	0.950904	-8.84192	18	22	15	3UTR		0	0
hsa-miR-15a-5p	NM_018207	TRIM62	TAGCAGCACATAATGGTTTGTG#CAGGCCTCTGTGACCTGCTAG#((((((..((((..((((((..#))))))..))))..)))))).	2839	2860	0.846154	-19.1	0	2.62324e-05	0.412	4.65704	3.64761	-9.94087	16	21	6	3UTR		0	0
hsa-miR-15a-5p	NM_018211	RAVER2	TAGCAGCACATAATGGTTTGTG#GCAAGTACCAAATGTGCTGA#...((((((((..((((((((.#))))..)))).)))))))).	2596	2616	0.846154	-18.1	0	0.000165538	0.618	0.279761	0.170847	-11.1505	16	20	8	3UTR		0	0
hsa-miR-15a-5p	NM_018211	RAVER2	TAGCAGCACATAATGGTTTGTG#CACCCGCTTTTGTGCTGCC#..((((((((....(((..(((#)))..)))..)))))))).	2855	2874	0.846154	-17.7	1	0.00129935	0.559	0.435591	0.0418266	-13.2745	14	19	8	3UTR		0	0
hsa-miR-15a-5p	NM_018212	ENAH	TAGCAGCACATAATGGTTTGTG#CATAAAGCACCAGTGGTGTGCTGTTC#.((((((((((..(((((((((#)))))...))))...)))))))))).	10523	10549	0.846154	-20.8	1	8.27677e-06	0.471	1.43705	2.71032	-8.42926	19	26	10	3UTR		1	1
hsa-miR-15a-5p	NM_018212	ENAH	TAGCAGCACATAATGGTTTGTG#GACTATTGTGCTGTCTGCTGC#((((((((((((((((((....#)))))))))).)).)))))).	11773	11794	0.846154	-19.4	1	0.00637114	0.515	3.8477	4.18	-3.93757	18	21	10	3UTR		1	1
hsa-miR-15a-5p	NM_018234	STEAP3	TAGCAGCACATAATGGTTTGTG#TACAAACCTAAAATGCTGCTGCC#..(((((((((...((((((((#))))))))....))).)))))).	2738	2761	0.846154	-20.9	1	0.00264284	0.485	-0.142377	0.113769	-10.4498	17	23	8	3UTR		0	0
hsa-miR-15a-5p	NM_018240	KIRREL1	TAGCAGCACATAATGGTTTGTG#CACAGGCCATTTCTCCTCCTCCATGTGCACGCA#..((.(((((((((((((((((#)))))))))))...........))))))..)).	3813	3846	0.846154	-20.8	0	0.00459938	0.471	-0.421109	0.0409732	-9.07604	19	33	11	3UTR		0	0
hsa-miR-15a-5p	NM_018240	KIRREL1	TAGCAGCACATAATGGTTTGTG#CTAGGACCATGTCCTCATTGACCCAGATACTGCTGTGTGCTGCA#..(((((((((((((((((..(#)..))))))).......................)))))))))).	3059	3103	0.846154	-21	1	1.82808e-05	0.471	0.245947	0.0290428	-4.957	18	44	10	3UTR		0	0
hsa-miR-15a-5p	NM_018255	ELP2	TAGCAGCACATAATGGTTTGTG#CGCTGACATGTGCTGCA#..(((((((((....(((.(((#))).)))))))))))).	5213	5230	0.846154	-18.1	1	6.10275e-05	0.559	-0.0313378	0.138606	-11.1852	15	17	12	3UTR		0	0
hsa-miR-15a-5p	NM_018259	TTC17	TAGCAGCACATAATGGTTTGTG#CCATTCCATGCTGCTGT#((((((((...(((((......#)))))...)))))))).	3960	3977	0.846154	-16.8	1	0.0304787	0.5	1.63308	1.0465	-9.06125	13	17	8	3UTR		0	0
hsa-miR-15a-5p	NM_018263	ASXL2	TAGCAGCACATAATGGTTTGTG#GCAAACCATATTGTGCCTCTT#.((..(((((..(((((((((.#)))))))))..)))))..)).	6925	6946	0.846154	-19.7	0	0.000288219	0.588	0	0	-17.116	16	21	9	3UTR	MIRT000819	0	0
hsa-miR-15a-5p	NM_018315	FBXW7	TAGCAGCACATAATGGTTTGTG#CGCGAAAGTAAGGATAATGTGCTGCA#..(((((((((.((..((((((#)))))).......)).))))))))).	3746	3772	0.846154	-17.6	1	0.00312999	0.618	5.00208	5.75252	-9.2723	17	26	9	3UTR		1	1
hsa-miR-15a-5p	NM_018319	TDP1	TAGCAGCACATAATGGTTTGTG#AGACCAATGTGCTGTTT#.((((((((((..((((((...#)))))))))))))))).	2943	2960	0.846154	-20	1	0.00191602	0.529	-0.544204	-0.726374	-8.42926	16	17	16	3UTR		0	0
hsa-miR-15a-5p	NM_018322	SAYSD1	TAGCAGCACATAATGGTTTGTG#CAGACCCGTTGGCTGCTT#.((((((.((....((((((..#))))))...)))))))).	1391	1409	0.846154	-17.9	1	1.33504e-06	0.529	0.793534	1.94171	-14.4245	14	18	8	3UTR		0	0
hsa-miR-15a-5p	NM_018330	SHTN1	TAGCAGCACATAATGGTTTGTG#CCGTTGCTTGTTGCTAA#((((((((..((((((......#))))))..)))))))).	5141	5158	0.846154	-16	1	0.00286438	0.515	0	0	-6.23647	14	17	8	3UTR		0	0
hsa-miR-15a-5p	NM_018376	NIPSNAP3B	TAGCAGCACATAATGGTTTGTG#CATACACCATTATGTACCTGTC#..((((.((((((((((.((((#)))).))))))))))..)))).	3620	3642	0.846154	-18.7	0	0.00808456	0.603	0	0	-6.50069	18	22	10	3UTR		0	0
hsa-miR-15a-5p	NM_018440	PAG1	TAGCAGCACATAATGGTTTGTG#ACAAACCATGGCTGCTGCTT#.(((((((....(((((((((.#)))))))))...))))))).	2544	2564	0.846154	-23	1	3.26873e-06	0.456	0.149229	-0.20396	-12.2638	16	20	9	3UTR	MIRT547233	1	1
hsa-miR-15a-5p	NM_018440	PAG1	TAGCAGCACATAATGGTTTGTG#CACAGGACATGCCATTATGTCTTTCCAGTACGGATCACAGTGCTGCC#..(((((((((((((((.(((.#.))).)))))))))).....................))))).	7641	7688	0.846154	-21.7	1	9.75701e-05	0.471	1.98343	1.37369	-4.957	18	42	10	3UTR	MIRT547233	1	1
hsa-miR-15a-5p	NM_018440	PAG1	TAGCAGCACATAATGGTTTGTG#CACAGGCCATGAGGGCTGG#...((((.(...((((((((((#))))))))))...))))).	4634	4653	0.846154	-20	0	9.8984e-06	0.5	0.216953	-0.0959318	-16.2423	15	19	10	3UTR	MIRT547233	1	1
hsa-miR-15a-5p	NM_018643	TREM1	TAGCAGCACATAATGGTTTGTG#ACAGACCATGTCAGACATCCTGTGTGCATTTATCGCTGG#((((.((((((((((((((((.#)))))))))...........))))))).......)))).	1380	1419	0.846154	-18.7	0	0.00130737	0.515	-0.280865	-0.278377	-8.05661	20	39	9	3UTR		0	1
hsa-miR-15a-5p	NM_018656	SLC35E3	TAGCAGCACATAATGGTTTGTG#ACAGACCAAGATGAGCTTGCTGA#(((((((.(((..((((((((.#))))))))..))).))).)))).	7649	7672	0.846154	-21	1	0.00551613	0.588	-0.00831913	-0.200125	-10.8871	18	23	8	3UTR		0	0
hsa-miR-15a-5p	NM_018667	SMPD3	TAGCAGCACATAATGGTTTGTG#TCATTGTGGCTGCC#..(((((.((((((((......#))))))))))))).	4698	4712	0.846154	-17.6	0	0.00114966	0.324	1.05868	2.82574	-7.27064	13	14	13	3UTR		0	0
hsa-miR-15a-5p	NM_018704	CTTNBP2NL	TAGCAGCACATAATGGTTTGTG#TACAAGCTTTGTGTTCTGAAACAAGGCTGCA#..(((((((((((.((((((((#))))))))))))))...........))))).	2639	2670	0.846154	-18.2	1	0.00899644	0.632	0	0	-5.81384	19	31	14	3UTR		0	0
hsa-miR-15a-5p	NM_018706	DHTKD1	TAGCAGCACATAATGGTTTGTG#AATCTCTGGTGCTGCTT#.((((((((.....((((....#))))....)))))))).	3963	3980	0.846154	-15.1	1	0.00304002	0.632	0	0	-13.3534	12	17	8	3UTR		1	0
hsa-miR-15a-5p	NM_018710	PIP4P2	TAGCAGCACATAATGGTTTGTG#GCAAATTGTTTTGCTGCTAG#((((((((...((((((((((.#)))))))))).)))))))).	1053	1073	0.846154	-19.5	1	0.00426325	0.735	1.49906	1.1625	-9.06125	18	20	10	3UTR		1	1
hsa-miR-15a-5p	NM_018947	CYCS	TAGCAGCACATAATGGTTTGTG#CACAGATCATGACTTTTTGACTGTGCTT#....((((((..((((((((((#))))))))))...........)))))).	1250	1278	0.846154	-16.1	0	0.0164693	0.691	-0.401221	0.0705091	-15.7181	16	28	10	3UTR		0	0
hsa-miR-15a-5p	NM_019001	XRN1	TAGCAGCACATAATGGTTTGTG#TAGACCTGCTGTGAAAGGATCACATTTGTTGTGGTGCTGCC#..((((((((((((((..((((#.)))).)))))))).)))))).	5765	5806	0.846154	-18.9	1	0.000749706	0.603	1.35555	1.47349	-4.957	18	22	8	3UTR		0	0
hsa-miR-15a-5p	NM_019004	ANKIB1	TAGCAGCACATAATGGTTTGTG#TACAGTCCAATTGTGCCAAACTCTTACTTGTGTGCTGACTAA#(((((((((((((.((((((..#.)))))).....)))))))))).))).	4497	4539	0.846154	-19.9	1	0.00296113	0.559	3.83066	1.01107	-4.79441	19	27	10	3UTR		1	1
hsa-miR-15a-5p	NM_019084	CCNJ	TAGCAGCACATAATGGTTTGTG#GCAAACCAAAATGTATCTGTG#..((((.((((..((((((((.#))))))))..))))..)))).	3799	3820	0.846154	-16.4	0	0.00923587	0.662	2.62023	2.04757	-11.1366	16	21	8	3UTR		0	1
hsa-miR-15a-5p	NM_019106	SEPTIN3	TAGCAGCACATAATGGTTTGTG#TAGACTTTATGTGTTGTA#..(((((((((((.((((((..#))))))))))))))))).	4759	4777	0.846154	-17.9	1	0.0398165	0.657	0	0	-5.81384	17	18	17	3UTR		0	0
hsa-miR-15a-5p	NM_019108	SMG9	TAGCAGCACATAATGGTTTGTG#GCAGGCCATGTTGTGCTGG#...(((((((..(((((((((.#)))))))))..))))))).	4687	4706	0.846154	-25.6	0	3.34836e-05	0.412	4.2141	4.5847	-12.6861	16	19	9	3UTR		0	0
hsa-miR-15a-5p	NM_019591	ZNF26	TAGCAGCACATAATGGTTTGTG#CCATTATGTGTTCCTAA#(((.((((((((((((......#)))))))))))).))).	5587	5604	0.846154	-18.3	0	0.053251	0.515	-0.047427	-0.0211212	-6.9696	15	17	12	3UTR		0	0
hsa-miR-15a-5p	NM_019591	ZNF26	TAGCAGCACATAATGGTTTGTG#CCACAGTGTGCCTGCTAT#(((((((((((..(((......#)))..)))))).))))).	16143	16161	0.846154	-18.2	1	0.0228105	0.544	0.0941899	-0.109667	-8.57351	14	18	6	3UTR		0	0
hsa-miR-15a-5p	NM_019610	RBMXL1	TAGCAGCACATAATGGTTTGTG#CACAGACCACAAGGGTAATGACCAAATTTATGTGGTTGTTAC#((((((((((((((((((((((#)))))))))..................))))))).)))))).	3223	3265	0.846154	-20.8	1	2.44477e-05	0.603	3.04852	3.13096	-3.93757	22	42	9	3UTR		0	0
hsa-miR-15a-5p	NM_019616	F7	TAGCAGCACATAATGGTTTGTG#GCTGACTCCATGTGTGCTGTC#..(((((((((.((((......#.))))))))))))).	2158	2179	0.846154	-18.4	1	0.000849059	0.485	-0.720902	-0.434601	-8.3038	13	15	13	3UTR		0	0
hsa-miR-15a-5p	NM_020120	UGGT1	TAGCAGCACATAATGGTTTGTG#GCAGGGAAGACAAGAGTAGACCATATTCTCTGTGTGCTGTG#..((((((((((((((((((..#.))))))))......)))))))))).	7179	7220	0.846154	-21.1	1	0.00184335	0.529	0	0	-4.957	18	26	10	3UTR		0	0
hsa-miR-15a-5p	NM_020130	TCIM	TAGCAGCACATAATGGTTTGTG#ACAGACTGGTTACAAAGACTCCAAACAATTTCATGCCCTGTGCTGTTAC#((((((((((..((((.((((.#.))))..))))....)))))))))).	539	588	0.846154	-18.2	1	0.00350997	0.588	0.608638	0.446118	-10.1092	18	26	10	3UTR		0	1
hsa-miR-15a-5p	NM_020145	SH3GLB2	TAGCAGCACATAATGGTTTGTG#ATAAACCGTCCTTGTGTGCGAGTC#..((.((((((((((((((((.#)))))))))...)))))))..)).	1990	2014	0.846154	-18.2	0	0.00131326	0.412	0	0	-9.07604	18	24	9	3UTR		0	0
hsa-miR-15a-5p	NM_020187	HMCES	TAGCAGCACATAATGGTTTGTG#CGCAGCACCGTTGGCGTTGGCCGATTGCTGCTGG#((((((((..((((((((((((#))))).)))))))............)))))))).	2015	2049	0.846154	-20.4	1	0.000225595	0.265	0	0	-6.23647	20	34	8	3UTR		0	0
hsa-miR-15a-5p	NM_020193	EMSY	TAGCAGCACATAATGGTTTGTG#CATTCCATTGTGTGA#......((((((((((..((..#))..)))))))))).	6963	6978	0.846154	-16.1	0	0.00156092	0.677	0	0	-15.5666	12	15	10	3UTR		0	0
hsa-miR-15a-5p	NM_020202	NIT2	TAGCAGCACATAATGGTTTGTG#TACAATGAAGCCAGGAGGGATAGAAAGGGAAATGATGTGTGTGCTGCA#..((((((((((((.((((.(.#.).)))).)).)))))))))).	4497	4545	0.846154	-20.3	1	0.00220682	0.471	0.0532747	-0.00468213	-5.69245	17	22	10	3UTR		0	0
hsa-miR-15a-5p	NM_020204	LHX9	TAGCAGCACATAATGGTTTGTG#CAGAAGCCTTGTGGATGCTGA#(((((...(((((.(((((.((#)).))))))))))..))))).	2744	2765	0.846154	-17.6	0	0.000639298	0.647	3.05106	2.05499	-10.5527	17	21	10	3UTR		0	0
hsa-miR-15a-5p	NM_020211	RGMA	TAGCAGCACATAATGGTTTGTG#GCTAACCAGAATGTGCAAGGCTAT#((((.((((((..(((((.((.#)).)))))..))))))...)))).	5397	5421	0.846154	-19.9	0	0.000552714	0.588	-0.634081	-0.595464	-12.6925	17	24	6	3UTR		1	1
hsa-miR-15a-5p	NM_020240	CDC42SE2	TAGCAGCACATAATGGTTTGTG#CAGGGACATTGCTATGTGCTGTG#..((((((((((...((((.((#)).)))).....)))))))))).	2524	2547	0.846154	-18.2	1	0.000260024	0.529	0.142965	-0.021322	-7.83842	16	23	10	3UTR	MIRT256305	1	1
hsa-miR-15a-5p	NM_020347	LZTFL1	TAGCAGCACATAATGGTTTGTG#CAGGCCTGCTGCTGA#((((((((......((((((..#)))))))))))))).	3209	3224	0.846154	-17.1	1	6.86296e-06	0.618	2.06146	3.02016	-14.554	14	15	14	3UTR		0	0
hsa-miR-15a-5p	NM_020351	COL8A1	TAGCAGCACATAATGGTTTGTG#GCCTGCTATTAGCCTGCTGCTGA#((((((((..(((((((..((.#))..)))))))...)))))))).	4238	4261	0.846154	-19	1	0.000795179	0.515	0.341327	0.302706	-6.23647	17	23	8	3UTR		0	0
hsa-miR-15a-5p	NM_020356	CASS4	TAGCAGCACATAATGGTTTGTG#TACAAATTATGTATGTGTCTTGCA#..((((((((((((((((((((#)))))))))).)))))))..))).	3885	3909	0.846154	-18.1	1	0.000156859	0.691	0	0	-4.957	20	24	10	3UTR		0	0
hsa-miR-15a-5p	NM_020375	TIGAR	TAGCAGCACATAATGGTTTGTG#CACAAGGACCATTTCTAGTTTGGAGCTATTATGAATAAAGCTGCTAT#(((((((.(((((((((((...#.)))))))))))......))))))).	7793	7840	0.846154	-19.6	1	0.0282109	0.676	0.0314292	0.075855	-6.25121	18	26	11	3UTR		0	0
hsa-miR-15a-5p	NM_020377	CYSLTR2	TAGCAGCACATAATGGTTTGTG#GCAACTCCCACAGATAAGGGGGTGCTGCTGG#(((((((((......(((((((#.)))))))......))))))))).	4363	4394	0.846154	-22.8	1	0.000774496	0.574	0.130499	0.000305683	-14.2331	16	24	9	3UTR		0	0
hsa-miR-15a-5p	NM_020383	XPNPEP1	TAGCAGCACATAATGGTTTGTG#ACAAGCCAAGAATAAAATTGCTGCA#..((((((.....((((((((.#))))))))..........)))))).	2283	2308	0.846154	-17.1	1	0.0169575	0.588	6.28618	2.54132	-14.7166	14	25	8	3UTR		0	0
hsa-miR-15a-5p	NM_020385	REXO4	TAGCAGCACATAATGGTTTGTG#CATAGCACGAGGATGTGTTGCC#..(((((((((..(.(((((((#))))).)).)..))))))))).	2036	2058	0.846154	-18.6	1	2.26061e-05	0.412	0.143533	0.0298974	-10.3284	17	22	9	3UTR		0	0
hsa-miR-15a-5p	NM_020396	BCL2L10	TAGCAGCACATAATGGTTTGTG#ATGTGCTGCTGA#(((((((((((...........#))))))))))).	1014	1026	0.846154	-18	1	0.00998962	0.5	-1.04738	0.0422203	-10.3988	11	12	11	3UTR		0	0
hsa-miR-15a-5p	NM_020398	EPPIN	TAGCAGCACATAATGGTTTGTG#GCTATTGTAAATAGTGCTGCA#..(((((((((((((((.....#)))))))).....))))))).	1590	1611	0.846154	-17.8	1	0.00014801	0.676	2.08454	0.977688	-4.957	15	21	8	3UTR		0	0
hsa-miR-15a-5p	NM_020412	CHMP1B	TAGCAGCACATAATGGTTTGTG#CTAGAGCCCAGCTGTGCTGCC#..((((((((....(((((..(#)..)))))....)))))))).	1893	1914	0.846154	-19.1	1	3.39153e-05	0.471	-0.580982	-0.227332	-13.2745	14	21	8	3UTR		0	0
hsa-miR-15a-5p	NM_020444	KIAA1191	TAGCAGCACATAATGGTTTGTG#GCCCTTGTTGTGTGGAAGAAGCCATTTTGTACTGCTT#.(((((.(((.((((((((.(.#.).)))))))).))).))))).	1721	1758	0.846154	-19.9	0	0.00692419	0.588	3.59612	3.48574	-8.16179	17	22	8	3UTR		0	0
hsa-miR-15a-5p	NM_020459	PAIP2B	TAGCAGCACATAATGGTTTGTG#GCAATGAACTCGGATAACCAATGTGCTGTC#..(((((((((..(((((....#.)))))))))))))).	1066	1096	0.846154	-18.4	1	0.0278833	0.471	-0.108861	0.193285	-9.59293	14	16	14	3UTR		0	0
hsa-miR-15a-5p	NM_020469	ABO	TAGCAGCACATAATGGTTTGTG#GCAGTGCCACATCTCCTAGTTTCCAGAACATTTAATGTGTTGCTGT#(((((((((((((((.((((..#.)))).))))..))))))))))).	4097	4143	0.846154	-19.3	1	4.34762e-05	0.5	0.0892197	-0.200901	-4.17062	19	24	11	3UTR		0	0
hsa-miR-15a-5p	NM_020474	GALNT1	TAGCAGCACATAATGGTTTGTG#CATAAACCATGTCCCCAGGAAATTTGAAAGGAAGCAGGTGCTGA#...((((((...((((((((((#))))))))))...........................)))))).	3610	3654	0.846154	-18.5	0	0.000450966	0.574	-0.119152	0.427833	-13.9286	16	44	10	3UTR	MIRT080011	1	0
hsa-miR-15a-5p	NM_020536	KAT14	TAGCAGCACATAATGGTTTGTG#GGCCATTGATGTGTTGTC#..((((((((((((((((....#)))))))).)))))))).	3637	3655	0.846154	-18.8	1	0.00306517	0.5	-0.291414	-0.303967	-4.957	16	18	8	3UTR		0	0
hsa-miR-15a-5p	NM_020639	RIPK4	TAGCAGCACATAATGGTTTGTG#GCGAGCCACCTTGGGTTGCTGG#(((((((.((...((((((((.#))))))))...)).))))))).	2706	2728	0.846154	-20.6	1	8.68655e-05	0.382	4.60767	3.15899	-13.7119	17	22	8	3UTR		0	0
hsa-miR-15a-5p	NM_020640	DCUN1D1	TAGCAGCACATAATGGTTTGTG#TACAAGCCCCATGAGCTGCTT#.((((((.(((...((((((((#))))))))..))).)))))).	2124	2145	0.846154	-20.1	1	0.00440757	0.632	-0.339457	-0.0458282	-11.5997	17	21	8	3UTR		1	1
hsa-miR-15a-5p	NM_020640	DCUN1D1	TAGCAGCACATAATGGTTTGTG#TACAACTATACTGGGCTGCTT#.((((((.((..((((.(((((#)))))))))..)).)))))).	3715	3736	0.846154	-16.3	1	0.140674	0.706	0.771431	0.551736	-12.2785	17	21	9	3UTR		1	1
hsa-miR-15a-5p	NM_020647	JPH1	TAGCAGCACATAATGGTTTGTG#GCCATGACCTGCTGCTT#.(((((((....(((((.....#)))))....))))))).	2806	2823	0.846154	-17	1	0.0570247	0.515	1.78486	1.85825	-12.2638	12	17	7	3UTR		1	0
hsa-miR-15a-5p	NM_020661	AICDA	TAGCAGCACATAATGGTTTGTG#GGCCAGGGACGTGCTGCA#..(((((((....(((((....#))))).....))))))).	877	895	0.846154	-18	1	0.00013643	0.515	-0.0390831	-0.0100729	-13.6602	12	18	7	3UTR		0	0
hsa-miR-15a-5p	NM_020698	TMCC3	TAGCAGCACATAATGGTTTGTG#TAGGAATGATTTATGTGTTGCA#..((((((((((((.((((.((#)).)))).))).))))))))).	5525	5547	0.846154	-18.5	1	0.00808339	0.721	2.97735	3.54402	-5.69245	18	22	9	3UTR		0	0
hsa-miR-15a-5p	NM_020730	DLG3	TAGCAGCACATAATGGTTTGTG#AAACCATGTTGTGCTACTGT#(((.((((((..(((((((...#)))))))..)))))).))).	2859	2879	0.846154	-19.9	0	0.0210141	0.647	4.73103	2.99099	-13.1412	16	20	7	3UTR		0	0
hsa-miR-15a-5p	NM_020746	MAVS	TAGCAGCACATAATGGTTTGTG#GCAAACTTGTTGCTGCTGT#((((((((((....(((((((.#)))))))))).))))))).	5574	5593	0.846154	-19	1	0.000949502	0.515	-0.0336232	0.0589538	-12.2551	17	19	10	3UTR		0	0
hsa-miR-15a-5p	NM_020759	STARD9	TAGCAGCACATAATGGTTTGTG#GCAGCCAGATGGTGGCTGCTGA#(((((((.(((..(((.((((.#)))))))....)))))))))).	14989	15011	0.846154	-20	1	3.13107e-05	0.485	0.0924063	-0.0183348	-10.8871	17	22	10	3UTR		1	0
hsa-miR-15a-5p	NM_020759	STARD9	TAGCAGCACATAATGGTTTGTG#ACCGTCAAGATGGTGCTGCTGA#(((((((((...(((((.....#))))).......))))))))).	14219	14241	0.846154	-17.7	1	8.58671e-07	0.441	0.866956	1.11701	-11.3517	14	22	9	3UTR		1	0
hsa-miR-15a-5p	NM_020762	SRGAP1	TAGCAGCACATAATGGTTTGTG#CACAGACTGTTAAGTCACTGCA#..((((.((.((((((((((((#)))))))))))).))..)))).	20459	20481	0.846154	-18.9	0	0.000565101	0.574	-0.10307	0.0765612	-7.74319	18	22	12	3UTR		1	0
hsa-miR-15a-5p	NM_020773	TBC1D14	TAGCAGCACATAATGGTTTGTG#CACAGAAATGAACCGTTTTGCAGCTGCG#..(((((.((.((((((((((.#.)))))))))).))..))))).	3427	3455	0.846154	-19.7	0	0.0031635	0.529	0.124767	-0.0851468	-10.0954	17	22	10	3UTR	MIRT726372	0	0
hsa-miR-15a-5p	NM_020796	SEMA6A	TAGCAGCACATAATGGTTTGTG#CATAAACCCGAGTGTGCCTTTGCTT#.((((((((((...((((((((#))))))))...))))))...)))).	6566	6591	0.846154	-20.1	1	0.00978876	0.441	2.61752	1.31426	-9.2861	18	25	8	3UTR		0	0
hsa-miR-15a-5p	NM_020810	TRMT5	TAGCAGCACATAATGGTTTGTG#TATGTGCTGCTGA#((((((((((((..........#)))))))))))).	2396	2409	0.846154	-19.4	1	0.000990379	0.574	0.210488	0.227657	-7.05204	12	13	12	3UTR		0	0
hsa-miR-15a-5p	NM_020813	ZNF471	TAGCAGCACATAATGGTTTGTG#CATAAGCAAATGTGTTGCA#..(((((((((....(((((((#)))))))..))))))))).	6033	6052	0.846154	-18.9	1	0.000189434	0.706	0.131017	0.146132	-11.1852	16	19	9	3UTR		0	0
hsa-miR-15a-5p	NM_020822	KCNT1	TAGCAGCACATAATGGTTTGTG#AGGCCAGTGGCTGCTGG#(((((((.(((..((((((...#)))))))))))))))).	5111	5128	0.846154	-18.7	1	4.16753e-06	0.353	-1.14661	-0.908287	-10.8871	16	17	16	3UTR		0	0
hsa-miR-15a-5p	NM_020828	ZFP28	TAGCAGCACATAATGGTTTGTG#ACCTTGATTGTGCTGCTT#.(((((((((....(((.....#))).....))))))))).	3581	3599	0.846154	-18	1	0.0002321	0.515	-0.197622	-0.185413	-12.1109	12	18	9	3UTR	MIRT294283	0	0
hsa-miR-15a-5p	NM_020840	FNIP2	TAGCAGCACATAATGGTTTGTG#ATAGACCAAGAATGTTGCTGCTC#.((((((((((..((((((((.#))))))))...)))).)))))).	5697	5720	0.846154	-20.8	1	0.104041	0.721	0.933767	0.0673006	-8.42926	18	23	8	3UTR		1	0
hsa-miR-15a-5p	NM_020844	TRMT9B	TAGCAGCACATAATGGTTTGTG#CACAGTCTGCTGTGTGCTGG#...(((((((((.(((.(((((#))))).))).))))))))).	6975	6995	0.846154	-19.1	0	3.08071e-06	0.544	0.123425	-0.131274	-7.80367	17	20	9	3UTR	MIRT562881	0	1
hsa-miR-15a-5p	NM_020853	FAM234B	TAGCAGCACATAATGGTTTGTG#GCAACCATTTTGTCCTGCA#..((((.(((.(((((.((((.#))))))))).))).)))).	2906	2925	0.846154	-18.1	0	0.00723503	0.529	-0.161291	0.423397	-9.32546	16	19	9	3UTR		0	0
hsa-miR-15a-5p	NM_020856	TSHZ3	TAGCAGCACATAATGGTTTGTG#CACGAGACTCGAGTGTGCTGG#...((((((((...((((((((#))).)))))...)))))))).	3800	3821	0.846154	-18.1	0	7.37948e-05	0.5	2.44918	5.0045	-12.0073	16	21	8	3UTR		0	0
hsa-miR-15a-5p	NM_020856	TSHZ3	TAGCAGCACATAATGGTTTGTG#TATAAGCCCTCTTGGTTGCTAT#(((((((.((..(.((((((((#)))))))).)..))))))))).	4690	4712	0.846154	-17.4	1	0.00390687	0.647	1.62971	3.89163	-13.2796	18	22	9	3UTR		0	0
hsa-miR-15a-5p	NM_020858	SEMA6D	TAGCAGCACATAATGGTTTGTG#GCAAGTGATTTTGTGCTGCTAT#((((((((((.(((.((((((.#)))))).))).)))))))))).	4688	4710	0.846154	-23	1	0.0181315	0.618	3.8936	1.38257	-7.4978	19	22	10	3UTR		1	1
hsa-miR-15a-5p	NM_020868	DPP10	TAGCAGCACATAATGGTTTGTG#ACAAATCGCTTACATGCTGCA#..((((((..(((((((((((.#)))))))).)))..)))))).	5574	5595	0.846154	-18.6	1	0.0150703	0.544	0	0	-7.2559	17	21	8	3UTR		0	0
hsa-miR-15a-5p	NM_020940	FHIP2A	TAGCAGCACATAATGGTTTGTG#GCTCACCATTGGTAGTGTTTGCTAA#(((((((((.(((((((..((.#))..)))))))...))))).)))).	3340	3365	0.846154	-17.8	1	0.00144834	0.676	1.641	0.821666	-5.18008	18	25	7	3UTR		1	1
hsa-miR-15a-5p	NM_020952	TRPM3	TAGCAGCACATAATGGTTTGTG#CACAATGTTTGTGTGCTGG#...((((((((((....(((((#)))))...)))))))))).	10479	10498	0.846154	-19	0	0.00145381	0.544	6.38772	6.09761	-8.33988	15	19	10	3UTR		1	0
hsa-miR-15a-5p	NM_020993	BCL7A	TAGCAGCACATAATGGTTTGTG#CAGGATTCCATTTGTGTTGCTGCTGT#((((((((((((((((.((.((#)).))..))))).)))).))))))).	1179	1205	0.846154	-20.6	1	0.0399798	0.529	0	0	-3.93757	20	26	7	3UTR	MIRT133334	1	1
hsa-miR-15a-5p	NM_021012	KCNJ12	TAGCAGCACATAATGGTTTGTG#GCAGGCGGTTATGTGTCTGTCTAC#((((((((((((((.((((((.#)))))).)))))))).))).))).	4724	4748	0.846154	-23.6	1	0.022112	0.5	-1.0118	-0.424005	-4.67302	20	24	8	3UTR		0	0
hsa-miR-15a-5p	NM_021072	HCN1	TAGCAGCACATAATGGTTTGTG#AGCTATTCTGTGTTGTA#..((((((((.(((((((....#))))))).)))))))).	3699	3716	0.846154	-16.4	1	0.00646847	0.735	0	0	-7.78178	15	17	8	3UTR		1	0
hsa-miR-15a-5p	NM_021083	XK	TAGCAGCACATAATGGTTTGTG#CACAGGTAACCATGTTGTGTTCTT#.((.((((((..((((((((((#))))...))))))..)))))))).	1725	1749	0.846154	-17.3	0	0.00165982	0.559	0.0921447	0.32101	-12.9969	18	24	8	3UTR		0	0
hsa-miR-15a-5p	NM_021090	MTMR3	TAGCAGCACATAATGGTTTGTG#ATAAATGGTATGTTGCTGCTGA#(((((((((((.((.((((((.#)))))).)))))).))))))).	8515	8537	0.846154	-19.4	1	2.53209e-05	0.603	0.343933	0.547768	-8.01983	19	22	7	3UTR	MIRT300992	1	1
hsa-miR-15a-5p	NM_021109	TMSB4X	TAGCAGCACATAATGGTTTGTG#TAAATGACTGTGCTGCC#..((((((((...(.(((((..#))))).).)))))))).	318	335	0.846154	-15.6	1	0.00303294	0.574	3.94738	3.21301	-13.1532	14	17	8	3UTR		0	0
hsa-miR-15a-5p	NM_021117	CRY2	TAGCAGCACATAATGGTTTGTG#GCACGCCAGTGCTGTTT#.((((((((....((((.(((.#))).)))))))))))).	2021	2038	0.846154	-17.6	1	0.000150623	0.368	0.0297822	0.275627	-12.4965	15	17	12	3UTR		0	0
hsa-miR-15a-5p	NM_021120	DLG3	TAGCAGCACATAATGGTTTGTG#AAACCATGTTGTGCTACTGT#(((.((((((..(((((((...#)))))))..)))))).))).	3811	3831	0.846154	-19.9	0	0.0210141	0.647	4.73103	2.99099	-13.1412	16	20	7	3UTR		0	0
hsa-miR-15a-5p	NM_021140	KDM6A	TAGCAGCACATAATGGTTTGTG#ACAGACCAATAAACAATTGCTGCC#..((((((..((.((((((((.#)))))))).))......)))))).	5733	5757	0.846154	-17.3	1	0.0972896	0.691	2.54895	3.63095	-8.54503	16	24	8	3UTR		0	0
hsa-miR-15a-5p	NM_021155	CD209	TAGCAGCACATAATGGTTTGTG#TAGGATATTTGGGTTGCCATGTGTAGCTGCTAT#(((((((((((.(((((.....#.))))))))).))))))).	1500	1533	0.846154	-20.6	1	3.92591e-05	0.529	0.458117	0.540133	-7.28438	16	19	9	3UTR		0	0
hsa-miR-15a-5p	NM_021158	TRIB3	TAGCAGCACATAATGGTTTGTG#CAGAAGCCTGTGTGGAGTGTGCTGTG#..((((((((((..(((((.((#)).)))))..).....))))))))).	1603	1629	0.846154	-18.3	1	0.000748456	0.485	0.584304	0.38231	-7.10297	17	26	9	3UTR		0	0
hsa-miR-15a-5p	NM_021158	TRIB3	TAGCAGCACATAATGGTTTGTG#ACAAACCAGCTGCC#..(((((......((((((((.#))))))))))))).	1895	1909	0.846154	-16.9	0	0.061504	0.574	-0.298698	-0.253971	-17.0302	13	14	13	3UTR		0	0
hsa-miR-15a-5p	NM_021180	GRHL3	TAGCAGCACATAATGGTTTGTG#CACATGCCTCAGCGCTGTTAC#(((((((.(.....(((.((((#)))).)))...).))))))).	1947	1968	0.846154	-16	1	0.00718185	0.412	0.987927	0.314902	-15.8113	15	21	7	3UTR		0	0
hsa-miR-15a-5p	NM_021188	ZNF410	TAGCAGCACATAATGGTTTGTG#ATAGACCAAAAGTGAATTTGATTATGTGTTGGCTGA#(((((((((((((((((((((.#)))))))).............)))))))))).))).	1907	1943	0.846154	-19.7	1	0.0329111	0.574	0.637418	0.789002	-3.93757	21	36	10	3UTR		0	0
hsa-miR-15a-5p	NM_021190	PTBP2	TAGCAGCACATAATGGTTTGTG#AAACTAGTGTTGCTAT#(((((((((....((((((...#))))))))))))))).	1991	2007	0.846154	-15.5	1	0.00232079	0.662	3.95105	3.51453	-12.6408	15	16	15	3UTR		0	0
hsa-miR-15a-5p	NM_021192	HOXD11	TAGCAGCACATAATGGTTTGTG#TACCGCCAGTGTGCTGTC#..(((((((((..((((..(((#))).))))))))))))).	1336	1354	0.846154	-17.8	1	0.00647451	0.412	1.98301	1.99602	-9.59293	16	18	13	3UTR		0	0
hsa-miR-15a-5p	NM_021201	MS4A7	TAGCAGCACATAATGGTTTGTG#CATGAGCCATTAGGTGG#......(((.((((((((((((#)))))))))))).))).	1350	1367	0.846154	-16.7	0	0.000628325	0.544	0.0822989	0.0995762	-16.8091	15	17	12	3UTR		0	0
hsa-miR-15a-5p	NM_021215	RPRD1B	TAGCAGCACATAATGGTTTGTG#CACTCCCCAACCTCTCCCCCACCCCCCGTGGTGTGCTGCTT#.((((((((((.((((...(((#.)))...)))).)))))))))).	2925	2966	0.846154	-23.6	1	0.00193	0.368	-1.52292	-0.0225715	-7.14013	17	23	10	3UTR	MIRT737945	0	1
hsa-miR-15a-5p	NM_021244	RRAGD	TAGCAGCACATAATGGTTTGTG#CACATACCATTGATTTGTTGTTAA#((((((((..(((((((.((((#)))).)))))))...)))))))).	1576	1600	0.846154	-19.4	1	0.00573993	0.662	0.315734	0.252875	-6.23647	19	24	8	3UTR		0	0
hsa-miR-15a-5p	NM_021244	RRAGD	TAGCAGCACATAATGGTTTGTG#GCGATGGTCTGGTGTGCTGCA#..(((((((((......((((.#)))).......))))))))).	2432	2453	0.846154	-18.2	1	3.63227e-05	0.529	0.057474	0.0702955	-11.4183	13	21	9	3UTR		0	0
hsa-miR-15a-5p	NM_021620	PRDM13	TAGCAGCACATAATGGTTTGTG#TACAAATGTGGTGTGTGTTGTTT#.(((((((((((...(((((((#)))))))....))))))))))).	3019	3042	0.846154	-18.7	1	0.0131679	0.662	2.30145	2.58361	-6.67474	18	23	11	3UTR		0	0
hsa-miR-15a-5p	NM_021629	GNB4	TAGCAGCACATAATGGTTTGTG#CACATTATAGCAGCTCGCCATTGTGTTTGCA#..((((.((((((((((..((.#.))..)))))))))))))).	1485	1516	0.846154	-18.9	0	0.000777017	0.691	0.559192	-0.155538	-6.50069	16	20	14	3UTR		0	0
hsa-miR-15a-5p	NM_021641	ADAM12	TAGCAGCACATAATGGTTTGTG#GGAGACCGTGACCAGTGCTGCTGC#(((((((((...(((((((.(.#).))))))).....))))))))).	2564	2588	0.846154	-22.2	1	0.000750662	0.338	3.62965	1.34903	-11.3517	17	24	9	3UTR		0	0
hsa-miR-15a-5p	NM_021645	UTP14C	TAGCAGCACATAATGGTTTGTG#TAGAGGCCAAGGTGCTGCC#..(((((((....((((((.((#)).))))))..))))))).	3395	3414	0.846154	-19.3	1	0.000179092	0.485	-0.281736	-0.0844731	-13.6602	15	19	7	3UTR		0	0
hsa-miR-15a-5p	NM_021705	NFYA	TAGCAGCACATAATGGTTTGTG#ACAGAGCATTTTGTGGCTAT#((((..((((.((((.(((((.#))))).)))).)))))))).	3524	3544	0.846154	-16.8	0	6.81775e-05	0.574	1.23139	1.58673	-13.0154	17	20	8	3UTR		0	0
hsa-miR-15a-5p	NM_021784	FOXA2	TAGCAGCACATAATGGTTTGTG#GCAGGTTGTATTTTATTTTGGCCCAGGGAGTGTTGCTGT#(((((((((....(((......#.)))....))))))))).	2457	2496	0.846154	-16.4	1	0.00196991	0.662	-0.541522	0.720753	-12.6408	12	18	9	3UTR		0	0
hsa-miR-15a-5p	NM_021808	GALNT9	TAGCAGCACATAATGGTTTGTG#CGAGCCAGTGTGGCTGA#...((((.((((.(((((((..#))))))).)))))))).	1038	1055	0.846154	-18.7	0	4.55217e-06	0.294	4.22826	4.0059	-10.1173	15	17	8	3UTR		0	0
hsa-miR-15a-5p	NM_021809	TGIF2	TAGCAGCACATAATGGTTTGTG#GGGAGCCATGCTGCTGA#((((((((.....((((((.(.#).)))))))))))))).	3209	3226	0.846154	-18.1	1	1.03166e-05	0.5	2.73641	0.564238	-13.6972	15	17	14	3UTR		1	1
hsa-miR-15a-5p	NM_021823	PPCDC	TAGCAGCACATAATGGTTTGTG#GCCATTTGGTGTGGCTGCA#..(((((((((((((((.....#))))))..))))).)))).	1929	1948	0.846154	-18.1	1	1.42991e-05	0.471	0.329268	0.146626	-4.957	15	19	6	3UTR		0	0
hsa-miR-15a-5p	NM_021827	CCDC81	TAGCAGCACATAATGGTTTGTG#TCATTATGGCTGCTGG#(((((((.((((((((......#))))))))))))))).	2241	2257	0.846154	-20	1	4.73541e-05	0.368	-0.0757892	0.164345	-6.25121	15	16	15	3UTR		0	1
hsa-miR-15a-5p	NM_021828	HPSE2	TAGCAGCACATAATGGTTTGTG#CACACAGCATTATAACCACAAATCCAAACCTTAGCCTGCTGCTGCTGC#((((((((..(((.((((((..#.)))))))))...)))))))).	2171	2219	0.846154	-20.1	1	0.000213338	0.529	0.0286515	-0.282921	-7.09331	17	22	9	3UTR		1	1
hsa-miR-15a-5p	NM_021925	LDAH	TAGCAGCACATAATGGTTTGTG#ATGAGCCAAATAGTGTGCTAGCC#..(((((((((..((((((((.#))))))))....))))))).)).	1909	1932	0.846154	-18.4	1	0.0044383	0.603	0.0953715	0.210076	-9.59293	17	23	8	3UTR	MIRT003883	0	0
hsa-miR-15a-5p	NM_021935	PROK2	TAGCAGCACATAATGGTTTGTG#CACTCCAAACTCCTGTCATGGCACGGAAGCTAGGAGTGCTGCTGG#(((((((((.(..((((((.((#.)).))))))..)))))))))).	1021	1066	0.846154	-22	1	3.48681e-05	0.471	0.895877	1.40423	-9.81601	18	23	10	3UTR		0	0
hsa-miR-15a-5p	NM_021949	ATP2B3	TAGCAGCACATAATGGTTTGTG#GCAAACCCTCACTGCTGCTGT#((((((((......(((((((.#))))))).....)))))))).	6531	6552	0.846154	-20.4	1	0.00232093	0.632	0	0	-14.554	15	21	8	3UTR		0	0
hsa-miR-15a-5p	NM_021951	DMRT1	TAGCAGCACATAATGGTTTGTG#AAGCCATTTGTGTGCCTCTAA#(((..((((((((((((((...#)))))))).))))))..))).	1558	1579	0.846154	-18.5	0	0.00111494	0.691	0	0	-11.0886	17	21	8	3UTR		0	0
hsa-miR-15a-5p	NM_021961	TEAD1	TAGCAGCACATAATGGTTTGTG#CACGGCCATCTTGTGTTGTC#..((((((((..((((.(((((#)))))))))..)))))))).	4719	4739	0.846154	-20.4	1	0.000516298	0.456	0	0	-11.1286	17	20	9	3UTR		1	1
hsa-miR-15a-5p	NM_022063	FAM204A	TAGCAGCACATAATGGTTTGTG#CGGAGGCAGGTGTGTTGCTGA#(((((((((((....((((.((#)).))))..))))))))))).	9881	9902	0.846154	-19.1	1	7.77019e-05	0.559	0.321603	0.378976	-10.1658	17	21	11	3UTR		0	0
hsa-miR-15a-5p	NM_022095	ZNF335	TAGCAGCACATAATGGTTTGTG#CATCCTCTCATTCCCAGGGAGCCAGACCTGTGCTGTTGG#((((((((((...((((((.(.#.).))))))....)))))))))).	4273	4312	0.846154	-21.7	1	8.81762e-05	0.353	4.25305	2.74769	-11.3983	17	24	10	3UTR		0	0
hsa-miR-15a-5p	NM_022106	FAM217B	TAGCAGCACATAATGGTTTGTG#GGGCCTACTGTGTTGCTT#.(((((((((....(((((...#)))))...))))))))).	4742	4760	0.846154	-17.2	1	0.00462786	0.632	-0.0249159	-0.438584	-12.1109	14	18	9	3UTR		0	0
hsa-miR-15a-5p	NM_022130	GOLPH3	TAGCAGCACATAATGGTTTGTG#GCATTCCATTCCCTGTTGCC#..((((((...(((((..(((.#)))..)))))...)))))).	1401	1421	0.846154	-16.4	1	0.188571	0.574	2.08329	1.85129	-10.0807	14	20	6	3UTR		0	0
hsa-miR-15a-5p	NM_022146	NPFFR1	TAGCAGCACATAATGGTTTGTG#CACAGACATTGTAATGCTGCA#..((((((.(((((.(((((((#))))))))))))..)))))).	2408	2429	0.846154	-20	1	0.00108977	0.515	0	0	-6.74884	18	21	12	3UTR		0	0
hsa-miR-15a-5p	NM_022151	MOAP1	TAGCAGCACATAATGGTTTGTG#TACAATCCCTACCTTGTGCTGCC#..((((((((....((.(((((#))))).))......)))))))).	1495	1518	0.846154	-18.7	1	0.0039476	0.603	0.417593	0.528391	-13.2745	15	23	8	3UTR		0	0
hsa-miR-15a-5p	NM_022154	SLC39A8	TAGCAGCACATAATGGTTTGTG#ATAGTCCATTATTTGTTGTTAA#((((((((.(((((((.((((.#)))).))))))).)))))))).	2063	2085	0.846154	-17.5	1	0.0186254	0.662	1.99305	1.99882	-4.99396	19	22	8	3UTR		0	0
hsa-miR-15a-5p	NM_022334	ITGB1BP1	TAGCAGCACATAATGGTTTGTG#TGTGCTGCA#..((((((((............#)))))))).	1939	1948	0.846154	-14.9	1	0.00248402	0.676	0.613472	0.516238	-14.243	8	9	8	3UTR		0	0
hsa-miR-15a-5p	NM_022346	NCAPG	TAGCAGCACATAATGGTTTGTG#CAGATTCCTTATGTGTTGTTGT#(((((((((((((.((..(.((#)).)..))))))))))))))).	4359	4381	0.846154	-19.4	1	0.0297686	0.574	0.185763	0.57299	-4.79441	18	22	15	3UTR		0	0
hsa-miR-15a-5p	NM_022351	NECAB1	TAGCAGCACATAATGGTTTGTG#CACAGTCCATTACAGTTATTGTTGCTAG#((((((((..((((((.(((((#))))).)))))).......)))))))).	4583	4611	0.846154	-17.7	1	0.0516842	0.632	1.22675	1.86068	-6.23647	19	28	8	3UTR		0	0
hsa-miR-15a-5p	NM_022458	LMBR1	TAGCAGCACATAATGGTTTGTG#TACAGGCTCTTATGTGCTAGTTT#.((((((((((((.((((((((#)))))))).))))))))).))).	4575	4598	0.846154	-21.1	1	0.00118936	0.662	0.522466	0.197427	-4.65016	20	23	9	3UTR		0	0
hsa-miR-15a-5p	NM_022459	XPO4	TAGCAGCACATAATGGTTTGTG#CACATCAACCCAGTGCTGCA#..(((((((.....((((((((#))))..))))..))))))).	4220	4240	0.846154	-17.8	1	0.0126501	0.603	0.260585	0.354094	-14.5171	15	20	7	3UTR		1	1
hsa-miR-15a-5p	NM_022477	NDRG3	TAGCAGCACATAATGGTTTGTG#TACAGATTATTAAATAAAGCTGCA#..(((((...((((((((((((#))))))))))))......))))).	2896	2920	0.846154	-16.4	0	0.204919	0.722	0.215151	0.503007	-9.56953	17	24	12	3UTR		0	0
hsa-miR-15a-5p	NM_022552	DNMT3A	TAGCAGCACATAATGGTTTGTG#ACAGGCCTGGGTGTGATTGACTGG#(((((((((((...(((((((.#)))))))...))))).))).))).	7209	7233	0.846154	-18.2	1	0.00527374	0.529	4.70125	4.84986	-9.43035	18	24	7	3UTR		0	0
hsa-miR-15a-5p	NM_022730	COPS7B	TAGCAGCACATAATGGTTTGTG#CACAGACAGAGGGTGCTGTG#..(((((((......(((((((#))))))).....))))))).	1560	1580	0.846154	-19.2	1	3.13077e-05	0.456	-0.527169	0.306269	-15.2525	14	20	7	3UTR		1	1
hsa-miR-15a-5p	NM_022748	TNS3	TAGCAGCACATAATGGTTTGTG#TATCAGCCCTCTTTGTGCTGCTC#.(((((((((....((((.(((#))).)))).....))))))))).	5836	5859	0.846154	-18.7	1	0.000910591	0.426	0.726266	3.64155	-12.1109	16	23	9	3UTR		0	0
hsa-miR-15a-5p	NM_022751	GAREM1	TAGCAGCACATAATGGTTTGTG#CACAAATCATGACCACAATAATTTATCTGTAACTGCTGCTAA#((((((((....((((((((((#)))))))))).......................)))))))).	3684	3726	0.846154	-20	1	0.0462183	0.721	-0.270161	0.634238	-12.408	18	42	10	3UTR		1	1
hsa-miR-15a-5p	NM_022755	IPPK	TAGCAGCACATAATGGTTTGTG#CACGGGTCCTGTGTGCTGG#...(((((((((..((((((((#)))))).))))))))))).	3026	3045	0.846154	-19.1	0	8.55798e-06	0.412	4.68399	3.54037	-8.66051	17	19	11	3UTR	MIRT475123	1	1
hsa-miR-15a-5p	NM_022782	MPHOSPH9	TAGCAGCACATAATGGTTTGTG#GCAAACTATTTTGTACTGTTT#.(((((.(((.((((((((((.#)))))))))).))).))))).	3844	3865	0.846154	-18.7	0	0.0157136	0.691	1.91653	3.05813	-8.16179	18	21	10	3UTR		1	0
hsa-miR-15a-5p	NM_022783	DEPTOR	TAGCAGCACATAATGGTTTGTG#CAAAATGATCATCTTGTGTTGTA#..((((((((..((((((....#.))))))..)))))))).	2337	2360	0.846154	-16.7	1	0.00999294	0.632	-0.204503	0.226931	-11.1286	14	18	8	3UTR		1	1
hsa-miR-15a-5p	NM_022898	BCL11B	TAGCAGCACATAATGGTTTGTG#GCAGATCCAGGGGCTGCTGT#(((((((.(....((((((((.#))))).)))..)))))))).	7399	7419	0.846154	-18	1	0.000318286	0.426	0.724634	2.2751	-14.9544	16	20	8	3UTR		1	1
hsa-miR-15a-5p	NM_022898	BCL11B	TAGCAGCACATAATGGTTTGTG#GCAGACCAGATGGGAAATTATTTGTGTTGA#...(((((((...((((((((.#))))))))..............))))))).	6465	6495	0.846154	-17.2	0	0.0183299	0.618	5.72542	4.94423	-13.9752	15	30	8	3UTR		1	1
hsa-miR-15a-5p	NM_023003	TM6SF1	TAGCAGCACATAATGGTTTGTG#TTATTATTTGCTGCTGT#((((((((.(((((((......#))))))).)))))))).	1653	1670	0.846154	-16.3	1	0.196426	0.765	0.203607	0.621059	-4.99396	15	17	8	3UTR		0	0
hsa-miR-15a-5p	NM_023934	FUNDC2	TAGCAGCACATAATGGTTTGTG#CACAGCCAGTTTTGGACCCCAGAGAAAAATGTGGCTGCTGC#(((((((((((..(((.(((((#))))))))....................))))).)))))).	4528	4569	0.846154	-18	1	0.000126095	0.5	-0.31848	0.0965891	-8.57351	19	41	8	3UTR		0	0
hsa-miR-15a-5p	NM_024015	HOXB4	TAGCAGCACATAATGGTTTGTG#TGTGTGCTGTA#..((((((((((..........#)))))))))).	1947	1958	0.846154	-15.6	1	0.000932557	0.632	5.42712	5.34101	-8.07147	10	11	10	3UTR		0	0
hsa-miR-15a-5p	NM_024033	CYREN	TAGCAGCACATAATGGTTTGTG#GTGCTGCTGG#(((((((((.............#))))))))).	730	740	0.846154	-16.3	1	0.000177188	0.324	-0.480973	-0.657368	-14.4661	9	10	9	3UTR		0	0
hsa-miR-15a-5p	NM_024045	DDX50	TAGCAGCACATAATGGTTTGTG#TATGTGTCTGCTAT#((((((((((((..........#)))))).)))))).	2375	2389	0.846154	-15.7	1	0.00147491	0.691	2.00358	2.25418	-7.05204	12	14	6	3UTR		0	0
hsa-miR-15a-5p	NM_024074	TMEM38A	TAGCAGCACATAATGGTTTGTG#TACAGATGCTTACCTGCTCTGTGGTCAGCCTTGTGCTGCTGCTGG#(((((((((((((.((((....#.))))))))).)))))))).	2274	2319	0.846154	-21	1	2.20683e-05	0.368	-0.429484	-0.342793	-4.79441	17	20	9	3UTR		1	0
hsa-miR-15a-5p	NM_024074	TMEM38A	TAGCAGCACATAATGGTTTGTG#GAGCCAGGTGCTGCC#..(((((((....((((((...#)))))).))))))).	1703	1718	0.846154	-17.7	1	0.000140936	0.529	0.564786	-0.122781	-13.6602	13	15	7	3UTR		1	0
hsa-miR-15a-5p	NM_024082	PRRG3	TAGCAGCACATAATGGTTTGTG#CACCAAACCATTTCTCCTCTGTGGTGCTT#.((((.((((.(((((((((((#))).)))))))).......)))).)))).	2162	2191	0.846154	-18.6	0	0.00723963	0.603	0	0	-8.51906	19	29	8	3UTR		0	0
hsa-miR-15a-5p	NM_024101	MLPH	TAGCAGCACATAATGGTTTGTG#CACCAGCCATATGTGTA#.....((((((.((((((.(((#))).)))))))))))).	2411	2428	0.846154	-16.6	0	0.00313218	0.574	-1.39505	-0.96904	-17.0124	15	17	12	3UTR		0	0
hsa-miR-15a-5p	NM_024111	CHAC1	TAGCAGCACATAATGGTTTGTG#CCAGTGCTGCTGCTAA#(((((((((((..(((......#)))))).)))))))).	1081	1097	0.846154	-16.8	1	0.0184992	0.353	2.02529	0.677777	-8.57351	14	16	8	3UTR	MIRT114923	1	1
hsa-miR-15a-5p	NM_024293	RETREG2	TAGCAGCACATAATGGTTTGTG#CAGGGACCTGTGCTGCTC#.(((((((((....(((((.((#)).)))))))))))))).	2065	2083	0.846154	-21.4	1	7.30961e-05	0.5	2.00064	1.1886	-12.1109	16	18	14	3UTR		1	1
hsa-miR-15a-5p	NM_024294	ILRUN	TAGCAGCACATAATGGTTTGTG#TATGGATCCAGGGTGCTGTTGC#(((((((((....(((((((((#)))))).)))..))))))))).	2546	2568	0.846154	-17	1	5.40617e-05	0.412	0.482256	0.838517	-12.6408	18	22	9	3UTR	MIRT728092	0	0
hsa-miR-15a-5p	NM_024300	CHCHD7	TAGCAGCACATAATGGTTTGTG#CTCAGTGCCATGCCGATGGTATGTTGCTGTTGG#(((((((((((((((((.....#.)))))........))))).))))))).	607	640	0.846154	-16.2	1	0.000219003	0.5	0.734619	1.42462	-3.93757	17	28	7	3UTR		0	0
hsa-miR-15a-5p	NM_024309	TNIP2	TAGCAGCACATAATGGTTTGTG#GCGAGCCACATGTCTGCA#..((((.((((..((((((((.#)))))))).)))))))).	1812	1830	0.846154	-19.2	0	0.000985714	0.456	0.205711	0.880082	-11.1366	16	18	8	3UTR		0	0
hsa-miR-15a-5p	NM_024320	PRR15L	TAGCAGCACATAATGGTTTGTG#ACAGAGGACCCTGGCACTCTGTTAGGGTGCTGTA#..(((((((.((((((..(((.#.)))..))))))..))))))).	1136	1170	0.846154	-18.3	1	0.000734451	0.471	1.90283	1.97247	-6.19951	16	22	7	3UTR		1	1
hsa-miR-15a-5p	NM_024331	TTPAL	TAGCAGCACATAATGGTTTGTG#AGAAACTATTATGTGTA#.....((((((((((((((.(.#).)))))))))))))).	2230	2247	0.846154	-17.7	0	0.0920229	0.603	0.103727	0.0109274	-13.6656	15	17	14	3UTR		0	1
hsa-miR-15a-5p	NM_024334	TMEM43	TAGCAGCACATAATGGTTTGTG#CATATTCAGAAACCGTTTTGTGCCTGCTGG#((((((((((.((((((((.((#.)).)))))))).))))).))))).	2751	2781	0.846154	-25.3	1	0.00599872	0.632	-0.530688	-0.173581	-6.76235	20	25	8	3UTR		0	1
hsa-miR-15a-5p	NM_024345	DCAF10	TAGCAGCACATAATGGTTTGTG#ACCATTACGCTGCTC#.((((((...(((((((.....#))))))).)))))).	7373	7388	0.846154	-16.5	1	0.0428667	0.662	0.511332	0.419296	-8.40586	13	15	7	3UTR		1	1
hsa-miR-15a-5p	NM_024421	DSC1	TAGCAGCACATAATGGTTTGTG#GCAAACTGATGTTACTTTTTGTGCTGTG#..(((((((((((((((((((.#)))))))...)))).....)))))))).	3225	3253	0.846154	-17.7	1	0.0042833	0.632	3.20602	1.40673	-4.957	19	28	8	3UTR		0	0
hsa-miR-15a-5p	NM_024482	GMEB1	TAGCAGCACATAATGGTTTGTG#GCAAGCCATTGGTATGTGCATAAGCAGTTGCA#..(((((((((((((((((((.#)))))))))...))))))).........))).	5104	5136	0.846154	-20.9	1	0.000119532	0.544	0.538317	0.487803	-4.957	19	32	9	3UTR		0	0
hsa-miR-15a-5p	NM_024493	ZKSCAN3	TAGCAGCACATAATGGTTTGTG#CACAACGTGCAGGTTTGTTACATATGTATACATGTGCCATGTTGGTGTGCTGCA#..(((((((((.(((((.((((#.)))).)))))....))))))))).	3443	3497	0.846154	-22.1	1	5.3333e-05	0.588	0.114039	-0.000483273	-8.3038	18	25	9	3UTR		0	0
hsa-miR-15a-5p	NM_024494	WNT2B	TAGCAGCACATAATGGTTTGTG#GGGAACTGGTATGTGCTGA#...(((((((((.((((((.(.#).)))))).))))))))).	9188	9207	0.846154	-18.8	0	0.00573999	0.618	0.92551	1.01102	-7.80367	16	19	9	3UTR		1	1
hsa-miR-15a-5p	NM_024516	PAGR1	TAGCAGCACATAATGGTTTGTG#CCTAAAACTGTGCTGCTT#.(((((((((............#.))))))))).	3687	3705	0.846154	-15.7	1	0.0270819	0.691	-0.0202939	-0.419834	-13.0794	9	11	9	3UTR	MIRT074530	0	1
hsa-miR-15a-5p	NM_024562	TANGO6	TAGCAGCACATAATGGTTTGTG#CAGGCCATTCTTCTTCACTCCTGCTGCTGT#((((((((...(((((((((..#)))))))))............)))))))).	4058	4088	0.846154	-18.6	1	0.0124685	0.5	-0.0498882	0.291605	-9.06125	17	30	9	3UTR		0	0
hsa-miR-15a-5p	NM_024569	MPZL1	TAGCAGCACATAATGGTTTGTG#GCAATGTTACTTTTTCTCCCTGTAGTTTGGAGTCCATTATGAGCTGCTGC#(((((((.(((((((((((...#.))).)))))))).))))))).	2350	2400	0.846154	-21.9	1	0.000859336	0.574	-0.61636	-0.487493	-6.25121	18	22	8	3UTR		0	0
hsa-miR-15a-5p	NM_024577	SH3TC2	TAGCAGCACATAATGGTTTGTG#GCAAACAGATCTGTGCTGTG#..((((((((.....((((((.#)))))).....)))))))).	23199	23219	0.846154	-18.8	1	0.000236016	0.632	3.20504	3.54445	-14.01	14	20	8	3UTR		0	0
hsa-miR-15a-5p	NM_024586	OSBPL9	TAGCAGCACATAATGGTTTGTG#CACAGGCCAGGGCTTCTCAAAGTGCTGCTGC#(((((((((....(((((((((#)))))))))............))))))))).	3417	3448	0.846154	-24	1	0.00283221	0.426	0.489733	0.0687727	-12.6408	18	31	9	3UTR		0	0
hsa-miR-15a-5p	NM_024594	PANK3	TAGCAGCACATAATGGTTTGTG#CACTACCCATATGTAGCTGTTGA#(((((((((((.((((...(((#)))...)))))))).))))))).	3053	3076	0.846154	-18.5	1	0.000257439	0.588	0.0880472	0.0837478	-7.28438	18	23	8	3UTR		0	0
hsa-miR-15a-5p	NM_024598	USB1	TAGCAGCACATAATGGTTTGTG#GGCTGTTGTGGGTTGCAGGTTGGGTGCTGCTGT#(((((((((.((((...((((.#.)))))))).))))))))).	1420	1453	0.846154	-17.8	1	9.43232e-05	0.441	-0.262574	-0.238261	-6.14858	17	20	9	3UTR		0	0
hsa-miR-15a-5p	NM_024605	ARHGAP10	TAGCAGCACATAATGGTTTGTG#ACCCGTGTGCTGTTT#.((((((((((...(((.....#))).)))))))))).	3196	3211	0.846154	-16.5	1	0.00117479	0.471	0.838454	0.960096	-9.2861	13	15	10	3UTR		0	0
hsa-miR-15a-5p	NM_024616	C3orf52	TAGCAGCACATAATGGTTTGTG#CACGAGCCAGAGTGTCTGCC#..((((.((((..(((((((((#)))))))))..)))))))).	1942	1962	0.846154	-23.1	0	1.46226e-06	0.485	-0.704152	-0.0657732	-11.1366	17	20	9	3UTR		0	0
hsa-miR-15a-5p	NM_024639	ZNF322	TAGCAGCACATAATGGTTTGTG#CACTCCATTATCCTGCTGTTT#.(((((((.(((((((...(((#))).)))))))..))))))).	3496	3517	0.846154	-16.8	1	0.0591092	0.632	-0.664859	2.50864	-4.84971	17	21	7	3UTR		0	0
hsa-miR-15a-5p	NM_024648	OGFOD3	TAGCAGCACATAATGGTTTGTG#GGGAACCAGCTTTTCACTTCTCCAGCATCATGTGTGCTTGGGCTGT#(((((((((((.((((((((..#.))).))))))))))))...)))).	1225	1271	0.846154	-16.6	1	0.000277599	0.412	0	0	-7.28438	19	25	12	3UTR		0	1
hsa-miR-15a-5p	NM_024653	PRKRIP1	TAGCAGCACATAATGGTTTGTG#GAACCTGGCTCGTGCTGTG#..(((((((.....(((((...#)))))......))))))).	629	648	0.846154	-15.6	1	2.08788e-05	0.397	-0.455724	-0.0382667	-14.5171	12	19	7	3UTR		0	0
hsa-miR-15a-5p	NM_024674	LIN28A	TAGCAGCACATAATGGTTTGTG#GCAGACCTGCTGCTC#.(((((((......(((((((.#)))))))))))))).	1255	1270	0.846154	-18.4	1	0.000562416	0.397	0.68335	0.434793	-14.4098	14	15	14	3UTR		1	0
hsa-miR-15a-5p	NM_024698	SLC25A22	TAGCAGCACATAATGGTTTGTG#CGCAAGCCCCCCGGGGTGCTGCC#..(((((((.....((((((((#)))))))).......))))))).	1489	1512	0.846154	-22.4	1	8.53885e-08	0.426	2.92385	2.76568	-14.5171	15	23	8	3UTR	MIRT726548	1	1
hsa-miR-15a-5p	NM_024700	SNIP1	TAGCAGCACATAATGGTTTGTG#GGACCTTGTGTTCATAGGTCTGTTTGCTGCTAA#(((((((((((((.(((((...#)))))))))))..............))))))).	2498	2531	0.846154	-18.2	1	0.0001314	0.559	1.22013	0.433625	-4.79441	18	33	11	3UTR		1	1
hsa-miR-15a-5p	NM_024717	MCTP1	TAGCAGCACATAATGGTTTGTG#GCATACCATCACTGTTTGTTGCTAA#((((((((.((((((((.(((.#))).)))))...))).)))))))).	5159	5184	0.846154	-18.6	1	0.158795	0.647	0	0	-4.99396	19	25	8	3UTR		0	0
hsa-miR-15a-5p	NM_024734	CLMN	TAGCAGCACATAATGGTTTGTG#TACGAAAATGTCAGAATCCATCATGGCTGCTT#.((((((.(((.((((.((.((#.)).)).)))).))))))))).	8739	8771	0.846154	-19.3	1	0.00059244	0.515	0.2638	-0.604916	-9.45376	17	22	9	3UTR		0	0
hsa-miR-15a-5p	NM_024749	VASH2	TAGCAGCACATAATGGTTTGTG#TAGACTGTATGTTGTGCTGTTT#.(((((((((..((((((((..#))))))))....))))))))).	3874	3896	0.846154	-17.4	1	0.0238121	0.676	1.55675	1.06336	-9.9649	17	22	9	3UTR		0	0
hsa-miR-15a-5p	NM_024757	EHMT1	TAGCAGCACATAATGGTTTGTG#CACAGACAACGGTGCTGA#...((((((......(((((((#)))))))....)))))).	4700	4718	0.846154	-17.5	0	0.0128484	0.603	2.20147	2.39472	-16.81	13	18	7	3UTR		0	0
hsa-miR-15a-5p	NM_024761	MOB3B	TAGCAGCACATAATGGTTTGTG#CACTCTCTGTTATGGCTGTG#..(((((.((((((((...(((#)))...))))))))))))).	5480	5500	0.846154	-17.6	0	7.07659e-05	0.574	5.00976	5.5336	-7.27064	16	20	13	3UTR		1	1
hsa-miR-15a-5p	NM_024761	MOB3B	TAGCAGCACATAATGGTTTGTG#ACATTCCCCACTCACTTTGTGTGCTCTTAACCTTCTGAGTGCTGCTAG#(((((((((.((..((((....#.))))...)).))))))))).	1250	1298	0.846154	-18.7	1	0.000230713	0.471	-0.223444	0.0901125	-7.32605	15	21	9	3UTR		1	1
hsa-miR-15a-5p	NM_024770	METTL8	TAGCAGCACATAATGGTTTGTG#AAACCTCTACTTGCTGCTC#.(((((((..((..(((((...#)))))..))..))))))).	6650	6669	0.846154	-16.6	1	0.0736406	0.5	0.0609223	-0.01444	-8.23819	14	19	7	3UTR		0	1
hsa-miR-15a-5p	NM_024813	RPAP2	TAGCAGCACATAATGGTTTGTG#ACTAGCCAGGCATGGTGCTGCA#..(((((((....(((((.((.#)).)))))......))))))).	9345	9367	0.846154	-19.8	1	0.000107719	0.574	0.0807334	0.0598864	-13.6602	14	22	7	3UTR		0	0
hsa-miR-15a-5p	NM_024859	MAGIX	TAGCAGCACATAATGGTTTGTG#ACGAGCTTCGTGCTGCTGC#(((((((((.....(((((((.#)))))))..))))))))).	1376	1395	0.846154	-20.6	1	5.6485e-06	0.515	0	0	-13.4976	16	19	9	3UTR		0	0
hsa-miR-15a-5p	NM_024884	L2HGDH	TAGCAGCACATAATGGTTTGTG#CATCCCATTACTGGGTATATACCCAAGGGACTATAAATCATGCTGCTAT#((((((((.....(((((((((#.))))))))))))))))).	4319	4368	0.846154	-17.3	1	0.132842	0.618	0.259538	-0.126908	-13.6972	17	19	17	3UTR	MIRT500097	0	0
hsa-miR-15a-5p	NM_024928	STN1	TAGCAGCACATAATGGTTTGTG#GCAGACAGACAGTGTTGCC#..(((((((......((((((.#)))))).....))))))).	2857	2876	0.846154	-16.3	1	0.000240097	0.588	0.0289967	0.0279729	-15.2525	13	19	7	3UTR		0	0
hsa-miR-15a-5p	NM_024945	RMI1	TAGCAGCACATAATGGTTTGTG#CATTCTTCCACTGTGCTGTTAT#((((((((((...(((...(((#)))....))).)))))))))).	3286	3308	0.846154	-17.4	1	0.06229	0.662	0.143411	0.165816	-11.3983	16	22	10	3UTR		0	0
hsa-miR-15a-5p	NM_024960	PANK2	TAGCAGCACATAATGGTTTGTG#AGCCAGGTGTGCTGGTGT#((.((((((((..(((((....#))))).)))))))).)).	7171	7189	0.846154	-19.3	0	1.55517e-06	0.559	0.00777162	-0.00441281	-10.131	15	18	8	3UTR		0	1
hsa-miR-15a-5p	NM_025010	KLHL18	TAGCAGCACATAATGGTTTGTG#GCAGATCATTTTCTACCATGGCCTGCTGCTC#.((((((((((((((((((((.#)))))))))).......)))...))))))).	4005	4036	0.846154	-18.7	1	0.000213434	0.5	-0.0474633	0.0749946	-3.79332	20	31	10	3UTR		1	1
hsa-miR-15a-5p	NM_025124	TMEM134	TAGCAGCACATAATGGTTTGTG#CTCGGGCCGTGCGGCTGCTAG#(((((((.....((((((((.(#).))))))))...))))))).	841	862	0.846154	-19.3	1	6.66596e-06	0.544	0.0431969	-0.173899	-14.7217	16	21	8	3UTR		0	0
hsa-miR-15a-5p	NM_025146	NAA50	TAGCAGCACATAATGGTTTGTG#GGAAACCATGGTGTGGTGGTGG#((.((.(((((.(((((((.(.#).))))))).))))).)).)).	3410	3432	0.846154	-19.4	0	0.00220482	0.574	1.31975	1.43552	-10.7429	17	22	7	3UTR		0	0
hsa-miR-15a-5p	NM_001830	CLCN4	TAGCAGCACATAATGGTTTGTG#GAGCCAGCGTGTGCTGG#...((((((((..((((((...#))))))..)))))))).	5140	5157	0.846154	-21.2	0	3.07088e-07	0.5	0	0	-11.1505	14	17	8	3UTR		1	1
hsa-miR-15a-5p	NM_001850	COL8A1	TAGCAGCACATAATGGTTTGTG#GCCTGCTATTAGCCTGCTGCTGA#((((((((..(((((((..((.#))..)))))))...)))))))).	4300	4323	0.846154	-19	1	0.000795179	0.515	0.341327	0.302706	-6.23647	17	23	8	3UTR		0	0
hsa-miR-15a-5p	NM_001876	CPT1A	TAGCAGCACATAATGGTTTGTG#CATGAGCCACCATGCGCGGCC#..((.((.(((..(((((((((#)))))))))..))).)).)).	4268	4289	0.846154	-17.3	0	0.000317163	0.515	4.53937	3.98393	-16.0256	16	21	9	3UTR		0	0
hsa-miR-15a-5p	NM_001895	CSNK2A1	TAGCAGCACATAATGGTTTGTG#CACATGCCTGTAGTGCTAGCTAC#(((((((((.((..(((.((((#)))).)))..))))))).)))).	8324	8347	0.846154	-20.4	1	5.57225e-06	0.441	1.54705	0.436757	-7.32605	18	23	7	3UTR		0	0
hsa-miR-15a-5p	NM_001944	DSG3	TAGCAGCACATAATGGTTTGTG#CACAGATGGGGGTGCTGCTGC#(((((((((....(.(((((((#))))))).)..))))))))).	4975	4996	0.846154	-22.6	1	3.7748e-05	0.426	-0.51078	-0.245412	-13.3762	17	21	9	3UTR		0	0
hsa-miR-15a-5p	NM_001962	EFNA5	TAGCAGCACATAATGGTTTGTG#CACTTACTCATCGAGTGCTGTTT#.((((((((.(.(((((..(((#)))..)).))).).)))))))).	5205	5228	0.846154	-17.3	1	0.00156116	0.647	0.404197	0.472865	-8.38263	17	23	8	3UTR		0	0
hsa-miR-15a-5p	NM_001987	ETV6	TAGCAGCACATAATGGTTTGTG#GGAGGCCAAAATCATCACAGATGCTGCTGTGCTGCA#..((((((((.....(((((((#.))))))).....)))))))).	2623	2659	0.846154	-21.7	1	4.74214e-06	0.456	0.413406	-0.0226728	-14.01	15	22	8	3UTR		0	0
hsa-miR-15a-5p	NM_002014	FKBP4	TAGCAGCACATAATGGTTTGTG#CACAAGCCAGTCATGCTGAGCTGCC#..(((((.(((..(((((((((#)))))))))...)))....))))).	2843	2868	0.846154	-20.2	0	0.00287409	0.397	0	0	-11.9066	17	25	9	3UTR		0	0
hsa-miR-15a-5p	NM_002019	FLT1	TAGCAGCACATAATGGTTTGTG#CGCAAACCACCTGTGACAGCTGG#((((.(((((...(((((((((#)))))))))..)))).).)))).	6189	6212	0.846154	-19.2	0	0.00120257	0.588	0.889648	2.47605	-15.5173	18	23	9	3UTR		0	0
hsa-miR-15a-5p	NM_002027	FNTA	TAGCAGCACATAATGGTTTGTG#GCTCCTTGGGTGCTGCTGC#(((((((((.(((.((...((.#)).))))).))))))))).	1303	1322	0.846154	-17	1	0.000198516	0.574	0	0	-6.03692	16	19	9	3UTR		1	1
hsa-miR-15a-5p	NM_002056	GFPT1	TAGCAGCACATAATGGTTTGTG#CAGGCTGGCATGCAGTGCTGCA#..(((((((...((((((((..#)))))...)))...))))))).	7627	7649	0.846154	-17.3	1	6.0858e-07	0.441	0	0	-12.3711	15	22	7	3UTR		0	0
hsa-miR-15a-5p	NM_002065	GLUL	TAGCAGCACATAATGGTTTGTG#CACCCGGCCTAGGGCCATGTAAAAAGCCAGATCTGTGCTGCTGT#((((((((((...((((((...#.))))))....)))))))))).	5031	5075	0.846154	-23.4	1	0.00182452	0.485	0	0	-11.3983	16	22	10	3UTR		0	0
hsa-miR-15a-5p	NM_002074	GNB1	TAGCAGCACATAATGGTTTGTG#CACAGATCATTGTTGCA#..((((((....((((((((((#)))))))))))))))).	1993	2010	0.846154	-17.9	1	0.00210299	0.662	0	0	-13.4275	16	17	16	3UTR	MIRT476259	0	0
hsa-miR-15a-5p	NM_002084	GPX3	TAGCAGCACATAATGGTTTGTG#ACCATCTGTGTGCCTGCA#..(((((((((((((((.....#))))).))))))).))).	1025	1043	0.846154	-18.8	1	0.000229302	0.485	0	0	-4.957	15	18	7	3UTR		0	0
hsa-miR-15a-5p	NM_002183	IL3RA	TAGCAGCACATAATGGTTTGTG#CGGGCCAGGCGCCTGCACAGACTGGCTGCTGG#(((((((.(.....((((((((#.)))))))))))))))).	1362	1394	0.846154	-18.1	1	1.76923e-05	0.294	0	0	-15.8113	16	18	16	3UTR		0	0
hsa-miR-15a-5p	NM_002188	IL13	TAGCAGCACATAATGGTTTGTG#TAGACCTCAGCCTGTGCTGCC#..((((((((....((((((..#))))))......)))))))).	587	608	0.846154	-19	1	4.28598e-05	0.441	0	0	-13.2745	14	21	8	3UTR		0	0
hsa-miR-15a-5p	NM_002212	EIF6	TAGCAGCACATAATGGTTTGTG#GCAGGCCCTGTGGCTGCTGG#(((((((.((((..(((((((.#))))))).))))))))))).	994	1014	0.846154	-23	1	4.89788e-07	0.338	0	0	-8.39718	18	20	11	3UTR		0	0
hsa-miR-15a-5p	NM_002214	ITGB8	TAGCAGCACATAATGGTTTGTG#CATGAGCCACCATGCCAGGCTGCTAA#(((((((.(((..(((((((((#)))))))))..)))....))))))).	4653	4679	0.846154	-20.5	1	5.92976e-05	0.529	0	0	-10.8871	19	26	9	3UTR		0	0
hsa-miR-15a-5p	NM_002243	KCNJ15	TAGCAGCACATAATGGTTTGTG#CACAACGTGCAGGTTTGTTACATATGTATACATGTGCCATGTTGGTGTGCTGCA#..(((((((((.(((((.((((#.)))).)))))....))))))))).	5183	5237	0.846154	-22.1	1	6.82935e-05	0.603	0	0	-8.3038	18	25	9	3UTR		0	0
hsa-miR-15a-5p	NM_002251	KCNS1	TAGCAGCACATAATGGTTTGTG#CACATGCCGTTGTGTTATGCC#..(((..((((((((((.((((#)))).))))))))))..))).	3781	3802	0.846154	-21.3	0	0.00101826	0.485	0	0	-8.40165	17	21	10	3UTR		0	0
hsa-miR-15a-5p	NM_002254	KIF3C	TAGCAGCACATAATGGTTTGTG#GGACCAAATTCTCGTGTGTTGCTAT#(((((((((((..((((((...#)))))).......))))))))))).	5068	5093	0.846154	-18.6	1	0.040355	0.632	0	0	-8.57351	17	25	11	3UTR		0	0
hsa-miR-15a-5p	NM_002262	KLRD1	TAGCAGCACATAATGGTTTGTG#GCGAGCCATCATGCTCAGCTAA#((((((((....(((((((((.#)))))))))..))))..)))).	2501	2523	0.846154	-17.7	1	0.0164839	0.574	0	0	-12.408	17	22	9	3UTR		0	0
hsa-miR-15a-5p	NM_002268	KPNA4	TAGCAGCACATAATGGTTTGTG#AGACCACCTCAAGTGCTGTA#..(((((((....((((((...#))))))......))))))).	4612	4632	0.846154	-16.1	1	0.0969175	0.647	0	0	-13.6602	13	20	7	3UTR		1	0
hsa-miR-15a-5p	NM_002270	TNPO1	TAGCAGCACATAATGGTTTGTG#GCCAGTTTGTGTTGCA#..((((((((...((((.....#))))...)))))))).	3747	3763	0.846154	-18.1	1	0.00253224	0.618	0	0	-12.4177	12	16	8	3UTR		1	0
hsa-miR-15a-5p	NM_002296	LBR	TAGCAGCACATAATGGTTTGTG#CAATACAGTGCTGCA#..(((((((....((..(((..#)))..))))))))).	3621	3636	0.846154	-15.3	1	0.00155952	0.632	0	0	-13.8933	12	15	9	3UTR		0	0
hsa-miR-15a-5p	NM_002303	LEPR	TAGCAGCACATAATGGTTTGTG#CATAAACCAACCACTGTGCAGTA#..((.(((((...(((((((((#))))))))).....))))).)).	4457	4480	0.846154	-16.8	0	0.04769	0.632	0	0	-16.5367	16	23	9	3UTR		0	0
hsa-miR-15a-5p	NM_002356	MARCKS	TAGCAGCACATAATGGTTTGTG#GCAAACTGTTATATATTGCTAA#((((((...((((((((((((.#))))))))))))...)))))).	3882	3904	0.846154	-17.6	0	0.00352655	0.721	0	0	-8.85129	18	22	12	3UTR		0	0
hsa-miR-15a-5p	NM_002387	MCC	TAGCAGCACATAATGGTTTGTG#ACAGACCTGTGTGTGCCTCCAGCATTTAAAAGGACTGCTGA#((((((((((((..(((((((.#)))))))..)))))))...................))))).	3482	3523	0.846154	-22.2	1	0.000505925	0.559	0	0	-6.08354	19	41	7	3UTR		0	0
hsa-miR-15a-5p	NM_002416	CXCL9	TAGCAGCACATAATGGTTTGTG#CAGGATGGCAACCAGACCATTGTCTCAGAGCAGGTGCTGGCTC#.(((((((((((((((((((..#.)))))))))))..........)))))).)).	1516	1559	0.846154	-21.1	1	4.33258e-05	0.456	0	0	-3.79332	19	32	11	3UTR		0	0
hsa-miR-15a-5p	NM_002424	MMP8	TAGCAGCACATAATGGTTTGTG#GCAAGCATTTTCGTTACATTGTGTCCTGCTT#.(((((.((((((((((((((.#))))))..........)))))))).))))).	1555	1586	0.846154	-19.1	0	0.025053	0.676	0	0	-5.33701	19	31	8	3UTR		0	0
hsa-miR-15a-5p	NM_002451	MTAP	TAGCAGCACATAATGGTTTGTG#TACGGACGTACTTTGTGCTGG#...(((((((.....(((((((#)))))))......))))))).	1409	1430	0.846154	-17.1	0	0.000891288	0.647	0	0	-15.5675	14	21	7	3UTR		0	1
hsa-miR-15a-5p	NM_002466	MYBL2	TAGCAGCACATAATGGTTTGTG#CAGACTCTCAGGTGGAGGCAACAGGGCCATGTGCTGCC#..((((((((...((((((((.#.))))).))))))))))).	2397	2435	0.846154	-20.2	1	1.90447e-05	0.324	0	0	-12.4177	16	19	11	3UTR		0	0
hsa-miR-15a-5p	NM_002479	MYOG	TAGCAGCACATAATGGTTTGTG#ACAAAGCATTGTGTGGTTTTGCC#..(((((((((((((.(((((.#))))).)))))))))...)))).	1394	1417	0.846154	-19.9	1	0.000166783	0.765	3.40588	3.52178	-5.19005	18	23	9	3UTR		0	0
hsa-miR-15a-5p	NM_002488	NDUFA2	TAGCAGCACATAATGGTTTGTG#CATAAAGCTTGTGCTGTA#..((((((((....(.((((((#)))))).).)))))))).	437	455	0.846154	-16.1	1	0.00497561	0.618	0	0	-13.5076	15	18	8	3UTR		0	0
hsa-miR-15a-5p	NM_002515	NOVA1	TAGCAGCACATAATGGTTTGTG#CGCTCTGAGACACAGTGTGCTGTTT#.((((((((((..((((((...#.)))).)))))))))))).	5073	5098	0.846154	-17	1	8.0235e-05	0.559	0	0	-8.42926	16	19	12	3UTR		0	0
hsa-miR-15a-5p	NM_002541	OGDH	TAGCAGCACATAATGGTTTGTG#CACTAGGATAGGAACTGGGCCTTGTGTGCTGGCTT#.((((((((((((.(((((...#.))))))))))))))).)).	3450	3485	0.846154	-20.3	1	0.000470899	0.382	0	0	-4.65016	17	20	15	3UTR		0	0
hsa-miR-15a-5p	NM_002548	OR1D2	TAGCAGCACATAATGGTTTGTG#CACAGGCAGGAAAACAGAAACCTGAAAGTGCTGCTT#.((((((((.....(((((.((#.)).))))).....)))))))).	3353	3389	0.846154	-22	1	1.08118e-05	0.485	0	0	-13.3534	15	23	8	3UTR		0	0
hsa-miR-15a-5p	NM_002556	OSBP	TAGCAGCACATAATGGTTTGTG#CAGGGGCATTTTGGTGCTGTTAA#(((((((((..((..((((.((#)).))))..))..))))))))).	2916	2939	0.846154	-19.5	1	2.66802e-05	0.588	0	0	-9.59714	17	23	9	3UTR		0	0
hsa-miR-15a-5p	NM_002581	PAPPA	TAGCAGCACATAATGGTTTGTG#GGACCACATTTGCTGCTAC#((((((((.....((((((...#))))))....)))))))).	6088	6107	0.846154	-17.6	1	0.121058	0.529	0	0	-13.6972	14	19	8	3UTR		1	1
hsa-miR-15a-5p	NM_002582	PARN	TAGCAGCACATAATGGTTTGTG#CTGAGGGCAGCAAACCGCTGGTGCTGTC#..(((((((.((.((((((((.#.)))))))).))))))))).	2062	2090	0.846154	-21.2	1	1.92957e-05	0.412	0	0	-7.48864	17	20	9	3UTR		0	0
hsa-miR-15a-5p	NM_002595	CDK17	TAGCAGCACATAATGGTTTGTG#CACGAATTGTTTTACTGCTGCA#..((((((...(((((((((((#)))))))))))....)))))).	2467	2489	0.846154	-18.8	1	0.048702	0.676	0	0	-10.0807	17	22	11	3UTR	MIRT548946	1	1
hsa-miR-15a-5p	NM_002610	PDK1	TAGCAGCACATAATGGTTTGTG#ACCTAGGCGTTCCAGGCTGCAGTGAGCTATGATTGTGCTGCTGC#((((((((((..(((((((...#.)))))))...)))))))))).	12614	12658	0.846154	-22.7	1	8.60961e-06	0.397	0	0	-10.1092	17	22	10	3UTR		0	0
hsa-miR-15a-5p	NM_002610	PDK1	TAGCAGCACATAATGGTTTGTG#TATAAGCCATTAGTGGATGTTAC#(((((.(((.((((((((((((#)))))))))))))))..))))).	7855	7878	0.846154	-18.7	0	0.00858766	0.647	0	0	-7.08104	20	23	15	3UTR		0	0
hsa-miR-15a-5p	NM_002613	PDPK1	TAGCAGCACATAATGGTTTGTG#ACCGTGTTCAGTGCTGCTT#.((((((((...(((((.....#))))).....)))))))).	5949	5968	0.846154	-18	1	0.0022399	0.515	0	0	-11.2074	13	19	8	3UTR		0	0
hsa-miR-15a-5p	NM_002614	PDZK1	TAGCAGCACATAATGGTTTGTG#ATAAGCCTATTAAAATTGTGCTTTTGTAACAATGTTGTGGTTGCTAG#(((((((.(((((((((((((.#)))))))..........................))))))))))))).	2098	2145	0.846154	-18	1	0.000743272	0.721	2.0975	1.54261	-6.25121	20	47	13	3UTR		0	0
hsa-miR-15a-5p	NM_002640	SERPINB8	TAGCAGCACATAATGGTTTGTG#TACATCCTTCCCTATTATGTGTATGCA#..((((((((((((((......#.))))))))))).))).	2129	2156	0.846154	-17.1	1	0.000506423	0.75	0	0	-4.957	14	17	11	3UTR		0	0
hsa-miR-15a-5p	NM_002732	PRKACG	TAGCAGCACATAATGGTTTGTG#CAGGCCAGGTCTTGCTGTTGT#((((((((.....(((((((..#))))))).....)))))))).	1380	1401	0.846154	-18.6	1	0.00394661	0.471	0	0	-13.6972	15	21	8	3UTR		0	0
hsa-miR-15a-5p	NM_002745	MAPK1	TAGCAGCACATAATGGTTTGTG#CACTTGTCAAGAAGCGTTATGTGCAGTA#..((.((((((((((.(((.((#.)).))).)))))))))).)).	2044	2072	0.846154	-17.8	0	0.000204335	0.662	0	0	-9.30909	17	22	10	3UTR		0	0
hsa-miR-15a-5p	NM_002753	MAPK10	TAGCAGCACATAATGGTTTGTG#CACAGGGAACTGCACCCACCTGCACCATCGCCATGCCAGTGGTGCTGCC#..(((((((....((((..(((#.)))...))))...))))))).	3625	3674	0.846154	-19.5	1	2.49e-05	0.485	0	0	-13.6602	14	22	7	3UTR		0	0
hsa-miR-15a-5p	NM_002758	MAP2K6	TAGCAGCACATAATGGTTTGTG#CACACCGTGTGTGTTGTG#..(((((((((.(((((..(((#))))))))))))))))).	13153	13171	0.846154	-17.9	1	0.00163319	0.603	0	0	-8.3038	17	18	17	3UTR		1	0
hsa-miR-15a-5p	NM_002759	EIF2AK2	TAGCAGCACATAATGGTTTGTG#CACAGGTTGCATGTCCATGAAGCCATCCTGTGTGTGTGCA#..((((((((((((((((((((#.))).)))))))..))))))).))).	6749	6789	0.846154	-18.7	1	0.000191228	0.632	0	0	-4.957	20	26	7	3UTR		0	0
hsa-miR-15a-5p	NM_002768	CHMP1A	TAGCAGCACATAATGGTTTGTG#CACAGGTCTATGTGTGCTGG#...((((((((.((((((((((#)))))).)))))))))))).	1162	1182	0.846154	-20.3	0	0.000966266	0.397	0	0	-9.86134	18	20	12	3UTR		0	0
hsa-miR-15a-5p	NM_002827	PTPN1	TAGCAGCACATAATGGTTTGTG#CACAAGCCATTTTTTGAGGAGAGTGAAAGAGAGTACCATGCTGG#...(((((...(((((((((((#)))))))))))...........................))))).	1672	1716	0.846154	-17.3	0	0.0130335	0.426	0	0	-11.6382	16	44	11	3UTR		0	0
hsa-miR-15a-5p	NM_002829	PTPN3	TAGCAGCACATAATGGTTTGTG#TAAACCAAAGCTTTATGGCTGCTAC#(((((((.((((((((((((..#))))))).....)))))))))))).	6290	6315	0.846154	-20.7	1	0.00209823	0.632	0	0	-6.25121	19	25	12	3UTR		1	1
hsa-miR-15a-5p	NM_002829	PTPN3	TAGCAGCACATAATGGTTTGTG#ACTATTGCTGCTGTGTTGCTAC#(((((((((((((((((.....#)))))))....)))))))))).	5998	6020	0.846154	-17.6	1	0.00828451	0.529	0	0	-3.93757	17	22	10	3UTR		1	1
hsa-miR-15a-5p	NM_002893	RBBP7	TAGCAGCACATAATGGTTTGTG#CTCAAACTAAGTGCTTGCTGT#(((((((((....(((((((.(#).))))))).))))).)))).	1866	1887	0.846154	-15.4	1	0.00765082	0.662	0	0	-12.6408	17	21	7	3UTR		0	0
hsa-miR-15a-5p	NM_002896	RBM4	TAGCAGCACATAATGGTTTGTG#GCAGGCCTCATTGTGTGCAGAAACTGTGGTGGGGGCTGTGCTGT#(((((((((((((((((((((.#)))))))..)))))))))....................))))).	1408	1452	0.846154	-21	1	1.60712e-07	0.368	1.16755	1.1245	-3.93757	21	44	9	3UTR		0	0
hsa-miR-15a-5p	NM_002898	RBMS2	TAGCAGCACATAATGGTTTGTG#TACAAACCAAAACAGAACAGAAAGGTGTGGTGCTGG#(((((.(((((..(((((((((#)))))))))...............))))).))))).	1844	1880	0.846154	-21.5	0	0.000881021	0.559	0	0	-10.4745	19	36	9	3UTR		0	1
hsa-miR-15a-5p	NM_002898	RBMS2	TAGCAGCACATAATGGTTTGTG#AGACCAGACTTTGCTGCTT#.(((((((.....((((((...#)))))).....))))))).	6272	6291	0.846154	-17.9	1	0.00121203	0.515	0	0	-13.5529	13	19	7	3UTR		0	1
hsa-miR-15a-5p	NM_002956	CLIP1	TAGCAGCACATAATGGTTTGTG#CACAACGTAACACCAGCATTGTGTGTGCA#..(((.(((((((((.(..(((#.))).).)))))))))))).	4587	4616	0.846154	-17.4	0	0.000185273	0.588	0	0	-7.09101	16	20	12	3UTR		0	0
hsa-miR-15a-5p	NM_002997	SDC1	TAGCAGCACATAATGGTTTGTG#GGAAGCCAAAATGTAGGCTTAGTTTGTGTGTTGTC#..(((((((((((((((((.(.#).))))))...............))))))))))).	1884	1919	0.846154	-17.4	1	0.00497794	0.574	0.787925	0.165835	-4.957	18	35	11	3UTR		0	0
hsa-miR-15a-5p	NM_003021	SGTA	TAGCAGCACATAATGGTTTGTG#CGCGGGCCATGTGTGTTTGCA#..(((((((((.((((((((((#))))))))))))))))).)).	1525	1546	0.846154	-22.5	1	6.15044e-05	0.412	3.16758	3.98066	-8.3038	19	21	17	3UTR		0	0
hsa-miR-15a-5p	NM_003034	ST8SIA1	TAGCAGCACATAATGGTTTGTG#GCACACCTGATGTGCTGG#...((((((((...(((.(((.#))).)))..)))))))).	7532	7550	0.846154	-18.3	0	0.000854696	0.485	0	0	-12.0073	14	18	8	3UTR		0	0
hsa-miR-15a-5p	NM_003076	SMARCD1	TAGCAGCACATAATGGTTTGTG#CACAAAGTTCCCATGTGCCTGTA#..(((((((((...(.((((((#)))))).)....)))))).))).	1785	1808	0.846154	-15.6	1	0.0582875	0.441	2.03669	1.29538	-10.6828	16	23	6	3UTR		0	0
hsa-miR-15a-5p	NM_003081	SNAP25	TAGCAGCACATAATGGTTTGTG#GCTCAATGTGCTGTTGA#(((((((((((...........#.))))))))))).	1137	1154	0.846154	-15.9	1	0.000210992	0.676	4.43579	4.13824	-10.3988	11	13	11	3UTR		1	0
hsa-miR-15a-5p	NM_003131	SRF	TAGCAGCACATAATGGTTTGTG#CACAGGCCTTCTGTGGGGCTGG#((((..((((.((.((((((((#)))))))))).))))..)))).	2248	2270	0.846154	-19.7	0	5.35358e-08	0.353	0.00573432	0.898266	-13.6392	18	22	10	3UTR		0	0
hsa-miR-15a-5p	NM_003132	SRM	TAGCAGCACATAATGGTTTGTG#GCGGACTGTCTGTGTGTCTGTC#..(((((((((((((((((((.#))))))))).)))))).)))).	1138	1160	0.846154	-19.6	1	0.00290458	0.368	0.701242	1.39048	-4.957	19	22	9	3UTR		0	0
hsa-miR-15a-5p	NM_003137	SRPK1	TAGCAGCACATAATGGTTTGTG#AGCCATTCTCTGCTGCTAT#((((((((...(((((((....#)))))))...)))))))).	3180	3199	0.846154	-19.2	1	0.0426415	0.691	1.5478	2.44915	-9.06125	15	19	8	3UTR	MIRT726455	1	1
hsa-miR-15a-5p	NM_003144	SSR1	TAGCAGCACATAATGGTTTGTG#TAAGCCGCTTAAGTGACTGCTC#.((((((((.((((((((((..#))))))).))).))).))))).	6239	6261	0.846154	-17.9	1	0.000910771	0.529	-0.448633	-0.145275	-5.03583	18	22	7	3UTR		1	1
hsa-miR-15a-5p	NM_003156	STIM1	TAGCAGCACATAATGGTTTGTG#CACCATGGCCTGCCTGCCCTGCCTCCGTCCCAACCATGGGCTGCTGCTGT#((((((((....((((((....#.))))))....)))))))).	2850	2900	0.846154	-19.2	1	2.38646e-05	0.382	1.78176	1.07943	-12.408	14	20	8	3UTR		0	0
hsa-miR-15a-5p	NM_003188	MAP3K7	TAGCAGCACATAATGGTTTGTG#GCATGCTCATTGTGTGAAGGCTAG#((((..(((((((((((.(((.#))).)).)))))))))...)))).	2203	2227	0.846154	-19	0	0.000196941	0.544	1.01578	0.822818	-9.95757	18	24	9	3UTR	MIRT566834	0	1
hsa-miR-15a-5p	NM_003215	TEC	TAGCAGCACATAATGGTTTGTG#GCAGGCCACGATGGTCTGCTC#.(((((..(((..((((((((.#))))))))..)))..))))).	3449	3470	0.846154	-21.1	0	6.17423e-08	0.397	0	0	-12.2866	16	21	8	3UTR		0	0
hsa-miR-15a-5p	NM_003216	TEF	TAGCAGCACATAATGGTTTGTG#GCAGACCGTAGCCCATTGGCCTTATGTGCGTGTGTGCGTGCG#..(((((((((((((((((((.#))))))))).....................))))))).))).	4246	4288	0.846154	-21.6	1	7.28075e-05	0.382	0	0	-4.957	19	42	9	3UTR		0	0
hsa-miR-15a-5p	NM_003258	TK1	TAGCAGCACATAATGGTTTGTG#ACTCTCCTTTGTGTGGCTGCC#..(((((((((((.((...((.#))...)).))))))).)))).	892	913	0.846154	-17.9	1	0.000415883	0.382	4.11728	4.67083	-5.81384	15	21	7	3UTR		0	0
hsa-miR-15a-5p	NM_003275	TMOD1	TAGCAGCACATAATGGTTTGTG#GCAGGCCACATAGTGTCTGTTGC#(((((((((....((((((((.#))))))))....))).)))))).	3210	3233	0.846154	-18.9	1	0.00156357	0.603	0.400628	-0.0324383	-12.6408	17	23	8	3UTR		0	0
hsa-miR-15a-5p	NM_003298	NR2C2	TAGCAGCACATAATGGTTTGTG#CACGTAACCTGTATTCTTGCTGCTT#.(((((((.(((..((((((((#)))).))))..)))...))))))).	4784	4809	0.846154	-18.8	1	0.0330069	0.574	-0.163244	0.159447	-6.99569	18	25	7	3UTR	MIRT727068	1	1
hsa-miR-15a-5p	NM_003306	TRPC4	TAGCAGCACATAATGGTTTGTG#GAATTAAGATGTGCTGTA#..(((((((((..((((((...#))))))..))))))))).	7605	7623	0.846154	-17.5	1	0.00962979	0.618	6.03655	4.91666	-9.59293	15	18	9	3UTR		0	0
hsa-miR-15a-5p	NM_003338	UBE2D1	TAGCAGCACATAATGGTTTGTG#AACTTTTATTTGTTGCTAT#((((((((.((((.((((....#)))).)))).)))))))).	1353	1372	0.846154	-14.7	1	0.00859527	0.691	2.97568	2.98267	-5.8508	16	19	8	3UTR		0	0
hsa-miR-15a-5p	NM_003340	UBE2D3	TAGCAGCACATAATGGTTTGTG#CATAAACCAATGAGTTAGCTGCC#..(((((((.((.(((((((((#))))))))).)).))..))))).	1744	1767	0.846154	-19.2	1	0.00454653	0.662	3.62159	2.7668	-7.48864	18	23	9	3UTR		0	0
hsa-miR-15a-5p	NM_003373	VCL	TAGCAGCACATAATGGTTTGTG#GCAGACTAGAATTCTAGTGCTGCTGA#(((((((((((..((((((((.#))))))))..))....))))))))).	4480	4506	0.846154	-22.1	1	0.00405684	0.588	0.0589606	0.335908	-8.57351	19	26	9	3UTR	MIRT726143	0	1
hsa-miR-15a-5p	NM_003387	WIPF1	TAGCAGCACATAATGGTTTGTG#CACAGACCACCTAAGCAAGCTGCTGA#(((((((......(((((((((#))))))))).........))))))).	2054	2080	0.846154	-20.8	1	0.000708139	0.515	0.0546599	0.476075	-16.0108	16	26	9	3UTR	MIRT003872	0	0
hsa-miR-15a-5p	NM_003391	WNT2	TAGCAGCACATAATGGTTTGTG#ACTATGGTGTGTTGTA#..(((((((((.(((((.....#))))).))))))))).	1816	1832	0.846154	-16	1	0.00592553	0.529	0.208651	0.0957345	-8.3038	14	16	9	3UTR		0	0
hsa-miR-15a-5p	NM_003404	YWHAB	TAGCAGCACATAATGGTTTGTG#ATAGACCTGAATTATGTGTAACTT#.((..((((((((((((((((.#)))))))...)))))))))..)).	1345	1369	0.846154	-16.1	0	0.289584	0.735	2.65304	2.9985	-10.9444	18	24	9	3UTR		0	0
hsa-miR-15a-5p	NM_003410	ZFX	TAGCAGCACATAATGGTTTGTG#GAATGGTTGTGTGCTACA#..(.((((((((((.((((...#)))).)))))))))).).	3474	3492	0.846154	-17.3	0	0.00162682	0.544	1.98841	1.68944	-8.72447	15	18	10	3UTR		0	0
hsa-miR-15a-5p	NM_003441	ZNF141	TAGCAGCACATAATGGTTTGTG#TACAGACTTCAAATGTGCTT#....(((((((...((((((((#))))))))....))))))).	9115	9135	0.846154	-16.5	0	0.0771375	0.794	-0.063819	-0.230551	-15.0393	15	20	8	3UTR		0	0
hsa-miR-15a-5p	NM_003446	ZNF157	TAGCAGCACATAATGGTTTGTG#TCATATGTGTTGCA#..(((((((((.((((......#))))))))))))).	1936	1950	0.846154	-15.8	1	0.0154279	0.691	-0.0540243	-0.237714	-8.3038	13	14	13	3UTR		0	0
hsa-miR-15a-5p	NM_003459	SLC30A3	TAGCAGCACATAATGGTTTGTG#GCATCTGCCTGTCTATGTGCTGTTGG#((((((((((((..(((.(((.#)))...)))....)))))))))))).	1675	1701	0.846154	-20.3	1	0.0147072	0.382	4.23821	2.46256	-6.08354	18	26	12	3UTR		0	0
hsa-miR-15a-5p	NM_003461	ZYX	TAGCAGCACATAATGGTTTGTG#ACACCCCACCTGAGGGGGGCACCAGGTTTAGTGCTGCTGC#(((((((((....((((.....#.))))......))))))))).	2032	2072	0.846154	-18.6	1	0.000555595	0.309	0.293488	0.0435008	-12.6408	13	21	9	3UTR		1	0
hsa-miR-15a-5p	NM_003483	HMGA2	TAGCAGCACATAATGGTTTGTG#TACAGTCTAGTACTTATTACATGCTGCTAT#((((((((..((((((......#.))))))..)))))))).	2398	2428	0.846154	-15.3	1	0.0598329	0.676	2.24894	3.18704	-6.23647	14	18	8	3UTR	MIRT006805	1	1
hsa-miR-15a-5p	NM_003484	HMGA2	TAGCAGCACATAATGGTTTGTG#TATGAGCCTTATGTGTGGCTT#.(((.((((((((.((((((((#)))))))))))))))).))).	1200	1221	0.846154	-20	0	2.27425e-05	0.588	-0.233589	-0.0636191	-8.7692	19	21	16	3UTR	MIRT006805	1	1
hsa-miR-15a-5p	NM_003569	STX7	TAGCAGCACATAATGGTTTGTG#GAACCATGGATGAACAGTGTTGCTAT#(((((((((...(((((((...#))))))).........))))))))).	15516	15542	0.846154	-18	1	0.00437931	0.618	2.88783	4.20027	-11.3517	16	26	9	3UTR		0	0
hsa-miR-15a-5p	NM_003569	STX7	TAGCAGCACATAATGGTTTGTG#GCAGTGTGTGGAATGTGCTGCTC#.((((((((((...........#.)))))))))).	14968	14991	0.846154	-17	1	0.000189612	0.515	3.33316	2.88559	-10.2546	10	12	10	3UTR		0	0
hsa-miR-15a-5p	NM_003597	KLF11	TAGCAGCACATAATGGTTTGTG#CAGGGACCAGTACTTGCTGCA#..((((((..((.((((((.((#)).)))))).))..)))))).	2463	2484	0.846154	-19.8	1	0.000186105	0.456	0.0627168	-0.265677	-8.54503	16	21	6	3UTR		0	0
hsa-miR-15a-5p	NM_003601	SMARCA5	TAGCAGCACATAATGGTTTGTG#CAGAGGCCTTTATGTGCTACA#..(.(((((((((.(((((.((#)).))))).))))))))).).	4432	4453	0.846154	-20.3	0	0.00163327	0.676	2.87362	2.02732	-8.84586	17	21	9	3UTR		0	0
hsa-miR-15a-5p	NM_003617	RGS5	TAGCAGCACATAATGGTTTGTG#CACAAGCCATTTCAATAGGATGGAGCTGTTAA#(((((((.((((((((((((((#)))))))))))........)))..))))))).	4022	4054	0.846154	-22.7	1	0.00210538	0.647	-0.0559332	-0.141366	-6.25121	21	32	11	3UTR		0	1
hsa-miR-15a-5p	NM_003638	ITGA8	TAGCAGCACATAATGGTTTGTG#ACAAATTTTTATGTGCA#.....((((((((.(((((((.#))))))).)))))))).	4819	4836	0.846154	-17.1	0	0.0285458	0.75	1.74592	2.07498	-14.5224	15	17	8	3UTR		0	0
hsa-miR-15a-5p	NM_003668	MAPKAPK5	TAGCAGCACATAATGGTTTGTG#GCAAACCACTGTGCCTGGCA#..((.(((((...((((((((.#)))))))).)))))...)).	6100	6120	0.846154	-18.8	0	0.000473723	0.574	-0.315894	-0.0725513	-16.5367	15	20	8	3UTR		0	0
hsa-miR-15a-5p	NM_003687	PDLIM4	TAGCAGCACATAATGGTTTGTG#GCGAGCCCAGAGTAACGTACATTTGTGCTGTTT#.(((((((((....(((((((.#)))))))................))))))))).	2063	2096	0.846154	-18.4	1	0.0011785	0.632	-0.145358	0.0849366	-12.1109	16	33	9	3UTR		0	0
hsa-miR-15a-5p	NM_003688	CASK	TAGCAGCACATAATGGTTTGTG#GCAAAGAGAATGTGTTGCTAA#(((((((((((.....(((((.#)))))....))))))))))).	6397	6418	0.846154	-18.9	1	0.032831	0.618	0	0	-10.3988	16	21	11	3UTR	MIRT508644	1	1
hsa-miR-15a-5p	NM_003705	SLC25A12	TAGCAGCACATAATGGTTTGTG#ACGAGACATAGTGCTGCTAC#(((((((((...(((..((((.#))))..))).))))))))).	2623	2643	0.846154	-19.9	1	0.0388303	0.618	4.95395	5.38916	-11.5847	16	20	9	3UTR	MIRT563090	0	0
hsa-miR-15a-5p	NM_003711	PLPP1	TAGCAGCACATAATGGTTTGTG#TACAAGCCTTTAAAGACTTCTGCTGCTGCTAT#(((((((((((((.((((((((#)))))))).)))........)).)))))))).	1279	1311	0.846154	-20.8	1	0.00901018	0.529	-0.0078721	-0.120484	-4.79441	21	32	8	3UTR		1	1
hsa-miR-15a-5p	NM_003793	CTSF	TAGCAGCACATAATGGTTTGTG#GCTGATCAGAGTGGCTGCTGC#(((((((.(((..(((((.((.#)).)))))..)))))))))).	1602	1623	0.846154	-19.7	1	6.42872e-05	0.324	0.987333	0.968115	-10.8871	17	21	10	3UTR		0	0
hsa-miR-15a-5p	NM_003806	HRK	TAGCAGCACATAATGGTTTGTG#ACAGACTGGTCCTTGCTGCTT#.(((((((.....((((((((.#)))))))).....))))))).	4926	4947	0.846154	-18.6	1	0.00083421	0.588	1.26947	0.254874	-13.5529	15	21	8	3UTR		0	0
hsa-miR-15a-5p	NM_003817	ADAM7	TAGCAGCACATAATGGTTTGTG#ACAATGTGCCATTTCTGTGCTGTC#..((((((((.((((((((((.#))))...))))))..)))))))).	3107	3131	0.846154	-20.7	1	0.01133	0.515	-0.703022	-0.5104	-7.78178	18	24	8	3UTR		0	0
hsa-miR-15a-5p	NM_003818	CDS2	TAGCAGCACATAATGGTTTGTG#GCCATCCATGTTTGTGCTGTA#..((((((((..((((...((.#))...))))...)))))))).	2215	2236	0.846154	-18.1	1	0.00387325	0.515	0.987136	0.365124	-11.1286	14	21	8	3UTR	MIRT154392	1	1
hsa-miR-15a-5p	NM_003836	DLK1	TAGCAGCACATAATGGTTTGTG#CACATGGTCCTCGTGAAACCGTTACGAGTGCTGTA#..(((((((.(((((((((...#.)))))))))...))))))).	1682	1717	0.846154	-20.8	1	8.115e-05	0.441	0.196436	0.714868	-6.19951	16	21	9	3UTR	MIRT032077	0	0
hsa-miR-15a-5p	NM_003882	CCN4	TAGCAGCACATAATGGTTTGTG#GCCTGATGGTGCTGCTC#.((((((((.....(((.....#))).....)))))))).	1355	1372	0.846154	-17.6	1	2.73317e-05	0.529	0	0	-13.3534	11	17	8	3UTR		1	0
hsa-miR-15a-5p	NM_003885	CDK5R1	TAGCAGCACATAATGGTTTGTG#GCAAAGAACCCATTTGCCATGCTGCTAT#((((((((...((((((((((.#)))))....))))).....)))))))).	3314	3342	0.846154	-18.1	1	0.00864442	0.632	1.75675	2.04854	-9.06125	18	28	8	3UTR		1	1
hsa-miR-15a-5p	NM_003898	SYNJ2	TAGCAGCACATAATGGTTTGTG#GAGCCATGGTGTGCTACTGA#(((.(((((((.(((((((...#))))))).))))))).))).	5312	5332	0.846154	-20.6	0	0.000924533	0.632	-0.548771	-0.464765	-10.3164	17	20	7	3UTR		0	0
hsa-miR-15a-5p	NM_003900	SQSTM1	TAGCAGCACATAATGGTTTGTG#CAAACCATCAGCTGCTT#.((((((.....((((((((..#))))))))..)))))).	1922	1939	0.846154	-17.6	1	0.248596	0.618	0	0	-14.5774	14	17	8	3UTR		0	0
hsa-miR-15a-5p	NM_003901	SGPL1	TAGCAGCACATAATGGTTTGTG#TAAGCCATTATGTAATGA#...((..(((((((((((((..#)))))))))))))..)).	3206	3224	0.846154	-17	0	0.0120958	0.574	0.29401	0.229284	-9.95919	15	18	13	3UTR		0	1
hsa-miR-15a-5p	NM_003937	KYNU	TAGCAGCACATAATGGTTTGTG#GCAGGCCCTGGTGTGTGTTGTTC#.(((((((((((..(((((((.#)))))))....))))))))))).	9635	9658	0.846154	-21.6	1	0.0144458	0.382	0.105867	-0.12295	-5.9393	18	23	11	3UTR		0	0
hsa-miR-15a-5p	NM_003944	SELENBP1	TAGCAGCACATAATGGTTTGTG#TACTGACCACTGTTGCTTGTTGCTCACTGTGCTGCTT#.(((((((((((.(((((.(((#))).))))).))...............))))))))).	1633	1670	0.846154	-18.6	1	0.0028434	0.529	1.18457	1.36686	-5.08246	19	37	9	3UTR		0	0
hsa-miR-15a-5p	NM_003952	RPS6KB2	TAGCAGCACATAATGGTTTGTG#TGTGTGTCTGCTGG#((((((((((((..........#)))))).)))))).	1627	1641	0.846154	-15.6	1	0.000344826	0.397	-0.68478	-0.452128	-7.05204	12	14	6	3UTR		0	0
hsa-miR-15a-5p	NM_003953	MPZL1	TAGCAGCACATAATGGTTTGTG#GCAATGTTACTTTTTCTCCCTGTAGTTTGGAGTCCATTATGAGCTGCTGC#(((((((.(((((((((((...#.))).)))))))).))))))).	2453	2503	0.846154	-21.9	1	0.000859336	0.574	-0.61636	-0.487493	-6.25121	18	22	8	3UTR		0	0
hsa-miR-15a-5p	NM_003955	SOCS3	TAGCAGCACATAATGGTTTGTG#ACAGGGCAGTTGTGTGTTGG#...((((((((((((.(((((.#))))).)).)))))))))).	2451	2471	0.846154	-18.6	0	0.00191003	0.559	0.322534	0.406089	-6.74759	17	20	10	3UTR		0	0
hsa-miR-15a-5p	NM_004001	FCGR2B	TAGCAGCACATAATGGTTTGTG#TACTTACCATTGTGTTACAATTGCCTAAAGTATTCAGTACAGTAGCATGCTGT#(((((((((((((((((..(((#)))..)))))))))).............................)).))))).	1825	1878	0.846154	-18.5	1	1.1947e-05	0.574	0	0	-3.93757	20	53	10	3UTR		0	0
hsa-miR-15a-5p	NM_004035	ACOX1	TAGCAGCACATAATGGTTTGTG#CACAAACCATGTGTTCTGA#...(((.((((.((((((((((#)))))))))))))).))).	2972	2991	0.846154	-20	0	5.38404e-05	0.647	-0.822482	-0.814005	-11.405	17	19	14	3UTR	MIRT728400	1	0
hsa-miR-15a-5p	NM_004056	CA8	TAGCAGCACATAATGGTTTGTG#TATATCCACATTACTGCTGCTAG#((((((((..(((((.......#.))))).)))))))).	1356	1379	0.846154	-16	1	0.0223257	0.662	0.405736	0.313641	-6.46952	13	16	8	3UTR	MIRT559006	1	1
hsa-miR-15a-5p	NM_004093	EFNB2	TAGCAGCACATAATGGTTTGTG#CGCGTCCCACGTCTCCTCCTCGAAGCCATGTGCTGCG#..((((((((...((((((...#.)))))))))))))).	1950	1987	0.846154	-20.6	1	8.53275e-05	0.338	1.06217	0.543432	-12.4177	14	16	14	3UTR	MIRT537815	1	1
hsa-miR-15a-5p	NM_004100	EYA4	TAGCAGCACATAATGGTTTGTG#AACCACCTTGTGTTGCA#..((((((((...(((((....#)))))...)))))))).	5125	5142	0.846154	-17.7	1	0.010674	0.676	0	0	-12.4177	13	17	8	3UTR		1	1
hsa-miR-15a-5p	NM_004100	EYA4	TAGCAGCACATAATGGTTTGTG#GCAAGGCTTTTTATGCTGCTAA#((((((((...((.(.(((((.#))))).).))...)))))))).	4649	4671	0.846154	-17.7	1	0.00322808	0.588	0	0	-10.1511	16	22	8	3UTR		1	1
hsa-miR-15a-5p	NM_004114	FGF13	TAGCAGCACATAATGGTTTGTG#GCGTCCATTATGTGCC#.....(((((((((((..(((.#))).))))))))))).	2754	2770	0.846154	-18.4	0	0.00343888	0.618	0.331803	0.0709348	-13.6656	14	16	11	3UTR		0	0
hsa-miR-15a-5p	NM_004124	GMFB	TAGCAGCACATAATGGTTTGTG#AGAAACTAGTGCTGCA#..(((((((....((((((.(.#).))))))))))))).	2248	2264	0.846154	-16.6	1	0.0106243	0.662	0.547549	0.778295	-13.6602	14	16	13	3UTR		0	0
hsa-miR-15a-5p	NM_004161	RAB1A	TAGCAGCACATAATGGTTTGTG#CAGACTAATGTGTGCTA#....((((((((.(((((((..#))))))).)))))))).	1814	1831	0.846154	-18.5	0	0.000238839	0.632	4.41611	6.15634	-10.8357	15	17	8	3UTR		0	0
hsa-miR-15a-5p	NM_004170	SLC1A1	TAGCAGCACATAATGGTTTGTG#ACAGACCAGCATAGTTCTGCA#..((((.((((..((((((((.#))))))))..)).)).)))).	2311	2332	0.846154	-17.9	0	0.00229756	0.618	1.49512	1.00937	-11.1366	16	21	8	3UTR		0	0
hsa-miR-15a-5p	NM_004213	SLC28A1	TAGCAGCACATAATGGTTTGTG#CTGTTGTGGGCTGCA#..(((((.((((((((......#)))))))).))))).	2521	2536	0.846154	-17.1	0	3.02849e-05	0.368	-0.570294	-0.622142	-7.27064	13	15	8	3UTR		0	0
hsa-miR-15a-5p	NM_004230	S1PR2	TAGCAGCACATAATGGTTTGTG#CACAGACCTGGGTGATGTTGCA#..(((((((((...((((((((#))))))))...))).)))))).	1338	1360	0.846154	-22.5	1	3.37181e-05	0.456	0.197077	0.0951352	-10.4498	17	22	8	3UTR		0	0
hsa-miR-15a-5p	NM_004269	MED27	TAGCAGCACATAATGGTTTGTG#CACTGCCCAGATGTGTACAGCTGCTC#.(((((((((((.(((...(((#)))...)))..)))))...)))))).	1042	1068	0.846154	-17.7	1	0.000319239	0.456	5.93896	5.67439	-5.08246	17	26	6	3UTR		0	0
hsa-miR-15a-5p	NM_004274	AKAP6	TAGCAGCACATAATGGTTTGTG#CACAAGCCTTGTGATCTGAATGTGTGCGCTGG#((((.(((((((..((((((((#))))))))............))))))))))).	7283	7315	0.846154	-21.2	0	0.000341226	0.544	1.55941	1.93541	-10.2026	19	32	11	3UTR		0	0
hsa-miR-15a-5p	NM_004293	GDA	TAGCAGCACATAATGGTTTGTG#CGCTTACTGTTATTGTGCTGA#...((((((((((((((..(((#)))..)))))))).)))))).	5293	5314	0.846154	-19.7	0	8.66401e-05	0.618	1.14388	1.19674	-6.51454	17	21	8	3UTR		0	0
hsa-miR-15a-5p	NM_004319	ASTN1	TAGCAGCACATAATGGTTTGTG#CAGAGCATCTCTTTGCTGCTAC#((((((((....(((.((((..#)))).))).....)))))))).	6120	6142	0.846154	-17.2	1	0.0173491	0.529	4.23709	5.06602	-12.6411	15	22	8	3UTR		0	1
hsa-miR-15a-5p	NM_004368	CNN2	TAGCAGCACATAATGGTTTGTG#TAACCCGTTCAGTGCTGCC#..(((((((..(((((.(((..#))).)))))..))))))).	1069	1088	0.846154	-18.3	1	0.0680543	0.559	0.0306336	-0.187784	-9.02428	15	19	7	3UTR		0	0
hsa-miR-15a-5p	NM_004382	CRHR1	TAGCAGCACATAATGGTTTGTG#GGAGGCCATTTGCTGCC#..((((((...((((((((.(.#).)))))))))))))).	1859	1876	0.846154	-17.7	1	0.000169835	0.324	-0.641201	-0.346819	-10.0807	15	17	14	3UTR		0	0
hsa-miR-15a-5p	NM_004393	DAG1	TAGCAGCACATAATGGTTTGTG#GCAGAGGATTTGTGTGTGCTGCC#..((((((((((....(((((.#))))).......)))))))))).	4694	4717	0.846154	-19.4	1	9.03688e-06	0.412	2.16526	1.50772	-8.07147	15	23	10	3UTR		0	0
hsa-miR-15a-5p	NM_004412	TRDMT1	TAGCAGCACATAATGGTTTGTG#ACAAAAGAACCATTATGGTAGGTGCA#..(((.(.(((((((((((...#.)))))))))))...).))).	8231	8257	0.846154	-18.3	0	0.00340527	0.721	-0.103967	0.307644	-9.17159	15	21	11	3UTR		0	0
hsa-miR-15a-5p	NM_004422	DVL2	TAGCAGCACATAATGGTTTGTG#GGCCGTCATGTGCTTGCTC#.((((((((((.((((((....#)))))).))))))).))).	2520	2539	0.846154	-19.5	1	0.00750702	0.397	5.31388	4.06295	-7.14013	16	19	7	3UTR		0	0
hsa-miR-15a-5p	NM_004431	EPHA2	TAGCAGCACATAATGGTTTGTG#CAGGGACCGGTGCTGCA#..(((((((....((((((.((#)).))))))))))))).	3739	3756	0.846154	-20.1	1	3.97517e-05	0.353	-0.164249	0.939924	-13.6602	15	17	13	3UTR		0	0
hsa-miR-15a-5p	NM_004432	ELAVL2	TAGCAGCACATAATGGTTTGTG#GCATTGCTGTTATGTCTGTTT#.(((((.((((((((((.(((.#)))..))))))))))))))).	1972	1993	0.846154	-16.9	0	0.018434	0.75	2.81276	3.2507	-5.33701	18	21	15	3UTR		0	0
hsa-miR-15a-5p	NM_004442	EPHB2	TAGCAGCACATAATGGTTTGTG#ACCATGCTATGCTGCTAC#((((((((....(((((.....#)))))....)))))))).	10540	10558	0.846154	-18	1	0.0200786	0.441	1.4905	0.167707	-12.408	13	18	8	3UTR		0	1
hsa-miR-15a-5p	NM_004449	ERG	TAGCAGCACATAATGGTTTGTG#CAAACCTCTGTGCTGTG#..((((((((....((((((..#))))))..)))))))).	3890	3907	0.846154	-19.1	1	0.00285003	0.529	6.14137	5.62056	-13.2745	14	17	8	3UTR		0	0
hsa-miR-15a-5p	NM_004462	FDFT1	TAGCAGCACATAATGGTTTGTG#GATCACTGTGCTGCTT#.(((((((((...(((((....#))))).))))))))).	1562	1578	0.846154	-17.6	1	0.000602082	0.456	-0.64555	-0.445071	-11.254	14	16	9	3UTR		0	1
hsa-miR-15a-5p	NM_004464	FGF5	TAGCAGCACATAATGGTTTGTG#CACAATGCACATGTCTGTCACACATGCACACATGTGCCATGCTGGTGTGCTGCA#..(((((((((.(((((.((((#.))))...)))))....))))))))).	4875	4929	0.846154	-23.2	1	3.35461e-05	0.471	0.715818	0.0271725	-8.3038	18	27	9	3UTR		0	0
hsa-miR-15a-5p	NM_004465	FGF10	TAGCAGCACATAATGGTTTGTG#CATAGATCAGCATTAATGCTGCA#..((((((.((..(((((((((#)))))))))..))...)))))).	4951	4974	0.846154	-17.8	1	0.000286196	0.662	4.21291	4.50033	-10.6493	17	23	9	3UTR		0	0
hsa-miR-15a-5p	NM_004497	FOXA3	TAGCAGCACATAATGGTTTGTG#GCCCCCCCCATTAGGTGCTGTG#..(((((((.((((((......#.)))))).))))))).	1516	1538	0.846154	-18.8	1	7.2472e-05	0.485	0.138278	0.0959411	-6.19951	13	16	7	3UTR		0	0
hsa-miR-15a-5p	NM_004498	ONECUT1	TAGCAGCACATAATGGTTTGTG#ACAAGCCATCTATCTGTGTCTCCTTCATGTCTGCTGT#((((((.((((.(((((((((.#))))))))).................)))))))))).	3846	3883	0.846154	-18.2	0	0.102686	0.574	4.93799	3.13165	-8.82806	19	37	10	3UTR		0	0
hsa-miR-15a-5p	NM_004500	HNRNPC	TAGCAGCACATAATGGTTTGTG#CATTAGTGTGCTGTG#..(((((((((((((.......#))))).)))))))).	1535	1550	0.846154	-16.4	1	4.40117e-05	0.574	1.4092	2.38292	-5.19005	13	15	8	3UTR		0	0
hsa-miR-15a-5p	NM_004521	KIF5B	TAGCAGCACATAATGGTTTGTG#CATAGACCTTTATGTTTTGTTT#.(((((.((((((.((((((((#)))))))).)))))).))))).	5142	5164	0.846154	-18.5	0	0.00157018	0.603	6.32971	5.68454	-6.19385	19	22	8	3UTR	MIRT502151	0	1
hsa-miR-15a-5p	NM_004595	SMS	TAGCAGCACATAATGGTTTGTG#AATCACATGTGCTGCA#..(((((((((..(((((....#))))).))))))))).	1232	1248	0.846154	-17.7	1	0.00753243	0.529	0	0	-9.59293	14	16	9	3UTR		1	0
hsa-miR-15a-5p	NM_004603	STX1A	TAGCAGCACATAATGGTTTGTG#CACAAGCAGAGCCCTGAGGGGTGGGGACCAGCTGGCCACATGGTGCTGCTT#.((((((((....(((((.((.#.)).)))))....)))))))).	1302	1353	0.846154	-20.9	1	0.000664241	0.353	5.14706	4.81334	-12.4965	15	22	8	3UTR		0	1
hsa-miR-15a-5p	NM_004631	LRP8	TAGCAGCACATAATGGTTTGTG#TACAAGCTGTTGTTAATTTGGGGGTAAAGTGCTGA#...(((((((((((((((((((#)))))))))))))...............)))))).	7329	7364	0.846154	-18.5	0	0.0001358	0.618	2.8338	2.28314	-6.51454	19	35	13	3UTR		0	0
hsa-miR-15a-5p	NM_004671	PIAS2	TAGCAGCACATAATGGTTTGTG#ATAAAGTTTTATGTTGCTGCTC#.((((((((((((.(.(((((.#))))).).)))))).)))))).	3993	4015	0.846154	-18.4	1	0.00767964	0.75	-0.387968	0.343976	-4.88321	18	22	6	3UTR		1	1
hsa-miR-15a-5p	NM_004681	EIF1AY	TAGCAGCACATAATGGTTTGTG#AGACCATAATATTTGCTGTTAA#((((((((.((((((((((...#)))))))..))).)))))))).	762	784	0.846154	-17.8	1	0.0314398	0.691	0.815652	0.50985	-4.99396	18	22	8	3UTR		0	0
hsa-miR-15a-5p	NM_004715	CTDP1	TAGCAGCACATAATGGTTTGTG#AGGCCCAGGTGTGCTGTG#..(((((((((...(((((...#)))))...))))))))).	3246	3264	0.846154	-19	1	0.00010275	0.456	0.929179	0.826973	-10.4498	14	18	9	3UTR		0	0
hsa-miR-15a-5p	NM_004716	PCSK7	TAGCAGCACATAATGGTTTGTG#CGCAATCTCTCCTTTCCTCTGTCTCCCCAAAGCCACTGCATGCTGCTGA#((((((((..((.((((((...#.)))))).))..)))))))).	3472	3521	0.846154	-18.7	1	0.000372869	0.426	3.05302	4.31144	-7.5256	16	21	8	3UTR		0	0
hsa-miR-15a-5p	NM_004721	MAP3K13	TAGCAGCACATAATGGTTTGTG#ACAAACCTGTGTATGTGGAAGCTGG#((((..((((((..(((((((.#)))))))....))))))...)))).	3936	3961	0.846154	-18.9	0	0.00140448	0.676	-0.208536	0.686068	-12.1035	17	25	7	3UTR		0	1
[truncated: 16,689 more rows]
